# Supplementary material for: Complex modulation of androgen responsive gene expression by methoxyacetic acid
Source: Reprod Biol Endocrinol. 2011 Mar 31;9:42. doi: 10.1186/1477-7827-9-42 (PMC3083340; doi:10.1186/1477-7827-9-42)
Supplement: Additional file 1 — Table S1: Mouse primer sequences for all genes analyzed by qPCR. [file 1477-7827-9-42-S1.XLS]

## Sheet: Table S1
Bagchi et al. 2011
Table S1 - qPCR Primer Sequences
Oligo Numbers	Gene Symbol	Forward Primer	Reverse Primer	Chromosome, Location of the Amplicon (including spanned introns)	Amplicon Length (bp)
ON1762, ON1763	AR	AACTCGATCGCATCATTGCA	TTGAGCAGGATGTGGGATTCT	Chr X, 95511254-95511304	51
ON1744, ON1745	Rhox5 (Pem)	CAGCATCGACTGAGGGAACTG	AAAGGAATTAGTGCGCTGCAA		51
ON1764, ON1765	Igfbp3	CATATGCCTGAGGCTCATGGT	GCCAGGCCCTTATTCAGAGAT	Chr 11, 7106972-7107025	54
ON4905, ON4906	Mapt	GCCAGGAGTTTGACACAATGG	TCTCCGATGCCTGCTTCTTC	Chr 11, 104143708-104156194	109
ON4911, ON4912	Acot11	GATGACATCTACTTCGACCATACCA	TTCACCTTGGCCTTGATATTCA	Chr 4, 106436024-106443337	65
ON4913, ON4914	Tulp2	CGTGAGGCTGCAGAAGCTAGA	GGATTGGCCTGAACCATGAG	Chr 7, 52770049 -52770852	92
ON4915, ON4916	Scarb1	TGCTTCCCATAAAGGGCAAA	CAGTGAAGACCCCAGAATTCG	Chr 5, 125779068-125780744	69
ON4919, ON4920	Rwdd2	TGTCATCACGCTCCAAATTGA	TGTGAGGCATGGTTACTTGCA	Chr 9, 86466640-86467614	65
ON4923, ON4924	Cdkl2	AGAAGATCGCAATGCGAGAGA	TCCAACAGATTCACCAAATTTTCAT	Chr 5, 92466354 -92468298	70
ON4927, ON4928	Atp1a2	GGCCGAAAATACCAAGTGGAT	TGTCCTGAGCTCGCTGATTG	Chr 1, 174221500-174223487	58
ON4929, ON4930	Mfsd2a	AGCATCCTCCAAGCCAGTGA	CAAATGGACAGTTGCTGCTTCT	Chr 4, 122636610-122638222	74
ON4931, ON4932	Slc25a15	AATCCAATCCAGCCATCCAA	GCCCAGTCAGTACGCATGCT	Chr 8, 23500518-23506235	78
ON4933, ON4934	Spink2	TCTCGACTCTTCCGATTCTCAAA	TGGGAAGTCAAAATGACCACAGT	Chr 5, 77636037 -77638806	76
ON4941, ON4942	Serpinb1a	AGCACTGCAGCTCAGCTTTCT	CGTGAATGGATGTCCTCAACA	Chr 13, 32940588 -32942131	62
ON4943, ON4944	Cxcl10	TGGGTCTGAGTGGGACTCAAG	TTCCCTATGGCCCTCATTCTC	Chr 5, 92777163-92777800	100
ON4945, ON4946	Nrgn	CAGCCAAGGACCCTCAACAC	AATATCGTCGTCTGGCTTGGA	Chr 9, 37353727- 37360161	73
ON4947, ON4948	Nfe2l3	ATCACCGAGGCTAGGAACGA	GCTGTGATGAAAGTAGTTGGAATAAATC	Chr 6, 51401122 -51406659	88
ON4949, ON4950	Spp1	TGTCCTCTGAAGAAAAGGATGACTTT	TGGTCATGGCTTTCATTGGAA	Chr 5, 104867252-104868318	70
