# Supplementary material for: Complex modulation of androgen responsive gene expression by methoxyacetic acid
Source: Reprod Biol Endocrinol. 2011 Mar 31;9:42. doi: 10.1186/1477-7827-9-42 (PMC3083340; doi:10.1186/1477-7827-9-42)
Supplement: Additional file 2 — Table S2: Detailed listings, classification and summary of genes that respond to testosterone and/or MAA. [file 1477-7827-9-42-S2.XLS]

## Sheet: 2A_5532 regulatd genes
Table S2A - This sheet lists 5532 T or MAA response genes that meet the critera of |FC| >2 and p-value<0.005 for at least one of the four microarray conditions. Hidden columns G-J indicate the whole number portion of the TFS value shown in column R, with 1, 2, 4 or 8 used to mark genes meeting both criteria. Hidden columns L-O indicate the digital portion of the the TFS, with 0.1,0.01, 0.001 and …																				Testosterone vs. Control (TM3/AR cells; WS11) (Array 1)					MAA vs. Control (TM3/AR cells; WS11) (Array 2)					T + MAA vs T (TM3/AR cells; WS11) (Array 3)					T + MAA vs MAA (TM3/AR cells; WS11) (Array 4)
Agilent Mouse Microarray Platform Reporter Name	Agilent mouse probe sequence	Mouse accession	Mouse gene name	UG name	UG GO	T vs Control (WS11) (Array 1)	MAA vs. Control (WS11) (Array 2)	T + MAA vs. T (WS11) (Array 3)	T + MAA vs. MAA (WS11) (Array 4)		T vs Control (WS11) (Array 1)	MAA vs. Control (WS11) (Array 2)	T + MAA vs. T (WS11) (Array 3)	T + MAA vs. MAA (WS11) (Array 4)		Class	TFS group descriptor	TFS	TFS Gene Count	Ratio	Fold Change	P-value	Intensity1	Intensity2	Ratio	Fold Change	P-value	Intensity1	Intensity2	Ratio	Fold Change	P-value	Intensity1	Intensity2	Ratio	Fold Change	P-value	Intensity1	Intensity2
A_52_P92568	TGTGATCTCTCACCAGTATCTTTAAAAGCCTAGAAATGATTGCAAGAAGTGCATTAGACA	CF913348	Rgs2	Regulator of G-protein signaling 2	biological process|G-protein coupled receptor protein signaling pathway|TAS|GO:0007186|MGI|11342430//molecular function|GTPase activator activity|TAS|GO:0005096|MGI|11342430//biological process|cell cycle|IEA|GO:0007049|MGI|na//cellular component|nucleus|	1	0	0	0		0.1	0	0	0		IIIa	Genes are induced by T, and MAA blocks induction by T	1.1	329	9.2619	9.2619	7.5465e-08	3.9166	34.3612	1	1	1	3.4041	3.0455	0.6569	-1.5222	0.0147	41.2919	27.8581	2.9395	2.9395	0.0665	5.9288	14.8724
A_52_P836024	TTCAGATTTTCAATTTCTTTTTCAATATTTTTGTAACTTTTATGTCTAGTAAGTAACGAG	AK086948				1	0	0	0		0.1	0	0	0		IIIa	Genes are induced by T, and MAA blocks induction by T	1.1	329	9.2021	9.2021	6.308e-24	3.8486	35.4289	1.2362	1.2362	0.6956	3.3279	4.102	0.5413	-1.8474	0.0028	42.4813	22.2464	3.5055	3.5055	0.0195	5.7669	17.3507
A_51_P430855	CTACTGCATAGATCATGATTCAAAGTACATTTTGCTTCAGCTCAGATTATTGAAGTGTCT	NM_011167	Prl8a6	Prolactin family 8, subfamily a, member 6	molecular function|cytokine activity|IEA|GO:0005125|MGI|na//cellular component|extracellular region|ISS|GO:0005576|MGI|12466851//cellular component|extracellular space|TAS|GO:0005615|MGI|12466851//molecular function|hormone activity|ISS|GO:0005179|MGI|124	1	0	0	0		0.1	0	0	0		IIIa	Genes are induced by T, and MAA blocks induction by T	1.1	329	7.7446	7.7446	1.3988e-08	3.5994	26.9461	0.714	-1.4005	0.6172	3.7247	2.8675	0.9557	-1.0463	0.849	27.2275	24.7876	3.507	3.507	0.0167	5.4476	16.6789
A_51_P200421	TTCACTAAATTCCCCATTTATAGATTTCACTCTATAGGAACTTTCTATACCTCAGAAAAC	AK086134	Transcribed locus	Transcribed locus		1	0	0	0		0.1	0	0	0		IIIa	Genes are induced by T, and MAA blocks induction by T	1.1	329	6.3526	6.3526	2.254e-05	5.3812	34.426	1.6496	1.6496	0.3811	6.05	10.6392	0.3473	-2.8797	0.0149	44.2032	13.4218	1.1294	1.1294	0.7403	11.3408	12.2953
A_52_P679935	GTCTCTGACTGGTTATATATCAAGAAGATGAACACATGGTTTAAGCATGAGAACTACGGC	BC051402	Fmo6	Flavin containing monooxygenase 6		1	0	0	0		0.1	0	0	0		IIIa	Genes are induced by T, and MAA blocks induction by T	1.1	329	5.9959	5.9959	1.8237e-08	5.0822	29.4827	1.0128	1.0128	0.974	7.5986	7.3453	0.5482	-1.824	0.0005	42.3377	23.1351	2.4192	2.4192	0.0914	5.7151	12.6079
A_51_P292008	TTTTTTCAGCTTTCTGTTCCAAATGAGCCCAAAGGAAACACAAGTTCTAGGTCCAATGGT	NM_001083929	Gpx3	Glutathione peroxidase 3	cellular component|extracellular space|TAS|GO:0005615|MGI|12466851//molecular function|glutathione peroxidase activity|IEA|GO:0004602|MGI|na//molecular function|oxidoreductase activity|IEA|GO:0016491|MGI|na//molecular function|peroxidase activity|IEA|GO:0	1	0	0	0		0.1	0	0	0		IIIa	Genes are induced by T, and MAA blocks induction by T	1.1	329	5.9567	5.9567	1.7889e-14	5.0559	29.7684	1	1	1	3.6106	3.2109	1.0452	1.0452	0.8113	36.5468	39.1499	4.1886	4.1886	0.0059	6.4005	22.6906
A_51_P403714	CTAATCTAAGAAAAGTTGGAAGTACTGCTTAAAATAGGATCCAGATTTATTAAAGGGCCC	AK048654	Apcdd1	Adenomatosis polyposis coli down-regulated 1		1	0	0	0		0.1	0	0	0		IIIa	Genes are induced by T, and MAA blocks induction by T	1.1	329	5.2008	5.2008	1.68e-05	4.4032	22.5846	1.5147	1.5147	0.3566	4.0555	6.1608	0.7672	-1.3034	0.2784	34.3628	24.9935	3.8674	3.8674	0.0249	5.7102	17.2331
A_52_P1003458	TTATATAAAGACCCTCTAAAGTTTGTCATGCTAATTGTCATTTGGTTGGTGATTTGTCCC	AK030525				1	0	0	0		0.1	0	0	0		IIIa	Genes are induced by T, and MAA blocks induction by T	1.1	329	4.9679	4.9679	0.0004	3.7206	17.5019	1	1	1	3.0588	2.7486	0.8358	-1.1964	0.336	35.7933	29.763	2.688	2.688	0.1537	5.1492	10.2625
A_52_P86935	TGGAGAAAATGTTTCAAGATGGCTGTCAAAGTTTCTTGGCCGTCTATGTCATTTAATCAA	NM_026779	Mocos	Molybdenum cofactor sulfurase		1	0	0	0		0.1	0	0	0		IIIa	Genes are induced by T, and MAA blocks induction by T	1.1	329	4.8314	4.8314	5.411e-06	4.8157	22.0448	1	1	1	3.325	2.9713	1.555	1.555	0.015	18.9832	28.8549	3.3578	3.3578	0.0232	5.6832	16.7279
A_51_P309733	CATCCTCCTTATCAATCTGCTGGAGAACTTCAGAATTGAAGTTCAAAATCTCCGTGATGT	NM_019779	Cyp11a1	Cytochrome P450, family 11, subfamily a, polypeptide 1	biological process|C21-steroid hormone biosynthesis|IEA|GO:0006700|MGI|na//biological process|cholesterol metabolism|IEA|GO:0008203|MGI|na//molecular function|cholesterol monooxygenase (side-chain-cleaving) activity|IEA|GO:0008386|MGI|na//biological proce	1	0	0	0		0.1	0	0	0		IIIa	Genes are induced by T, and MAA blocks induction by T	1.1	329	4.7782	4.7782	0	23.1073	110.548	1.8316	1.8316	0.0003	26.2148	48.6541	0.9182	-1.0891	0.3861	139.907	130.177	1.8547	1.8547	2.4652e-09	59.866	111.016
A_51_P296535	GGGTAATCTATTTCACTACTAGACTGGTGCTGATGTCACAACAGCTACCCTTCATTTGCT	NM_007734	Col4a3	Collagen, type IV, alpha 3	cellular component|basement membrane|IDA|GO:0005604|MGI|11732842//biological process|cell adhesion|IEA|GO:0007155|MGI|na//cellular component|collagen|IEA|GO:0005581|MGI|na//molecular function|extracellular matrix structural constituent|ISS|GO:0005201|MGI|	1	0	0	0		0.1	0	0	0		IIIa	Genes are induced by T, and MAA blocks induction by T	1.1	329	4.7622	4.7622	5.3658e-06	3.5377	16.6679	0.5922	-1.6885	0.4807	4.2297	2.7728	0.8606	-1.162	0.497	20.5331	17.5611	2.4114	2.4114	0.147	5.2854	11.144
A_51_P397537	GTAACTCATCCAAGGACTAGTCCTAAGAAGAGTTGTTTTTCTTATTTTTACCGTTTTAAG	NM_029660	Rbmxl2	RNA binding motif protein, X-linked-like 2	molecular function|DNA binding|ISS|GO:0003677|MGI|12466851//biological process|mRNA processing|IEA|GO:0006397|MGI|na//biological process|nuclear mRNA splicing, via spliceosome|IEA|GO:0000398|MGI|na//cellular component|nucleus|ISS|GO:0005634|MGI|12466851//	1	0	0	0		0.1	0	0	0		IIIa	Genes are induced by T, and MAA blocks induction by T	1.1	329	4.7622	4.7622	4.863e-07	4.0265	19.1392	1	1	1	3.5224	3.1347	1.3572	1.3572	0.1232	22.5325	31.371	3.5006	3.5006	0.0059	8.2397	26.2266
A_51_P511151	GTGTATGCTCTCGTTCAAAGTAATGAATTCAGAGATATTGGAACTGGTCATTTTCCTGTT	AK133404	Hist1h4b	Histone cluster 1, H4b	molecular function|DNA binding|IEA|GO:0003677|MGI|na//cellular component|chromosome|IEA|GO:0005694|MGI|na//biological process|chromosome organization and biogenesis (sensu Eukaryota)|IEA|GO:0007001|MGI|na//cellular component|nucleosome|IEA|GO:0000786|MGI|	1	0	0	0		0.1	0	0	0		IIIa	Genes are induced by T, and MAA blocks induction by T	1.1	329	4.6138	4.6138	0.0023	4.7495	17.1748	1	1	1	2.6969	3.1419	1	1	1	4.6367	4.4332	1	1	1	5.4766	4.8741
A_52_P646858	TCAGCGCTGTCAACCTTTAACTCCTGAAGATGCAGATTCAAAATCATTCTGTGAACACCT	NM_178396	Car12	Carbonic anyhydrase 12	molecular function|carbonate dehydratase activity|IEA|GO:0004089|MGI|na//cellular component|integral to membrane|IEA|GO:0016021|MGI|na//molecular function|lyase activity|IEA|GO:0016829|MGI|na//biological process|one-carbon compound metabolism|IEA|GO:00067	1	0	0	0		0.1	0	0	0		IIIa	Genes are induced by T, and MAA blocks induction by T	1.1	329	4.4054	4.4054	5.2384e-21	247.851	1124.85	1.9532	1.9532	4.6217e-28	168.594	329.462	0.5311	-1.883	1.9591e-14	1137.15	595.819	1.254	1.254	0.0048	354	446.551
A_51_P501730	GTCTATTTAAAGTTGGTAGCACTCCAGAGATTTATCTTGTCTTTGTCCTTGTCTGTGTGG	NM_030209	Crispld2	Cysteine-rich secretory protein LCCL domain containing 2	cellular component|extracellular space|TAS|GO:0005615|MGI|12466851	1	0	0	0		0.1	0	0	0		IIIa	Genes are induced by T, and MAA blocks induction by T	1.1	329	4.359	4.359	6.2099e-07	7.173	32.2023	2.5007	2.5007	0.0146	5.3164	13.8357	1.1154	1.1154	0.3825	37.8082	41.8318	1.8388	1.8388	0.0038	15.0108	27.699
A_51_P410430	AGCCACTTCTGTTAACTGAAGGGGAACCTCTATGGTCTCTGGGAGAGCACGGATTCAGCT	AK006449	Ccdc19	Coiled-coil domain containing 19		1	0	0	0		0.1	0	0	0		IIIa	Genes are induced by T, and MAA blocks induction by T	1.1	329	4.333	4.333	5.7207e-05	3.7452	15.8792	2.2804	2.2804	0.2184	3.2027	6.7662	0.9221	-1.0845	0.7279	27.0143	24.1736	1.41	1.41	0.4956	7.0521	9.4234
A_52_P205877	TATCTCTATGATCCCAGCTATGGTAGCACAGTAGATCTGTTGGACAGTAAGACTTTCTGC	NM_007914	Ehf	Ets homologous factor	molecular function|DNA binding|ISS|GO:0003677|MGI|12466851//cellular component|nucleus|ISS|GO:0005634|MGI|12466851//biological process|regulation of transcription, DNA-dependent|ISS|GO:0006355|MGI|12466851//molecular function|transcription factor activity	1	0	0	0		0.1	0	0	0		IIIa	Genes are induced by T, and MAA blocks induction by T	1.1	329	4.3287	4.3287	8.0912e-05	6.6518	30.3926	0.9028	-1.1076	0.8682	8.1458	6.7252	0.5015	-1.9939	0.0007	30.574	15.359	2.509	2.509	0.1865	5.9469	11.2724
A_52_P722931	TTTTGTAATGAAAGAAATATCAATATAGCCCATAGTCACAGCGTAACCTTAAAAGGGGAC	AK042659				1	0	0	0		0.1	0	0	0		IIIa	Genes are induced by T, and MAA blocks induction by T	1.1	329	4.2418	4.2418	3.7943e-33	217.334	930.123	1.862	1.862	0.0007	170.766	320.373	0.9327	-1.0722	0.5249	896.777	826.798	1.9098	1.9098	2.6603e-17	340.712	647.345
A_51_P240036	CCAAACCTAGGCATTTGCAAATACACAGAGTTCCAATACCGACCTTGAGCACATCTGCTT	D00725	Serpina3k	Serine (or cysteine) peptidase inhibitor, clade A, member 3K	molecular function|endopeptidase inhibitor activity|IEA|GO:0004866|MGI|na//molecular function|serine-type endopeptidase inhibitor activity|IEA|GO:0004867|MGI|na	1	0	0	0		0.1	0	0	0		IIIa	Genes are induced by T, and MAA blocks induction by T	1.1	329	4.2296	4.2296	0	332.595	1409.94	1.7044	1.7044	0.1239	213.16	497.238	0.5005	-1.998	0.0003	1417.14	752.285	1.0427	1.0427	0.6322	503.842	510.206
A_52_P386639	ATGTGGATCTATTCCTTAGCATCATTTTGCTCACATATCTACTTAGAAATCAATTCAGGC	NM_009757	Bmp15	Bone morphogenetic protein 15	molecular function|cytokine activity|IEA|GO:0005125|MGI|na//cellular component|extracellular region|IEA|GO:0005576|MGI|na//cellular component|extracellular space|TAS|GO:0005615|MGI|12466851//molecular function|growth factor activity|IEA|GO:0008083|MGI|na	1	0	0	0		0.1	0	0	0		IIIa	Genes are induced by T, and MAA blocks induction by T	1.1	329	4.0368	4.0368	0.0006	3.4849	13.679	1	1	1	3.0808	2.7659	0.4808	-2.0798	0.2133	8.7285	4.6837	1	1	1	5.1599	4.5986
A_52_P408629	TCCAGTTGCATCTTCTAAATGTTACAACCTTCAGTAGAGTTTAAAAGAAACAATACCCAC	AK081347	Pdgfc	Platelet-derived growth factor, C polypeptide	cellular component|extracellular region|IDA|GO:0005576|MGI|10806482//cellular component|extracellular space|TAS|GO:0005615|MGI|12466851//biological process|organogenesis|IGI|GO:0009887|MGI|15361870//biological process|organogenesis|IMP|GO:0009887|MGI|1536	1	0	0	0		0.1	0	0	0		IIIa	Genes are induced by T, and MAA blocks induction by T	1.1	329	4.0349	4.0349	4.211e-08	5.4073	21.575	1.7429	1.7429	0.2197	3.1621	5.5149	0.471	-2.123	0.0051	17.3093	8.3439	1.0914	1.0914	0.8754	6.5812	6.6524
A_51_P501757	AAGCAAATAGGCTATAGCTTTTCACGGGTCTCCTGGGAGAGCTTAAAACTTGGGGCAAAA	BC096024	Rgmb	RGM domain family, member B	cellular component|ER-Golgi intermediate compartment|IDA|GO:0005793|MGI|14749425//cellular component|anchored to plasma membrane|IDA|GO:0046658|MGI|14985445//biological process|cell adhesion|IDA|GO:0007155|MGI|14985445//cellular component|membrane|IEA|GO:	1	0	0	0		0.1	0	0	0		IIIa	Genes are induced by T, and MAA blocks induction by T	1.1	329	3.9565	3.9565	1.9805e-22	1481.57	5967.78	1.2671	1.2671	7.5196e-06	920.881	1167.11	0.5257	-1.9022	1.172e-11	5851.79	3018.45	1.7504	1.7504	4.4284e-17	1210.88	2127.35
A_52_P379474	ACTTGAGCCATAACCTGTTTGGCCTCTACCAGTACCCGGTGAAATACGAAGGAGGGCAGT	ENSMUST00000043170	ENSMUSG00000038218			1	0	0	0		0.1	0	0	0		IIIa	Genes are induced by T, and MAA blocks induction by T	1.1	329	3.8272	3.8272	1.7023e-05	5.743	22.7186	1.1151	1.1151	0.7567	6.67	7.5119	1.1041	1.1041	0.4399	32.3086	35.3945	3.6164	3.6164	0.0106	5.7829	18.5159
A_52_P521199	GGAACCCTCAAGTCTTGAGTAGTGTAAGTGTTGAGTCGATGTTTGGAAGTTAATGCTTTA	AK051259	Cttnbp2nl			1	0	0	0		0.1	0	0	0		IIIa	Genes are induced by T, and MAA blocks induction by T	1.1	329	3.8123	3.8123	2.2389e-07	5.7671	22.0941	1.7297	1.7297	0.205	4.2602	7.4612	0.9835	-1.0168	0.885	30.6314	30.1152	2.2298	2.2298	0.038	11.5747	21.8397
A_52_P162391	AGCCACTTTTCCTTTTCTAGTGAAGTGAATGCCCACGTGTTTTTGACTGAGAATTTGGGT	CN662114				1	0	0	0		0.1	0	0	0		IIIa	Genes are induced by T, and MAA blocks induction by T	1.1	329	3.7438	3.7438	4.3639e-05	5.4987	20.7772	2.6129	2.6129	0.013	3.609	9.4118	0.8391	-1.1917	0.2634	101.059	83.2484	2.4049	2.4049	0.1456	7.6318	13.8891
A_51_P279154	CCAGGAGTAATGGAGTCCAAAGATCAAGGCGTGAAAAATCTCAACATGGAGAATGACCAT	BC058805	Bex1			1	0	0	0		0.1	0	0	0		IIIa	Genes are induced by T, and MAA blocks induction by T	1.1	329	3.6849	3.6849	0.0003	20.7851	82.7296	1.3381	1.3381	0.5918	7.1631	8.5812	1.4628	1.4628	0.3335	15.1959	19.8937	0.8681	-1.152	0.8089	8.3255	6.9562
A_52_P460882	TGAAAGCATAAAATACGATGGGACTGACAGGAGACTCATCATAAACGATGCAATGAAGCC	NM_001081088	Lrp2	Low density lipoprotein receptor-related protein 2	cellular component|brush border|IDA|GO:0005903|MGI|12815097//molecular function|calcium ion binding|ISS|GO:0005509|MGI|12466851//biological process|cell proliferation|IMP|GO:0008283|MGI|15623804//cellular component|endosome|IDA|GO:0005768|MGI|10766831,128	1	0	0	0		0.1	0	0	0		IIIa	Genes are induced by T, and MAA blocks induction by T	1.1	329	3.684	3.684	1.1873e-16	136.652	523.458	1.8357	1.8357	3.0648e-21	94.6913	174.119	0.9109	-1.0979	0.3772	513.932	474.034	1.9421	1.9421	1.5365e-13	198.614	383.584
A_51_P352216	TGTAGACGCCCTTTGATACATTTGAAAGTCTCTACGGTAGAGGTTCGTTCCTGTTACCCT	NM_178679	Zfp365	Zinc finger protein 365	cellular component|nucleus|IEA|GO:0005634|MGI|na	1	0	0	0		0.1	0	0	0		IIIa	Genes are induced by T, and MAA blocks induction by T	1.1	329	3.6459	3.6459	1.2562e-28	424.763	1564.72	1.887	1.887	2.5278e-28	298.889	564.032	1.0066	1.0066	0.9242	1516.12	1516.06	1.8725	1.8725	1.6172e-06	601.435	1155.77
A_52_P1156127	TCCAAACATTTCTCCAAAATGGATGTACCTACTGACAATGTATATGATTCATGCTCCAGC	AK051961	EG666304	Predicted gene, EG666304		1	0	0	0		0.1	0	0	0		IIIa	Genes are induced by T, and MAA blocks induction by T	1.1	329	3.6414	3.6414	1.105e-18	68.5372	248.684	1.4013	1.4013	0.0163	53.4274	74.2987	0.6038	-1.6561	3.8468e-08	255.902	153.303	1.483	1.483	9.7173e-06	79.8946	118.816
A_51_P185882	AATAACTTAAAAAGCCAAGGAACGAGGACCTTTCCCACATGGAAGATGAATTCTGCTTTA	NM_201362	Ccdc68	Coiled-coil domain containing 68		1	0	0	0		0.1	0	0	0		IIIa	Genes are induced by T, and MAA blocks induction by T	1.1	329	3.6002	3.6002	8.9228e-12	273.148	1043.6	1.9962	1.9962	8.6404e-18	202.398	401.709	0.7179	-1.3929	7.3962e-07	963.047	692.279	1.3889	1.3889	0.0103	425.839	578.126
A_51_P410205	CTGGCTGCTCCAAGACAGCTGCAGTGACTAATGTGAACCTCTGGGAGAAACGCAAGCAAC	NM_008289	Hsd11b2	Hydroxysteroid 11-beta dehydrogenase 2	cellular component|endoplasmic reticulum|IEA|GO:0005783|MGI|na//cellular component|extracellular space|TAS|GO:0005615|MGI|12466851//biological process|metabolism|IEA|GO:0008152|MGI|na//cellular component|microsome|IEA|GO:0005792|MGI|na//molecular function	1	0	0	0		0.1	0	0	0		IIIa	Genes are induced by T, and MAA blocks induction by T	1.1	329	3.5585	3.5585	2.2515e-05	6.7099	25.0217	0.8623	-1.1597	0.5443	13.0185	11.5661	0.5842	-1.7117	9.1236e-05	31.9334	18.8058	0.9738	-1.0269	0.9612	6.9012	6.4031
A_52_P89064	GTATGTTTACCCAGTATGAGTTGAGTTGATGAGTTGATGTGACAACAGCCTTAAGATAGC	NM_173745	Dusp18	Dual specificity phosphatase 18	molecular function|hydrolase activity|IEA|GO:0016787|MGI|na//cellular component|nucleus|IEA|GO:0005634|MGI|na//molecular function|phosphoprotein phosphatase activity|ISS|GO:0004721|MGI|12466851//biological process|protein amino acid dephosphorylation|ISS|	1	0	0	0		0.1	0	0	0		IIIa	Genes are induced by T, and MAA blocks induction by T	1.1	329	3.5565	3.5565	1.5268e-27	2581.9	9196.67	1.4779	1.4779	1.1605e-05	1437.54	2130.88	0.6411	-1.5598	4.0217e-06	8896.78	5769.67	1.6953	1.6953	6.1746e-07	2325.02	4003.75
A_52_P617672	TTATGATAGTGAAAGTTACTTCGCAAATTAATATAGTCCACATCACGATATCTCCACCAC	AK037007	Itpr2	Inositol 1,4,5-triphosphate receptor 2	molecular function|calcium channel activity|ISS|GO:0005262|MGI|12466851//biological process|calcium ion transport|ISS|GO:0006816|MGI|12466851//molecular function|cation channel activity|ISS|GO:0005261|MGI|12466851//biological process|cation transport|ISS|	1	0	0	0		0.1	0	0	0		IIIa	Genes are induced by T, and MAA blocks induction by T	1.1	329	3.5337	3.5337	0.0003	3.8782	13.6751	2.4784	2.4784	0.2316	3.3675	6.1133	0.8452	-1.1831	0.7581	9.9691	7.4469	1	1	1	5.8095	5.1449
A_51_P401974	AAGTAGAAGCTTCTACATGGTGCTGCCAGTTGGATATTGTGCATTGAGGAAATACTAGGT	NM_015744	Enpp2	Ectonucleotide pyrophosphatase/phosphodiesterase 2	molecular function|catalytic activity|IEA|GO:0003824|MGI|na//molecular function|endonuclease activity|IEA|GO:0004519|MGI|na//cellular component|extracellular space|TAS|GO:0005615|MGI|12466851//molecular function|hydrolase activity|IEA|GO:0016787|MGI|na//c	1	0	0	0		0.1	0	0	0		IIIa	Genes are induced by T, and MAA blocks induction by T	1.1	329	3.4929	3.4929	1.9884e-42	113.186	396.835	1.5378	1.5378	0.0018	80.3755	124.393	0.5174	-1.9329	3.7346e-10	377.493	197.127	1.1392	1.1392	0.1935	134.349	153.495
A_52_P328044	TAAATACATAGTCACTGGCTCAGGGGACAAAAAGGCTACCGTTTATGAGGTCATCTACTG	NM_011599	Tle1	Transducin-like enhancer of split 1, homolog of Drosophila E(spl)	biological process|Wnt receptor signaling pathway|IEA|GO:0016055|MGI|na//biological process|frizzled signaling pathway|IEA|GO:0007222|MGI|na//biological process|negative regulation of transcription from RNA polymerase II promoter|IDA|GO:0000122|MGI|123597	1	0	0	0		0.1	0	0	0		IIIa	Genes are induced by T, and MAA blocks induction by T	1.1	329	3.4425	3.4425	7.8753e-38	2008.96	6945.78	0.9001	-1.111	0.16	1492.79	1339.9	0.5206	-1.9208	1.9374e-14	6746.89	3465.73	1.9748	1.9748	1.9434e-26	1317.74	2596.34
A_52_P213550	GTCCGCGAGGTTGTTGAAGATTGGAAATTCATAGCCCAAGTTCTCGATCGGATGTTTCTA	NM_176844	Chrna5	Cholinergic receptor, nicotinic, alpha polypeptide 5	molecular function|GABA-A receptor activity|ISS|GO:0004890|MGI|12466851//molecular function|extracellular ligand-gated ion channel activity|ISS|GO:0005230|MGI|12466851//cellular component|integral to membrane|TAS|GO:0016021|MGI|12466851//molecular functio	1	0	0	0		0.1	0	0	0		IIIa	Genes are induced by T, and MAA blocks induction by T	1.1	329	3.3654	3.3654	0.0002	5.9616	20.9643	0.8065	-1.2399	0.6692	4.613	3.7461	1.041	1.041	0.8536	23.3202	24.1772	2.5001	2.5001	0.0497	5.3245	12.6153
A_52_P624599	CATGAAGACAGGACACTTTTGGGGGACAGGATGTCCTCTCACTGTACTCCTTAAAACTTT	AK019623	4930451E10Rik	Transcribed locus		1	0	0	0		0.1	0	0	0		IIIa	Genes are induced by T, and MAA blocks induction by T	1.1	329	3.3323	3.3323	0.0018	7.1424	20.6729	1.0501	1.0501	0.9177	5.2553	5.4391	1.1466	1.1466	0.7888	6.9777	8.0367	1	1	1	5.4828	4.8788
A_52_P295104	CATCTGCTAAGCTGACCCTTTTAAGGGTCCCGCACTTCAATAGGGACCAGCTCATGCTTG	AK020450	2210020M01Rik	RIKEN cDNA 2210020M01 gene		1	0	0	0		0.1	0	0	0		IIIa	Genes are induced by T, and MAA blocks induction by T	1.1	329	3.3271	3.3271	0.0005	4.6967	15.1429	1	1	1	3.2688	2.9336	1.8225	1.8225	0.2184	14.7733	29.6199	4.1087	4.1087	0.0122	5.7065	19.0438
A_51_P481679	ACCTAAATGGAAAATACAACAAACCCAGAACCAAATCCAGACCAGAGAGAAGAAGAGGGA	NM_013913	Angptl3	Angiopoietin-like 3	cellular component|extracellular region|ISS|GO:0005576|MGI|10644446//cellular component|extracellular space|TAS|GO:0005615|MGI|12466851	1	0	0	0		0.1	0	0	0		IIIa	Genes are induced by T, and MAA blocks induction by T	1.1	329	3.2787	3.2787	3.4446e-40	26.9557	88.3456	1.137	1.137	0.5652	28.5551	32.1628	0.5848	-1.7101	2.4985e-05	117.307	70.6548	1.3497	1.3497	0.0339	29.8934	40.1394
A_51_P504037	CTTATTGACCAAAAGAAAGACAGACGTCTCGCCTACCTATTGCAGCAGACCGATGAGTAT	NM_011416	Smarca2	SWI/SNF related, matrix associated, actin dependent regulator of chromatin, subfamily a, member 2	molecular function|ATP binding|ISS|GO:0005524|MGI|12466851//molecular function|DNA binding|ISS|GO:0003677|MGI|12466851//cellular component|SWI/SNF complex|TAS|GO:0016514|MGI|11163203,11318604//biological process|establishment and/or maintenance of chromat	1	0	0	0		0.1	0	0	0		IIIa	Genes are induced by T, and MAA blocks induction by T	1.1	329	3.2754	3.2754	3.8827e-37	94.0793	308.954	1.4472	1.4472	7.2204e-07	64.4766	93.516	0.676	-1.4792	3.2704e-08	337.565	229.614	1.4323	1.4323	1.081e-05	110.614	158.744
A_51_P398021	TGCCTCACATAGGAACTGAGATCTTTGCATCAAGCTCTTTCAATTGTGTGCTCCTTCAGG	NM_144803	Chrna2	Cholinergic receptor, nicotinic, alpha polypeptide 2 (neuronal)	molecular function|GABA-A receptor activity|ISS|GO:0004890|MGI|12466851//molecular function|extracellular ligand-gated ion channel activity|ISS|GO:0005230|MGI|12466851//cellular component|extracellular space|TAS|GO:0005615|MGI|12466851//cellular component	1	0	0	0		0.1	0	0	0		IIIa	Genes are induced by T, and MAA blocks induction by T	1.1	329	3.2671	3.2671	4.2639e-05	3.8957	12.7059	1	1	1	3.0974	2.7878	0.9164	-1.0912	0.6426	21.001	18.8582	1.7969	1.7969	0.3816	5.257	8.3396
A_51_P388691	CGAAGATAAAAGCACCACAGAGCCTGCTTTTAAGGTTAAAAATGCCCTATCCATTCCCAA	NM_027444	Bbx	Bobby sox homolog (Drosophila)	molecular function|DNA binding|ISS|GO:0003677|MGI|12466851//cellular component|nucleus|IEA|GO:0005634|MGI|na//biological process|regulation of transcription, DNA-dependent|ISS|GO:0006355|MGI|12466851	1	0	0	0		0.1	0	0	0		IIIa	Genes are induced by T, and MAA blocks induction by T	1.1	329	3.2564	3.2564	6.3616e-08	615.984	2095.4	1.5599	1.5599	0.0344	454.025	699.953	0.7204	-1.3882	0.0748	2081.79	1409.15	1.5056	1.5056	0.0017	720.712	1125.6
A_51_P181865	GAGTCTCGGATGCTAATAGCTATTACAGAAATGCCTGGATAGTCATGATAGTTGTTGGAT	NM_028053	Tmem38b	Transmembrane protein 38B	molecular function|DNA binding|ISS|GO:0003677|MGI|12466851//biological process|chromosome organization and biogenesis (sensu Eukaryota)|ISS|GO:0007001|MGI|12466851//cellular component|integral to membrane|IEA|GO:0016021|MGI|na//cellular component|nucleoso	1	0	0	0		0.1	0	0	0		IIIa	Genes are induced by T, and MAA blocks induction by T	1.1	329	3.2513	3.2513	9.0388e-32	1637.8	5328.67	1.7259	1.7259	1.1908e-20	1108.7	1914.47	1.0392	1.0392	0.459	5360.28	5567.52	1.9042	1.9042	1.3475e-17	2171.44	4154.8
A_52_P84315	TGGACAAGACTGTAGAGTCCTCCATCTTGGAAGACGAGGTTGCACAGGGTGAAGAGCTGG	NM_001081417	Chd7	Chromodomain helicase DNA binding protein 7	biological process|biological process unknown|ND|GO:0000004|MGI|na//cellular component|cellular component unknown|ND|GO:0008372|MGI|na//molecular function|molecular function unknown|ND|GO:0005554|MGI|na	1	0	0	0		0.1	0	0	0		IIIa	Genes are induced by T, and MAA blocks induction by T	1.1	329	3.2466	3.2466	2.4383e-27	702.725	2300.17	1.9781	1.9781	4.7105e-07	452.011	915.055	1.1503	1.1503	0.1914	2295.69	2667.82	1.9487	1.9487	1.797e-12	1015.17	2012.36
A_51_P126864	ATTTGTCAAAAGAATTCTATGGAGACTGGGTTATTTTGTAAGTTAATATGTCTTCGGGGG	NM_021439	Chst11	Carbohydrate sulfotransferase 11	cellular component|Golgi apparatus|IEA|GO:0005794|MGI|na//biological process|carbohydrate metabolism|IEA|GO:0005975|MGI|na//molecular function|chondroitin 4-sulfotransferase activity|IEA|GO:0047756|MGI|na//biological process|chondroitin sulfate biosynthes	1	0	0	0		0.1	0	0	0		IIIa	Genes are induced by T, and MAA blocks induction by T	1.1	329	3.2238	3.2238	9.2486e-44	80.6916	261.093	1.4292	1.4292	0.0019	55.6542	79.3513	0.7983	-1.2527	0.0007	267.043	212.69	1.7564	1.7564	2.0807e-16	94.5568	165.946
A_52_P31381	CCAGTTGAAACGAAATTCTAATCAAGATACAATTCGGAAGGATTCTCATCTGTCATAACA	NM_021353	Slc26a3	Solute carrier family 26, member 3	molecular function|anion exchanger activity|IDA|GO:0015380|MGI|10428871//molecular function|antiporter activity|IEA|GO:0015297|MGI|na//cellular component|integral to membrane|IEA|GO:0016021|MGI|na//cellular component|integral to plasma membrane|ISS|GO:000	1	0	0	0		0.1	0	0	0		IIIa	Genes are induced by T, and MAA blocks induction by T	1.1	329	3.2128	3.2128	0.0024	4.2387	13.513	1	1	1	3.7178	3.3428	2.009	2.009	0.0227	10.2559	20.8223	2.2585	2.2585	0.1739	6.4821	12.8563
A_52_P228437	CCAGTGTCCCTAACGAGATTCAACCCCCACATCAAGGACTTTAAAACAAACAAACAAAGA	AK088871	Mbnl1			1	0	0	0		0.1	0	0	0		IIIa	Genes are induced by T, and MAA blocks induction by T	1.1	329	3.2058	3.2058	0.0002	939.392	3180.32	1.6884	1.6884	0.1533	686.115	1145.56	0.7939	-1.2596	0.2795	3199.6	2407.29	1.4908	1.4908	0.0034	1225.82	1903.75
A_51_P276418	CTCCTCCAGAAGGCAAGGACCAATGTACGAGCATAATCGAAACGTCACGTGTTTAGTTTT	NM_173781	Rab6b	RAB6B, member RAS oncogene family	molecular function|GTP binding|ISS|GO:0005525|MGI|12466851//molecular function|GTPase activity|ISS|GO:0003924|MGI|12466851//cellular component|Golgi apparatus|ISS|GO:0005794|MGI|12466851//biological process|intracellular protein transport|ISS|GO:0006886|M	1	0	0	0		0.1	0	0	0		IIIa	Genes are induced by T, and MAA blocks induction by T	1.1	329	3.1996	3.1996	6.5708e-17	3580.2	11502.4	1.7042	1.7042	8.7311e-07	2005.1	3450.81	0.8635	-1.1581	0.0585	11375.8	9901.44	1.731	1.731	1.9598e-07	4028.07	7086.71
A_52_P194867	TCTTCTTTATCTTTTAAGTTAAAATCTATTATGAGGTTAAAAGAACTGTTTAATCCTTGG	AK034320				1	0	0	0		0.1	0	0	0		IIIa	Genes are induced by T, and MAA blocks induction by T	1.1	329	3.1669	3.1669	3.0785e-09	88.0512	296.517	1.2351	1.2351	0.0743	64.4519	78.7463	0.6981	-1.4324	6.7087e-07	269.507	188.417	1.8005	1.8005	2.1078e-05	88.4143	159.081
A_52_P827934	GTGAGTGAAATATTTACATAACTAGTTACTTGAGCTTGAATCTTAACACTTTCACTGCCC	AK084349	Transcribed locus	Transcribed locus		1	0	0	0		0.1	0	0	0		IIIa	Genes are induced by T, and MAA blocks induction by T	1.1	329	3.1667	3.1667	1.2024e-06	6.6076	21.2665	1.0048	1.0048	0.9935	6.7732	7.6955	0.7076	-1.4132	0.0891	24.6461	16.8994	0.8845	-1.1306	0.7802	10.5115	10.3226
A_51_P164835	TTCTGACTTGGATCAAAACTATCAACAGTGCCTGCTCAGTAGTGACTTTTCTCATTGAAC		Ppl			1	0	0	0		0.1	0	0	0		IIIa	Genes are induced by T, and MAA blocks induction by T	1.1	329	3.1515	3.1515	6.432e-43	262.989	827.393	1.8737	1.8737	8.3491e-14	189.577	358.903	0.9998	-1.0002	0.9985	855.61	864.499	1.581	1.581	6.6632e-09	419.791	659.055
A_52_P269667	CAGATTACAAATACCAGCCAAGGCGAAGGAAGAGTGTGAAGACTGGCCGGAGCGACTCAG	NM_011447	Sox8	SRY-box containing gene 8	molecular function|DNA binding|IDA|GO:0003677|MGI|12732652//cellular component|nucleus|IEA|GO:0005634|MGI|na//biological process|positive regulation of transcription from RNA polymerase II promoter|IDA|GO:0045944|MGI|12732652//molecular function|protein b	1	0	0	0		0.1	0	0	0		IIIa	Genes are induced by T, and MAA blocks induction by T	1.1	329	3.144	3.144	3.2743e-09	15.7731	50.4148	1.1785	1.1785	0.2433	28.704	33.8733	0.8482	-1.1789	0.0647	118.361	102.122	1.7534	1.7534	0.0001	22.1578	39.033
A_51_P212030	CACAGTCAGGATCAAAGCCTCCATGTTTAGCCTTTAGCAGCAGGAAATAATCACTTGGCA	NM_133764	Atp6v0e2	ATPase, H+ transporting, lysosomal V0 subunit E2	cellular component|integral to membrane|TAS|GO:0016021|MGI|12466851	1	0	0	0		0.1	0	0	0		IIIa	Genes are induced by T, and MAA blocks induction by T	1.1	329	3.1308	3.1308	3.4764e-17	66.5899	211.4	1.982	1.982	4.0056e-22	54.9203	108.762	1.2383	1.2383	0.0007	244.769	301.47	1.8969	1.8969	4.2608e-08	121.873	235.743
A_52_P359958	TTGCAAACTCACGTTTGTCAAGGTGAATTACTGGAACTCCAACGTGAATGAAGTCCAGGG	NM_145525	Osbpl6	Oxysterol binding protein-like 6	biological process|lipid transport|IEA|GO:0006869|MGI|na//biological process|steroid metabolism|IEA|GO:0008202|MGI|na//biological process|transport|IEA|GO:0006810|MGI|na	1	0	0	0		0.1	0	0	0		IIIa	Genes are induced by T, and MAA blocks induction by T	1.1	329	3.1214	3.1214	7.8977e-41	98.0502	306.497	1.849	1.849	2.6715e-16	70.3263	130.37	0.7572	-1.3206	0.0109	325.29	249.288	1.3113	1.3113	2.7091e-05	146.145	191.988
A_52_P1195732	CCGTATTACAAAAGGTCAAGAAATTATCCCACCAAAAATTGTTTCAGTTTTACATGCCTG	AK028585				1	0	0	0		0.1	0	0	0		IIIa	Genes are induced by T, and MAA blocks induction by T	1.1	329	3.1011	3.1011	1.3692e-05	14.3247	44.2379	1.104	1.104	0.7368	17.4593	19.6496	0.6778	-1.4753	0.1242	48.6423	31.2904	1.7421	1.7421	0.0075	15.7745	27.5386
A_51_P240903	TCCACGCGCTGATCGATACTCTGCCTGTGTCCACTCAACTCAGATTACAAACAGCTCTCT	BC055076	Tns1	Tensin 1	molecular function|actin binding|TAS|GO:0003779|MGI|9087448//biological process|cell migration|IMP|GO:0016477|MGI|11792844//cellular component|cell-matrix junction|IDA|GO:0030055|MGI|9087448//biological process|cell-substrate junction assembly|IMP|GO:0007	1	0	0	0		0.1	0	0	0		IIIa	Genes are induced by T, and MAA blocks induction by T	1.1	329	3.0944	3.0944	2.4158e-42	1065.34	3301.16	1.0485	1.0485	0.5728	660.235	695.12	0.5588	-1.7894	4.8382e-26	3229.36	1803.87	1.7098	1.7098	1.5871e-13	751.206	1277.29
A_52_P222775	ACAGATACGGATGGATGAACAGAGAAGACACAAACAGCTTTGGACACACCTGTCCTAGAA	NM_016693	Map3k6	Mitogen-activated protein kinase kinase kinase 6	molecular function|ATP binding|IEA|GO:0005524|MGI|na//molecular function|MAP kinase kinase kinase activity|ISS|GO:0004709|MGI|12466851//biological process|activation of JNK|ISS|GO:0007257|MGI|12466851//molecular function|kinase activity|IEA|GO:0016301|MGI	1	0	0	0		0.1	0	0	0		IIIa	Genes are induced by T, and MAA blocks induction by T	1.1	329	3.0695	3.0695	0	637.342	1956.04	1.1926	1.1926	0.0324	437.335	524.048	0.5018	-1.9929	4.6192e-21	1871.39	945.288	1.2528	1.2528	6.832e-05	528.194	660.58
A_51_P408172	CGAGACAGTGAGACTGGCGTTACCCTTGCTGAGACAGGCTTCCCAGCTCATGACTGACAA	NM_026763	1110001D15Rik	RIKEN cDNA 1110001D15 gene	biological process|integrin-mediated signaling pathway|IEA|GO:0007229|MGI|na	1	0	0	0		0.1	0	0	0		IIIa	Genes are induced by T, and MAA blocks induction by T	1.1	329	3.0551	3.0551	1.2859e-17	108.693	338.493	0.8399	-1.1906	0.1993	63.972	54.3791	0.5016	-1.9935	2.8432e-25	352.966	177.742	1.9308	1.9308	4.934e-07	60.5187	117.677
A_52_P707267	GAGTTGTTTATGGTTTAGTTATAAATCTCCATTAGATCTATGTTTTGAATTTATTCTTCT	AK040808	Transcribed locus, strongly similar to NP_001017985.2 C2 calcium-dependent domain containing 3 [Mus musculus]	Transcribed locus, strongly similar to NP_001017985.2 C2 calcium-dependent domain containing 3 [Mus musculus]		1	0	0	0		0.1	0	0	0		IIIa	Genes are induced by T, and MAA blocks induction by T	1.1	329	3.0482	3.0482	0.0015	3.781	11.4883	0.7043	-1.4198	0.6012	4.4784	2.8545	0.312	-3.2054	0.0303	12.255	4.245	1	1	1	5.4431	4.8556
A_52_P560535	TGTGACATATCAGAAATCCAGCAGATACCAGCTAAAGGGCGATCTCAACAAAGGAGACGT	NM_134250	Havcr2	Hepatitis A virus cellular receptor 2	molecular function|ATP binding|ISS|GO:0005524|MGI|12466851//cellular component|extracellular space|TAS|GO:0005615|MGI|12466851//cellular component|integral to membrane|TAS|GO:0016021|MGI|12466851//biological process|protein amino acid phosphorylation|ISS|	1	0	0	0		0.1	0	0	0		IIIa	Genes are induced by T, and MAA blocks induction by T	1.1	329	3.0221	3.0221	3.9961e-05	6.286	19.1167	1.0318	1.0318	0.9231	8.7126	9.2308	0.6503	-1.5377	0.0578	37.378	23.2488	1.3567	1.3567	0.6396	5.6076	6.6913
A_52_P811002	CTGAGGTTACTTTGTTTGACTTACCTATGTCACAGTTTCTACAATCAACAGATCATATAG	AK042717				1	0	0	0		0.1	0	0	0		IIIa	Genes are induced by T, and MAA blocks induction by T	1.1	329	2.9658	2.9658	0.002	4.047	11.9923	0.7667	-1.3043	0.679	4.7155	3.2287	0.713	-1.4025	0.5147	6.4753	4.5256	1	1	1	5.9554	5.3142
A_52_P1139852	CTCCCCTCTGAATTTCTTAGTTTTCTATTTAACTCACACAAGATCACATACTTCAACCAG	AK030467				1	0	0	0		0.1	0	0	0		IIIa	Genes are induced by T, and MAA blocks induction by T	1.1	329	2.9517	2.9517	0	197.831	583.968	0.8208	-1.2183	0.0262	144.44	117.773	0.671	-1.4904	6.3137e-11	569.875	381.776	1.9481	1.9481	0.0014	158.853	325.949
A_52_P795654	TTCTGTGGTAGAACAAGTGGTCTCTAACTTTTTGTCTTTATGATGAGTCTATCAGAGCAT	AK087131	Transcribed locus	Transcribed locus		1	0	0	0		0.1	0	0	0		IIIa	Genes are induced by T, and MAA blocks induction by T	1.1	329	2.9327	2.9327	1.1657e-41	91.4454	267.548	1.4459	1.4459	0.0062	79.1463	115.225	0.9997	-1.0003	0.9985	291.712	284.209	1.6942	1.6942	9.4327e-05	125.626	219.221
A_51_P313067	TGGGTTTCTGAGTTCATCATTCCACAGAATCTTCAACTTTGGCAGAGTGCAAAAGAGGGG	NM_178793	Ccbe1	Collagen and calcium binding EGF domains 1	biological process|biological process unknown|ND|GO:0000004|MGI|na//cellular component|cellular component unknown|ND|GO:0008372|MGI|na//molecular function|molecular function unknown|ND|GO:0005554|MGI|na	1	0	0	0		0.1	0	0	0		IIIa	Genes are induced by T, and MAA blocks induction by T	1.1	329	2.9281	2.9281	4.4993e-05	7.823	23.1216	1.0472	1.0472	0.9337	3.1351	3.4945	0.8675	-1.1527	0.4109	23.0883	20.4061	2.2996	2.2996	0.0531	6.5408	14.1928
A_51_P454008	ACTTCCAGATCCGCAAGGACTTCTTATACTTGGGTGCCAATGTCCAGTATATGAGAGTCT	NM_008489	Lbp	Lipopolysaccharide binding protein	biological process|defense response to bacteria|IEA|GO:0042742|MGI|na//cellular component|extracellular space|TAS|GO:0005615|MGI|12466851//cellular component|integral to membrane|IEA|GO:0016021|MGI|na//molecular function|lipid binding|IEA|GO:0008289|MGI|n	1	0	0	0		0.1	0	0	0		IIIa	Genes are induced by T, and MAA blocks induction by T	1.1	329	2.9146	2.9146	3.3098e-18	2816.51	8269.39	1.6004	1.6004	2.757e-06	1662.06	2681.14	0.7102	-1.4081	3.6003e-05	8250.55	5914.86	1.3501	1.3501	0.0172	3024.16	4203.57
A_52_P256421	TTTTGCATTCACCATACAAAGCAAGTAAACTAAGCACATGTTGTAACCATGTATGTACTC	BE370314	Transcribed locus	Transcribed locus		1	0	0	0		0.1	0	0	0		IIIa	Genes are induced by T, and MAA blocks induction by T	1.1	329	2.9109	2.9109	0	903.737	2633.25	1.7801	1.7801	1.0033e-23	705.415	1256.32	0.9159	-1.0918	0.2717	2466.93	2273.4	1.3868	1.3868	9.2828e-08	1263.1	1747.73
A_51_P271136	TTTAGCAGTCACCTCTTCATATCGATTATTGCTACCCACAATTTGACCTCAGAGAATTTT	NM_053228	V1rb7	Vomeronasal 1 receptor, B7	biological process|G-protein coupled receptor protein signaling pathway|ISS|GO:0007186|MGI|12466851//cellular component|integral to membrane|TAS|GO:0016021|MGI|12466851//molecular function|pheromone receptor activity|ISS|GO:0016503|MGI|12466851//molecular	1	0	0	0		0.1	0	0	0		IIIa	Genes are induced by T, and MAA blocks induction by T	1.1	329	2.8925	2.8925	3.6896e-22	19.6976	56.8504	1.8579	1.8579	0.0023	12.6733	23.6771	0.7435	-1.345	0.0002	50.9274	37.9601	1.1561	1.1561	0.381	24.9537	28.9165
A_51_P340987	AGTTTTCTTACGCAAATTTATACTGTTCAAGCAGCTCCAACGTCCAGTCTCAACACAGCG	NM_178888	Garnl3	GTPase activating RANGAP domain-like 3		1	0	0	0		0.1	0	0	0		IIIa	Genes are induced by T, and MAA blocks induction by T	1.1	329	2.876	2.876	8.9583e-12	918.567	2586.99	1.9608	1.9608	2.1107e-11	409.565	805.385	0.8366	-1.1954	0.1016	2311.91	1954.39	1.5684	1.5684	9.693e-06	932.85	1486.14
A_52_P1107923	GCCAGTACTCAGAAAGTTTCAGACACTAGGTCAATCTAGATTTCAGATTCTTTTAGATTA	AK046467	Transcribed locus	Transcribed locus		1	0	0	0		0.1	0	0	0		IIIa	Genes are induced by T, and MAA blocks induction by T	1.1	329	2.8748	2.8748	3.8466e-35	77.6564	223.805	1.4933	1.4933	1.0093e-05	52.4502	78.4875	0.7856	-1.2729	0.0004	226.732	178.738	1.5542	1.5542	5.1973e-05	84.4747	131.821
A_51_P514161	AAGTTCTTTCCACCCATAAATTGTTGCATCTTACATTGCAGTTTAAAGTTAGATCGGTAG	NM_001013824	EG435337	Predicted gene, EG435337		1	0	0	0		0.1	0	0	0		IIIa	Genes are induced by T, and MAA blocks induction by T	1.1	329	2.8719	2.8719	5.7645e-07	32.624	96.5437	0.8849	-1.1301	0.3782	22.751	20.2799	0.5656	-1.768	1.2943e-05	87.7638	49.8534	1.9831	1.9831	7.9187e-05	26.4704	51.5485
A_52_P456898	AATACGAGGGTGAAAAGGTTTCTGTCACAACAAGATTACTAATTTCGCATTTAAGTGGAA	NM_030717	Lactb	Lactamase, beta	cellular component|extracellular space|TAS|GO:0005615|MGI|12466851//molecular function|hydrolase activity|IEA|GO:0016787|MGI|na//cellular component|integral to membrane|TAS|GO:0016021|MGI|12466851//biological process|response to antibiotic|IEA|GO:0046677|	1	0	0	0		0.1	0	0	0		IIIa	Genes are induced by T, and MAA blocks induction by T	1.1	329	2.8629	2.8629	5.0294e-30	1016.62	2919.72	1.8866	1.8866	1.4909e-11	689.411	1300.69	0.9498	-1.0528	0.5992	2832.56	2658.59	1.4619	1.4619	1.8445e-07	1391.27	2024.08
A_52_P157726	GCCAACCTCCAATGTAATGTTGAAATGCAGGCTATTAACATGCATAGACCAAGATGTAAG	NM_053111	Ear6	Eosinophil-associated, ribonuclease A family, member 6	molecular function|endonuclease activity|IEA|GO:0004519|MGI|na//molecular function|hydrolase activity|IEA|GO:0016787|MGI|na//molecular function|nuclease activity|IEA|GO:0004518|MGI|na//molecular function|ribonuclease activity|IDA|GO:0004540|MGI|11331942//	1	0	0	0		0.1	0	0	0		IIIa	Genes are induced by T, and MAA blocks induction by T	1.1	329	2.833	2.833	0.0029	4.8403	13.3369	0.9001	-1.111	0.857	5.8033	4.6677	0.4883	-2.0479	0.1891	10.8536	5.9097	1	1	1	5.3891	4.8147
A_51_P108459	AGCCACTCCATGTACTGGGTTATAAAAGAAATGTTCTCATGAACTTTCATGAAGTTTACA	NM_008152	Gpr65	G-protein coupled receptor 65	molecular function|G-protein coupled receptor activity|IEA|GO:0004930|MGI|na//biological process|G-protein coupled receptor protein signaling pathway|IEA|GO:0007186|MGI|na//cellular component|integral to membrane|TAS|GO:0016021|MGI|12466851//cellular comp	1	0	0	0		0.1	0	0	0		IIIa	Genes are induced by T, and MAA blocks induction by T	1.1	329	2.8237	2.8237	0.0002	6.8164	19.7444	0.874	-1.1442	0.3563	62.0394	54.113	0.4293	-2.3291	0.0408	15.0273	6.6202	1	1	1	5.7489	5.1177
A_52_P317346	AGCTTAATCACAGACTCCTAACATCAAAATAAAGGGAACCAGATAGCAGCATTAAAAATC	AK084656	Transcribed locus	Transcribed locus		1	0	0	0		0.1	0	0	0		IIIa	Genes are induced by T, and MAA blocks induction by T	1.1	329	2.8224	2.8224	1.924e-18	32.2469	91.6251	1.0506	1.0506	0.69	33.9289	35.4779	0.8617	-1.1605	0.3057	106.82	89.7536	1.8732	1.8732	0.0001	36.782	70.088
A_52_P443532	GTGCTAACCAATAGAGACTGAGTTTAGTATAAGTTGTTATTTGTATTCCTTCTGTTCCTG	AK081396	4921536K21Rik			1	0	0	0		0.1	0	0	0		IIIa	Genes are induced by T, and MAA blocks induction by T	1.1	329	2.8108	2.8108	9.4476e-11	41.8124	121.076	1.3922	1.3922	4.9249e-05	32.9989	45.8821	0.8169	-1.2241	0.0223	130.531	107.501	1.3729	1.3729	0.001	51.602	70.5824
A_52_P46688	GTTATAATAACCTAGAGGAATAAGAATAGGAAAAGCCAGCAAAGACCTTTCACCCACAGT	AK089297				1	0	0	0		0.1	0	0	0		IIIa	Genes are induced by T, and MAA blocks induction by T	1.1	329	2.8078	2.8078	1.679e-17	14.0468	39.3412	0.9512	-1.0513	0.811	22.253	21.3435	1.6307	1.6307	1.1562e-15	63.6365	103.749	2.0553	2.0553	0.0072	62.5049	121.27
A_51_P252677	AGATGACCTCGGAGGACTCTGATGAACCCAGATCCCGGGCCTTACCTGCTGCTTAACCAA	NM_026738	1110007C09Rik	RIKEN cDNA 1110007C09 gene		1	0	0	0		0.1	0	0	0		IIIa	Genes are induced by T, and MAA blocks induction by T	1.1	329	2.7866	2.7866	2.0872e-25	6548.01	18247.1	1.6169	1.6169	8.9934e-08	4374.54	7139.49	0.947	-1.0559	0.5988	17606	16913.9	1.6742	1.6742	1.0695e-11	7680.7	12943.3
A_51_P484030	TCTCCTTGCCTCGGCCCAGTGATCATGACAGGAATGAACCCAAACTCAGAACAATAAAAT	NM_010717	Limk1	LIM-domain containing, protein kinase	molecular function|ATP binding|IEA|GO:0005524|MGI|na//cellular component|focal adhesion|IDA|GO:0005925|MGI|15023529//molecular function|kinase activity|IEA|GO:0016301|MGI|na//cellular component|nucleus|IDA|GO:0005634|MGI|15023529//biological process|prote	1	0	0	0		0.1	0	0	0		IIIa	Genes are induced by T, and MAA blocks induction by T	1.1	329	2.7818	2.7818	1.5274e-43	2704.82	7510.36	1.6172	1.6172	4.9783e-08	1718.71	2769.31	1.1467	1.1467	0.1188	7577.35	8792.61	1.9729	1.9729	2.7457e-22	3355.33	6635.34
A_52_P342526	ACAGCGAGTCTGGTTGCACAACTGCCACACAGGAGATTCCTACCGAGCCAATGCAGAGCT	NM_053083	Loxl4	Lysyl oxidase-like 4	molecular function|copper ion binding|IEA|GO:0005507|MGI|na//biological process|electron transport|ISS|GO:0006118|MGI|12466851//molecular function|electron transporter activity|ISS|GO:0005489|MGI|12466851//cellular component|extracellular region|IDA|GO:00	1	0	0	0		0.1	0	0	0		IIIa	Genes are induced by T, and MAA blocks induction by T	1.1	329	2.7705	2.7705	0	88.5146	245.374	1.2099	1.2099	0.0014	62.6093	75.7702	0.5295	-1.8886	1.7579e-09	258.763	139.72	1.1641	1.1641	0.1041	85.6147	99.6075
A_51_P461684	TAGACAAGGTCTGTTTCTCTCTGCCAGGAGAATTTGGGTTTTGTTCTCGCTATAAATTCC	NM_181444	Gprc5a	G protein-coupled receptor, family C, group 5, member A	molecular function|G-protein coupled receptor activity|IEA|GO:0004930|MGI|na//biological process|G-protein coupled receptor protein signaling pathway|IEA|GO:0007186|MGI|na//cellular component|integral to membrane|IEA|GO:0016021|MGI|na//cellular component|	1	0	0	0		0.1	0	0	0		IIIa	Genes are induced by T, and MAA blocks induction by T	1.1	329	2.7642	2.7642	8.1589e-06	289.767	831.98	1.6455	1.6455	0.0485	159.642	278.32	1.2674	1.2674	0.0451	1031.58	1339.77	1.9998	1.9998	5.7825e-05	480.273	1005.24
A_51_P408082	TTCAACCGTTAGTCAGCTGCAGGAACGGCTGGGCCCATTGACTCGGGACTTCTGGGATAA	NM_009692	Apoa1	Apolipoprotein A-I	biological process|cholesterol metabolism|IEA|GO:0008203|MGI|na//cellular component|extracellular region|IEA|GO:0005576|MGI|na//cellular component|extracellular space|IDA|GO:0005615|MGI|12466851,12859204//cellular component|extracellular space|TAS|GO:0005	1	0	0	0		0.1	0	0	0		IIIa	Genes are induced by T, and MAA blocks induction by T	1.1	329	2.7619	2.7619	1.9846e-20	12.0826	35.3651	1.6233	1.6233	0.0815	9.2654	12.8872	0.6291	-1.5895	0.0011	49.4023	33.8175	1.1501	1.1501	0.2547	14.3891	19.2345
A_52_P1172063	AGAGGAAAAAGGATTATTTCCAGTCTGAGATTAGCTTTCACTACATAAATAATACTATGT	AK048142				1	0	0	0		0.1	0	0	0		IIIa	Genes are induced by T, and MAA blocks induction by T	1.1	329	2.7536	2.7536	0.0009	32.6678	101.166	0.9655	-1.0357	0.6567	26.706	25.783	0.6203	-1.6122	5.6068e-09	94.4429	58.7331	1.4011	1.4011	0.0032	31.6862	44.686
A_52_P470316	AAGGATTTTCTTTGGGCCAAATAAAGACCCCCAAGGTAATAGGCAACAGTGAGGGCAACA	NM_033521	Laptm4b	Lysosomal-associated protein transmembrane 4B	cellular component|integral to membrane|TAS|GO:0016021|MGI|12466851	1	0	0	0		0.1	0	0	0		IIIa	Genes are induced by T, and MAA blocks induction by T	1.1	329	2.7445	2.7445	0	32200.1	88346.6	1.351	1.351	0.0045	26809.7	36058.2	0.8395	-1.1912	0.2917	89038.5	70463.1	1.7266	1.7266	5.9589e-08	34314.9	59036.7
A_52_P452199	TACTGTTGGTATAGTTTCCACATGTTAATTGTTCAATGAGTTACTTCCTGAACAAAGACC					1	0	0	0		0.1	0	0	0		IIIa	Genes are induced by T, and MAA blocks induction by T	1.1	329	2.7416	2.7416	0.0006	5.1661	13.9329	1.0088	1.0088	0.987	3.1045	3.3415	2.1269	2.1269	0.0069	10.3449	23.0796	3.2884	3.2884	0.0166	5.2414	15.5793
A_52_P70556	TAATGGGTTGAGTAGCAAACGCACTATTAAATGTAGTTAAAATGTAGTAAGAATTTACTA	AK039663	Transcribed locus	Transcribed locus		1	0	0	0		0.1	0	0	0		IIIa	Genes are induced by T, and MAA blocks induction by T	1.1	329	2.7333	2.7333	1.0151e-30	62.23	168.97	1.2701	1.2701	0.264	42.7668	54.9247	0.8515	-1.1743	0.5085	166.439	141.992	1.953	1.953	0.0026	56.8516	112.163
A_51_P468005	CTTCATCATCTTTGTATGTCATTAGCAGGGTTCTTTTAATGCTTGACTCTGTTGTGTTTC	NM_010232	Fmo5	Flavin containing monooxygenase 5	molecular function|dimethylaniline monooxygenase (N-oxide-forming) activity|IEA|GO:0004499|MGI|na//molecular function|disulfide oxidoreductase activity|IEA|GO:0015036|MGI|na//biological process|electron transport|IEA|GO:0006118|MGI|na//cellular component|	1	0	0	0		0.1	0	0	0		IIIa	Genes are induced by T, and MAA blocks induction by T	1.1	329	2.7309	2.7309	1.3756e-07	12.0517	33.4839	1.8416	1.8416	0.0019	11.15	20.8752	1.7885	1.7885	0.0037	39.6579	73.72	1.9886	1.9886	0.0002	27.9586	54.4144
A_51_P329053	CCTACGTTTGTGTGTAAGTTTGCAATGTTACTAATGAATTATAGTGCTGATGTCATTTGC	AK037061	Rapgef2	Rap guanine nucleotide exchange factor (GEF) 2	molecular function|guanyl-nucleotide exchange factor activity|IEA|GO:0005085|MGI|na//biological process|intracellular signaling cascade|IEA|GO:0007242|MGI|na//molecular function|protein binding|IEA|GO:0005515|MGI|na//biological process|signal transduction	1	0	0	0		0.1	0	0	0		IIIa	Genes are induced by T, and MAA blocks induction by T	1.1	329	2.725	2.725	0.0016	5.602	14.8254	1.7257	1.7257	0.3063	5.1416	7.8469	0.6412	-1.5597	0.1976	10.0972	6.5761	0.6648	-1.5042	0.0307	35.1773	23.8288
A_52_P597818	TGCTAAGACTTACAATGAGGGGATCCTCGGTCAGCTCCTGCTATTACAGAGAGACACACC	NM_001001449	AF067063	CDNA sequence AF067063		1	0	0	0		0.1	0	0	0		IIIa	Genes are induced by T, and MAA blocks induction by T	1.1	329	2.7241	2.7241	0.0002	5.636	15.2594	1.4745	1.4745	0.1706	8.1574	12.2014	0.6666	-1.5001	0.0429	27.0831	18.1399	0.3924	-2.5486	0.1322	12.4247	5.9365
A_52_P403443	ACTGACCGGTGAGGTATGATTTTTACTCAAGATAAAAGTAGTCAAGGGTATCAATGGATC	NM_001083587	Tns3	Tensin 3	biological process|alveolus development|IMP|GO:0048286|MGI|15733665//biological process|cell migration|IMP|GO:0016477|MGI|15733665//biological process|negative regulation of cell cycle|IEA|GO:0045786|MGI|na//molecular function|phosphoprotein phosphatase a	1	0	0	0		0.1	0	0	0		IIIa	Genes are induced by T, and MAA blocks induction by T	1.1	329	2.7213	2.7213	1.8561e-22	12319	33730	0.9601	-1.0416	0.613	9084.36	8702.86	0.6055	-1.6516	1.2408e-16	31450.9	18986.4	1.7826	1.7826	1.1157e-21	8541.72	15210.8
A_52_P413584	ACAGTTGCAAGTCTGGACAAATGTATAAAATAAACCTTTTATTTAAGTCTGCGTACCTGC	AK078829	Nrip1	Nuclear receptor interacting protein 1	biological process|negative regulation of transcription from RNA polymerase II promoter|IDA|GO:0000122|MGI|9774688//cellular component|nucleus|IDA|GO:0005634|MGI|9774688//molecular function|protein binding|IPI|GO:0005515|MGI|9774688//molecular function|re	1	0	0	0		0.1	0	0	0		IIIa	Genes are induced by T, and MAA blocks induction by T	1.1	329	2.7167	2.7167	9.178e-21	4728.45	12914.9	1.1649	1.1649	0.0166	3366.93	3922.53	0.7315	-1.3671	0.0053	11930.7	8570.76	1.8202	1.8202	3.0995e-14	3718.38	6737.78
A_52_P510638	GAAGTTCATTCCGTTCAGTGGGTTCTATAATTTCTCTTCTAAATTATACTCTGTCACGTC	AK087651	E030003E18Rik	RIKEN cDNA E030003E18 gene		1	0	0	0		0.1	0	0	0		IIIa	Genes are induced by T, and MAA blocks induction by T	1.1	329	2.7108	2.7108	0	102.802	278.831	0.9289	-1.0766	0.1996	76.1749	70.7738	0.5335	-1.8745	1.4731e-18	285.014	152.477	1.447	1.447	0.0002	86.9239	125.087
A_52_P891818	TCATATTACAGAGCTTAGTGATTAATCCTCACAGTTAGAGACACTTTCTTGTTCATAGCA	AK047526				1	0	0	0		0.1	0	0	0		IIIa	Genes are induced by T, and MAA blocks induction by T	1.1	329	2.691	2.691	2.2289e-28	1118.75	3014.8	1.6882	1.6882	9.2342e-22	815.086	1375.93	0.9903	-1.0098	0.8619	2856.7	2833.67	1.5784	1.5784	4.5228e-15	1359.73	2149.53
A_51_P469951	CTCGTTCCAGGCAGTGTGACTGTTTACATGGTTTGGCAATAGGTTTGCTTCTGATTGCTT	NM_080448	Srgap3	SLIT-ROBO Rho GTPase activating protein 3	molecular function|GTPase activator activity|IEA|GO:0005096|MGI|na//biological process|biological process unknown|ND|GO:0000004|MGI|na//cellular component|cellular component unknown|ND|GO:0008372|MGI|na//molecular function|protein binding|IPI|GO:0005515|M	1	0	0	0		0.1	0	0	0		IIIa	Genes are induced by T, and MAA blocks induction by T	1.1	329	2.6894	2.6894	5.2571e-16	439.707	1193.17	1.4818	1.4818	2.6528e-10	251.142	372.16	0.9912	-1.0089	0.9094	1322.19	1322.04	1.7647	1.7647	3.4794e-05	532.879	964.288
A_51_P296182	GCCTATCATTTATAACCAACCTTTAGCCTTTAGCACTCAAAAATGTTTCCTAATAGCCTA	AK090207	Slc43a2	Solute carrier family 43, member 2	cellular component|integral to membrane|IEA|GO:0016021|MGI|na	1	0	0	0		0.1	0	0	0		IIIa	Genes are induced by T, and MAA blocks induction by T	1.1	329	2.6885	2.6885	1.0578e-11	26.566	71.6593	1.9479	1.9479	1.5223e-05	19.1139	37.1457	1.1088	1.1088	0.1614	90.8129	101.243	1.3956	1.3956	0.0506	66.7256	92.5939
A_51_P151888	CCACAAGCATAATTCAACTTAGACCAACAAATTCATCTTCATCATCTTCCAGGTCTGAGA					1	0	0	0		0.1	0	0	0		IIIa	Genes are induced by T, and MAA blocks induction by T	1.1	329	2.6866	2.6866	9.0894e-08	13.1187	35.6288	0.8058	-1.241	0.2269	28.9209	22.8747	0.7782	-1.2851	0.0609	45.295	34.6882	1.6224	1.6224	0.0923	18.6004	33.8945
A_51_P416137	AGCTAGGTCATTTTAAGAGTTTGGTGGACTCCAGATATTTGAGCCTTTTCACTTTACACA	NM_025286	Slc31a2	Solute carrier family 31, member 2	molecular function|carrier activity|IEA|GO:0005386|MGI|na//biological process|copper ion transport|IEA|GO:0006825|MGI|na//molecular function|copper ion transporter activity|IEA|GO:0005375|MGI|na//cellular component|integral to membrane|TAS|GO:0016021|MGI|	1	0	0	0		0.1	0	0	0		IIIa	Genes are induced by T, and MAA blocks induction by T	1.1	329	2.6846	2.6846	1.228e-11	4810.88	13143	1.5336	1.5336	4.5664e-15	3371.85	5169.33	0.877	-1.1403	0.1162	12750.4	11049.6	1.5227	1.5227	1.1654e-06	5484.03	8440.49
A_52_P820024	ACATACGTAAATGTCTATGACATGTGTCAAGTAGCACATCCTATTCTAAAAATAAACCGC	AK079202				1	0	0	0		0.1	0	0	0		IIIa	Genes are induced by T, and MAA blocks induction by T	1.1	329	2.6771	2.6771	5.3149e-10	29.5346	79.848	2.1259	2.1259	0.0296	19.2176	42.2708	0.9726	-1.0281	0.8644	78.2065	74.4522	1.4433	1.4433	0.0179	53.4206	76.4421
A_51_P219074	CAGGCATCTGAATTCCCTTCTGAGCTTATGTCGAATGATAGCAAAGTACTCTGTGGCTAA	NM_010496	Id2	Inhibitor of DNA binding 2	cellular component|cytoplasm|IDA|GO:0005737|MGI|12878164//biological process|development|IEA|GO:0007275|MGI|na//biological process|heart development|IGI|GO:0007507|MGI|15472070//biological process|lymph gland development|TAS|GO:0007515|MGI|10687308//cellu	1	0	0	0		0.1	0	0	0		IIIa	Genes are induced by T, and MAA blocks induction by T	1.1	329	2.6762	2.6762	5.2991e-34	5242.71	14051.6	1.181	1.181	0.02	3591.79	4252.77	0.8791	-1.1376	0.0214	13723.7	12040.1	1.9836	1.9836	8.5027e-35	4661.79	9249.41
A_52_P236088	TCACCGCCCGGGGCATTCAAGTGTACGTTTGGGTTTTAAATGAGGAATACGAGTACAAAA	NM_025638	Gdpd1	Glycerophosphodiester phosphodiesterase domain containing 1	cellular component|extracellular space|TAS|GO:0005615|MGI|12466851//biological process|glycerol metabolism|ISS|GO:0006071|MGI|12466851//molecular function|glycerophosphodiester phosphodiesterase activity|ISS|GO:0008889|MGI|12466851//cellular component|int	1	0	0	0		0.1	0	0	0		IIIa	Genes are induced by T, and MAA blocks induction by T	1.1	329	2.6727	2.6727	0	2166.23	5790.4	1.5133	1.5133	1.8721e-11	1525.33	2312.33	0.795	-1.2578	0.0033	5427.14	4280.65	1.4296	1.4296	6.9587e-07	2324.31	3305
A_51_P229675	CCTGAATGGAAACTGAGGAATCACAAGGCACACACCGTGGCTTCTTTTCCTTTACTGAAA	NM_011636	Plscr1	Phospholipid scramblase 1	molecular function|calcium ion binding|IEA|GO:0005509|MGI|na//cellular component|integral to membrane|IEA|GO:0016021|MGI|na	1	0	0	0		0.1	0	0	0		IIIa	Genes are induced by T, and MAA blocks induction by T	1.1	329	2.6726	2.6726	3.9128e-24	21478.3	57424.5	0.9131	-1.0952	0.2029	16770.3	15351.1	0.669	-1.4947	0.0004	54982.8	35843.6	1.9007	1.9007	4.9473e-20	15956	30431.8
A_52_P161941	TCTACATCTAGGCAAGGACTCCTTTTGTCTACCCAGAATAATTATTCTAAGATAATGGAA	AK079702				1	0	0	0		0.1	0	0	0		IIIa	Genes are induced by T, and MAA blocks induction by T	1.1	329	2.6675	2.6675	0.002	5.5923	14.6484	1	1	1	3.4518	3.1072	0.8208	-1.2183	0.2142	371.08	309.116	1	1	1	5.9697	5.2855
A_52_P494514	CAGATTCTAGCTAATGAATTCTTGACAACATAGGCTCTTCAAAAATTATGGTTTTGTCGG	NM_010568	Insr	Insulin receptor	molecular function|ATP binding|IEA|GO:0005524|MGI|na//molecular function|epidermal growth factor receptor activity|IEA|GO:0005006|MGI|na//biological process|insulin receptor signaling pathway|IMP|GO:0008286|MGI|12488434//cellular component|integral to mem	1	0	0	0		0.1	0	0	0		IIIa	Genes are induced by T, and MAA blocks induction by T	1.1	329	2.6625	2.6625	2.6588e-36	8279.22	22071.7	1.0478	1.0478	0.5739	6351.59	6640.73	0.6903	-1.4486	1.3971e-09	20647.1	14213.4	1.743	1.743	2.8606e-23	6454.24	11256.2
A_51_P507664	AAGAAATGACCCATTTTACTAAGCGAGTAGAGCCTTCATCTCCTTTATGAAAACTAAACT	NM_001081048	Slc25a18	Solute carrier family 25 (mitochondrial carrier), member 18	molecular function|binding|IEA|GO:0005488|MGI|na//cellular component|inner membrane|IEA|GO:0019866|MGI|na//cellular component|integral to membrane|IEA|GO:0016021|MGI|na//cellular component|membrane|IEA|GO:0016020|MGI|na//cellular component|mitochondrial i	1	0	0	0		0.1	0	0	0		IIIa	Genes are induced by T, and MAA blocks induction by T	1.1	329	2.66	2.66	8.2807e-05	15.9227	42.2696	0.8161	-1.2254	0.5812	7.2459	5.9745	0.5228	-1.9128	3.9817e-08	47.6445	24.8063	2.3506	2.3506	0.0706	7.1281	15.0291
A_52_P1027808	ACACCTGTCTAGGTTATCAAATTGATAGAGTTATGTATGACATTCTCTTACACGTCAAGA	AK046698	B430316J06Rik	Transcribed locus		1	0	0	0		0.1	0	0	0		IIIa	Genes are induced by T, and MAA blocks induction by T	1.1	329	2.6568	2.6568	1.4727e-39	959.766	2552.79	1.6893	1.6893	2.3944e-06	698.827	1180.02	0.9798	-1.0206	0.692	2388.57	2341.16	1.47	1.47	3.5805e-06	1229.48	1819.61
A_51_P117369	CTCAAAATTCAGACCTGTAGGGTGGTAGGATCCTGCTATTATGGATAATCCTTGGTCTTT	NM_177201	Phf8	PHD finger protein 8	molecular function|DNA binding|ISS|GO:0003677|MGI|12466851//biological process|regulation of transcription, DNA-dependent|ISS|GO:0006355|MGI|12466851	1	0	0	0		0.1	0	0	0		IIIa	Genes are induced by T, and MAA blocks induction by T	1.1	329	2.6561	2.6561	2.3871e-06	8.3866	22.031	0.7052	-1.4181	0.479	7.8739	6.2574	0.5692	-1.7568	0.0973	22.8448	12.9371	1.1227	1.1227	0.8417	5.1779	5.2941
A_52_P867466	CCAAAATTCAAGTGGTAAAAATTGGATCTTTATATGCTTATGGCCTAATAGCTCCCTTTC	AK046335	1110059E24Rik	RIKEN cDNA 1110059E24 gene		1	0	0	0		0.1	0	0	0		IIIa	Genes are induced by T, and MAA blocks induction by T	1.1	329	2.6469	2.6469	0.0004	8.2425	22.7808	1.7426	1.7426	0.0454	7.0839	12.2548	0.7891	-1.2673	0.4186	24.0085	20.6554	1.7945	1.7945	0.1433	8.0116	15.0154
A_51_P330724	ACATGACCAAACTTGGAACAAACACAATCTTCACTAGACATGCCTGGAATAACACACACC	AK012503	2700068H02Rik	Transcribed locus		1	0	0	0		0.1	0	0	0		IIIa	Genes are induced by T, and MAA blocks induction by T	1.1	329	2.6387	2.6387	0.0015	14.105	40.6936	1.6489	1.6489	0.3231	3.1033	5.0876	0.6603	-1.5145	0.0522	44.1565	27.7719	1.9821	1.9821	0.3312	5.1792	8.2703
A_52_P851490	GTTTACTTTTATTCAATTCTTTATATAGTGTAGATAGTAACCTTTGTCTGAAGTACAGGG	AK037474				1	0	0	0		0.1	0	0	0		IIIa	Genes are induced by T, and MAA blocks induction by T	1.1	329	2.6334	2.6334	3.455e-32	44.9806	118.604	1.1906	1.1906	0.1073	31.8952	38.1033	0.7123	-1.4039	0.0094	137.63	95.6749	1.8545	1.8545	5.2677e-05	42.8032	78.5477
A_51_P301274	AGCCTTATTTTCATGAAATAACCAGGCTCACTGAGGTAAATGGTGCCTGCCTGGGAAAGA	AK019926	5330431K02Rik	Transcribed locus		1	0	0	0		0.1	0	0	0		IIIa	Genes are induced by T, and MAA blocks induction by T	1.1	329	2.6252	2.6252	3.9443e-24	165.689	437.526	1.3956	1.3956	0.0002	140.051	196.627	1.0975	1.0975	0.0702	447.654	491.231	1.8085	1.8085	1.0496e-10	210.599	386.02
A_51_P170508	TCTCCTGTTTGAACTATTTCTACAAGGTTTTCCTCTATATTCTGTCATATATATGCTGGG	AK050835				1	0	0	0		0.1	0	0	0		IIIa	Genes are induced by T, and MAA blocks induction by T	1.1	329	2.6246	2.6246	0.0028	91.8562	297.58	1.3795	1.3795	0.1414	73.6152	102.22	0.7038	-1.4208	0.2811	321.473	186.566	1.3023	1.3023	0.1968	111.799	150.783
A_51_P451498	CTCCTTGAATACATTCTGATTTGTCGGGACGTTGCACAATACATTTTGACATCACTTGAC	AK051618	Transcribed locus	Transcribed locus		1	0	0	0		0.1	0	0	0		IIIa	Genes are induced by T, and MAA blocks induction by T	1.1	329	2.6236	2.6236	6.4239e-08	77.5419	202.744	1.9328	1.9328	1.0563e-06	62.7865	120.456	1.6323	1.6323	4.7247e-16	199.156	325.345	1.9147	1.9147	5.641e-10	132.521	258.13
A_51_P465571	GCCCCAAGTTGGTCCCAGTATGTCACTTTAATAGACTTTAAACATTCAAAAGTCTGAACA	NM_001081124	Mtap7d2	MAP7 domain containing 2		1	0	0	0		0.1	0	0	0		IIIa	Genes are induced by T, and MAA blocks induction by T	1.1	329	2.6169	2.6169	0.0014	7.063	19.2093	2.1488	2.1488	0.0194	3.4914	7.5133	1.0897	1.0897	0.4088	33.6293	36.5659	1.9478	1.9478	0.0485	8.8891	18.2861
A_51_P457244	CCCTGGGAAATCCTTACTTGGGAACGTTTGATTTAATAAACATGAAATAGTTTCAGACTT	NM_021365	Xlr4b	X-linked lymphocyte-regulated 4B		1	0	0	0		0.1	0	0	0		IIIa	Genes are induced by T, and MAA blocks induction by T	1.1	329	2.594	2.594	1.2274e-10	104.716	280.166	1.123	1.123	0.3051	81.1641	90.1259	0.8407	-1.1894	0.0224	287.121	242.12	1.7986	1.7986	0.0028	103.908	186.464
A_52_P476950	CTCTAGATTACTCTTGCCTAGTTTAGTCCATGATGCTATACTCGTGAGAGCATATCCAGA	NM_001111267	Ncoa7	Nuclear receptor coactivator 7	cellular component|membrane|IEA|GO:0016020|MGI|na	1	0	0	0		0.1	0	0	0		IIIa	Genes are induced by T, and MAA blocks induction by T	1.1	329	2.59	2.59	1.4612e-19	5163.67	13542.5	1.1421	1.1421	0.0105	3730.83	4262.04	0.58	-1.7241	9.6333e-05	12465.3	7227.56	1.3103	1.3103	0.0002	4263.99	5621.53
A_51_P199354	TGTGGCCCTTTTCAATGTGCCTTCACTTTAGCTGTTTGCCTTAATCTCTACAGCCATTCC	NM_010683	Lamc1	Laminin, gamma 1	cellular component|basal lamina|IEA|GO:0005605|MGI|na//cellular component|basement membrane|IDA|GO:0005604|MGI|12051813,12743034//biological process|cell adhesion|IEA|GO:0007155|MGI|na//cellular component|extracellular matrix (sensu Metazoa)|IEA|GO:000557	1	0	0	0		0.1	0	0	0		IIIa	Genes are induced by T, and MAA blocks induction by T	1.1	329	2.5897	2.5897	1.7951e-15	17315.5	45079	1.6796	1.6796	4.4193e-07	12672.9	21399	0.7408	-1.3498	2.9105e-06	44115.8	32513.4	1.1465	1.1465	0.0813	22015.8	25440.7
A_52_P418489	AAGGGCCCTGTTTGGAAACTGCAGGGAGTATAGACAGATTCCAGGTCCCTGGTCAGCCAG	NM_023476	Tinagl	Tubulointerstitial nephritis antigen-like	cellular component|cellular component unknown|ND|GO:0008372|MGI|na//molecular function|cysteine-type endopeptidase activity|ISS|GO:0004197|MGI|12466851//molecular function|cysteine-type peptidase activity|ISS|GO:0008234|MGI|12466851//biological process|pr	1	0	0	0		0.1	0	0	0		IIIa	Genes are induced by T, and MAA blocks induction by T	1.1	329	2.5764	2.5764	9.1829e-23	1170.98	3032.17	1.3874	1.3874	0.0037	713.583	1002.17	0.6981	-1.4325	0.0002	2982.46	2108.53	1.3121	1.3121	0.0026	1168.05	1552.06
A_51_P124831	CAAAGTTCTAAATAATGCTAAACATCTTTTGTTGTACAAAATAAAACAATTATTGAAGTT	AK053770	Transcribed locus, strongly similar to XP_001474348.1 PREDICTED: similar to histocompatibility 2, T region locus 24 [Mus musculus]	Transcribed locus, strongly similar to XP_001474348.1 PREDICTED: similar to histocompatibility 2, T region locus 24 [Mus musculus]		1	0	0	0		0.1	0	0	0		IIIa	Genes are induced by T, and MAA blocks induction by T	1.1	329	2.5718	2.5718	0.0018	10.1553	24.6385	1.8736	1.8736	0.0365	7.5183	14.3298	0.7446	-1.343	0.1569	29.7154	21.8829	1.0659	1.0659	0.8482	11.0905	12.0418
A_51_P374651	AGCTGCAAAGAAGTCACGGATCTAATTTTGTCCTTCTAAAGGCAATACGTGAAGAAAAAG	BC065123	Baz1a	Bromodomain adjacent to zinc finger domain 1A		1	0	0	0		0.1	0	0	0		IIIa	Genes are induced by T, and MAA blocks induction by T	1.1	329	2.5699	2.5699	5.6566e-27	10479.2	26993.8	0.7721	-1.2951	0.0029	7563.46	5817.88	0.5992	-1.6689	7.4396e-06	26213.2	15254.5	1.9754	1.9754	6.8335e-29	5909.19	11662.9
A_51_P269953	GGTTTTGGTATTTTGCAAAAAGGTTTCTATAGGCAAAGGCTCAATCCTCACTTTGTAACT	NM_177727	Lsm14b	LSM14 homolog B (SCD6, S. cerevisiae)		1	0	0	0		0.1	0	0	0		IIIa	Genes are induced by T, and MAA blocks induction by T	1.1	329	2.5579	2.5579	1.8938e-05	225.533	600.406	1.4538	1.4538	0.0027	164.483	234.586	1.0512	1.0512	0.8116	582.272	599.862	1.8241	1.8241	6.4818e-08	265.129	495.92
A_51_P448946	TCACACTAGTATTTTCTTCAAGCAGAGTTGGAGTGCCTTCATTCGAGTATGCCCACTTGT	NM_021372	Sertad2	SERTA domain containing 2	biological process|regulation of transcription, DNA-dependent|IEA|GO:0006355|MGI|na//biological process|transcription|IEA|GO:0006350|MGI|na	1	0	0	0		0.1	0	0	0		IIIa	Genes are induced by T, and MAA blocks induction by T	1.1	329	2.5522	2.5522	2.8432e-08	1328.69	3415.56	1.8005	1.8005	0.0008	983.902	1748.04	1.1367	1.1367	0.3213	3275.79	3681.88	1.5317	1.5317	0.0128	1861.68	3055.5
A_51_P271665	CATTCTTTTCTAAAGACCGCTGTCTTGCTATAGCTACTAACGGGGCATTGTGAGGAACTG	NM_011264	Rev3l	REV3-like, catalytic subunit of DNA polymerase zeta RAD54 like (S. cerevisiae)	molecular function|3'-5' exonuclease activity|IEA|GO:0008408|MGI|na//molecular function|DNA binding|IEA|GO:0003677|MGI|na//biological process|DNA repair|IMP|GO:0006281|MGI|11884603//biological process|DNA replication|IEA|GO:0006260|MGI|na//molecular funct	1	0	0	0		0.1	0	0	0		IIIa	Genes are induced by T, and MAA blocks induction by T	1.1	329	2.5509	2.5509	8.1144e-26	10034.4	25587.4	1.0107	1.0107	0.8739	7710.64	7773.83	0.6128	-1.6318	4.98e-19	23891.9	14632.7	1.5202	1.5202	1.9677e-07	7724.66	11837.6
A_52_P556014	GAAAGGTCCTTATCTTGTAAGGAACCATTGTTGACAGAAAGAGTACAAGAAGAAATGGAA	NM_001081383	Mll3	Myeloid/lymphoid or mixed-lineage leukemia 3	molecular function|DNA binding|ISS|GO:0003677|MGI|12466851//biological process|chromatin modification|IEA|GO:0016568|MGI|na//molecular function|histone-lysine N-methyltransferase activity|IEA|GO:0018024|MGI|na//molecular function|metal ion binding|IEA|GO:	1	0	0	0		0.1	0	0	0		IIIa	Genes are induced by T, and MAA blocks induction by T	1.1	329	2.549	2.549	1.6886e-06	19.2178	49.7546	1.0752	1.0752	0.6685	23.0684	24.8378	0.9537	-1.0485	0.634	48.7506	46.1856	1.4727	1.4727	0.0338	25.9784	37.2349
A_51_P122017	CGTGGAGGTGTTCAACATCCTGTTCGTTACAAGTGAGAATGGCAGCCGAAACACGTACCT	NM_001017426	Jmjd3	Jumonji domain containing 3		1	0	0	0		0.1	0	0	0		IIIa	Genes are induced by T, and MAA blocks induction by T	1.1	329	2.5484	2.5484	4.8828e-10	398.522	1012.53	1.469	1.469	4.39e-06	293.994	439.291	0.7728	-1.294	0.0016	1087.04	840.306	1.3406	1.3406	0.0312	486.082	692.418
A_52_P26892	AGCTGTGGTATATGTTACACTAATGTAACCTCTATTGGTTAAAGATGGCTTACAGTTACA	AK008884	C1galt1	Transcribed locus		1	0	0	0		0.1	0	0	0		IIIa	Genes are induced by T, and MAA blocks induction by T	1.1	329	2.547	2.547	3.0915e-22	4410.03	11300.4	1.4433	1.4433	1.2823e-05	3247.58	4677.64	1.0642	1.0642	0.5595	10730.8	11188.4	1.8379	1.8379	1.8272e-16	4608.7	8516.63
A_52_P35377	AAGCAGGTGTGATTGCTTTTTGCTCGTAGATATTATCCTAAGTTGAAATCCCCTAAATCT	NM_018807	Plagl2	Pleiomorphic adenoma gene-like 2	biological process|induction of apoptosis|IDA|GO:0006917|MGI|11832486//molecular function|molecular function unknown|ND|GO:0005554|MGI|na//cellular component|nucleus|IDA|GO:0005634|MGI|11832486//biological process|positive regulation of transcription from	1	0	0	0		0.1	0	0	0		IIIa	Genes are induced by T, and MAA blocks induction by T	1.1	329	2.5424	2.5424	1.4179e-28	2520.6	6456.94	1.2459	1.2459	0.0002	1796.75	2236.54	0.6393	-1.5642	0.0003	6203.29	3964.04	1.2957	1.2957	0.0008	2269.48	2961.13
A_52_P131624	ATGGCTCACCCAAGAATGATGAAGGGCATAAGACAGAACAACCCGATGATGAATATGCAT	NM_028986	Gzf1	GDNF-inducible zinc finger protein 1	biological process|negative regulation of transcription from RNA polymerase II promoter|IDA|GO:0000122|MGI|14522971//cellular component|nucleus|IDA|GO:0005634|MGI|14522971//molecular function|protein binding|ISS|GO:0005515|MGI|12466851//biological process	1	0	0	0		0.1	0	0	0		IIIa	Genes are induced by T, and MAA blocks induction by T	1.1	329	2.5399	2.5399	2.8168e-07	720.587	1867.86	1.3119	1.3119	0.0236	567.679	720.877	0.9447	-1.0586	0.5772	1987.35	1835.86	1.8419	1.8419	1.9722e-09	764.537	1384.09
A_51_P397783	AATCCCGCATGTGAAAGTTTATGAAGGTTACTAGCAGGTTCTTTTTAAAAGAACATTTGG	AK089032	Anubl1	AN1, ubiquitin-like, homolog (Xenopus laevis)	biological process|biological process unknown|ND|GO:0000004|MGI|na//cellular component|cellular component unknown|ND|GO:0008372|MGI|na//molecular function|molecular function unknown|ND|GO:0005554|MGI|na	1	0	0	0		0.1	0	0	0		IIIa	Genes are induced by T, and MAA blocks induction by T	1.1	329	2.539	2.539	4.5955e-13	1215.93	3138	1.6436	1.6436	4.4916e-13	882.18	1448.77	1.2712	1.2712	0.0003	2912.4	3695.57	1.8674	1.8674	4.3783e-13	1506.95	2795.86
A_51_P392943	GCGACCATCAGAATGTAGTATTTTTATATAAAAGGTTTCCACCACTCACAAGGAGAGATG	NM_178728	Napepld	N-acyl phosphatidylethanolamine phospholipase D	molecular function|hydrolase activity|IEA|GO:0016787|MGI|na	1	0	0	0		0.1	0	0	0		IIIa	Genes are induced by T, and MAA blocks induction by T	1.1	329	2.5369	2.5369	1.4072e-22	468.501	1200.31	1.9602	1.9602	6.2164e-18	342.042	671.843	1.4052	1.4052	0.0237	1213.34	1652.5	1.8561	1.8561	1.1125e-18	712.642	1321.26
A_52_P113487	GGCTAATCTTCTGAGTTGACATTTTTCCTTCCAGAAATACTATACTGTGAACATCTTTGG	AK052722	Poldip3	Polymerase (DNA-directed), delta interacting protein 3	molecular function|RNA binding|IEA|GO:0003723|MGI|na//molecular function|nucleic acid binding|ISS|GO:0003676|MGI|12466851//cellular component|nucleus|IEA|GO:0005634|MGI|na	1	0	0	0		0.1	0	0	0		IIIa	Genes are induced by T, and MAA blocks induction by T	1.1	329	2.5337	2.5337	0.0006	11.2306	29.3428	1.5519	1.5519	0.4619	5.5298	8.3009	0.8085	-1.2368	0.2046	32.129	25.5628	2.4746	2.4746	0.0055	8.0438	19.3815
A_52_P508750	ATGGCCACTGTCCTGCTGGCTATTCTTGTCTTCTCACTGTGTCTGGGACTTCCAGCTGCT	NM_008175	Grn	Granulin	molecular function|calcium ion binding|ISS|GO:0005509|MGI|12466851//molecular function|cytokine activity|IEA|GO:0005125|MGI|na//cellular component|extracellular space|TAS|GO:0005615|MGI|12466851//biological process|lipid catabolism|ISS|GO:0016042|MGI|1246	1	0	0	0		0.1	0	0	0		IIIa	Genes are induced by T, and MAA blocks induction by T	1.1	329	2.5287	2.5287	2.182e-09	1775.96	4402.04	1.7824	1.7824	0.0002	1235.78	2358.63	1.1287	1.1287	0.109	4278.74	4845.88	1.5772	1.5772	7.129e-07	2570.59	4167.01
A_51_P361620	GGGGATCTTCTCCTAGTCTACGAGTTGTCAGTTTGAATAAAGACAGAGAAACTGATAGGC	BC019122	Hist2h2bb	Histone cluster 2, H2bb		1	0	0	0		0.1	0	0	0		IIIa	Genes are induced by T, and MAA blocks induction by T	1.1	329	2.5272	2.5272	3.9573e-42	597.771	1515.19	1.8071	1.8071	4.3823e-12	398.594	719.609	1.1968	1.1968	0.1301	1619.18	1955.62	1.6789	1.6789	1.3692e-10	879.235	1484.59
A_51_P441494	GCAGATCTTAGAGCAAAACAAGTTACACCAGGAGTTTTTGGAAAAAGCCAGGAAACGCTT	NM_021440	Ddc8	Differential display clone 8	biological process|biological process unknown|ND|GO:0000004|MGI|na//cellular component|cellular component unknown|ND|GO:0008372|MGI|na//molecular function|molecular function unknown|ND|GO:0005554|MGI|na	1	0	0	0		0.1	0	0	0		IIIa	Genes are induced by T, and MAA blocks induction by T	1.1	329	2.5241	2.5241	2.473e-36	321.518	812.163	0.7274	-1.3748	1.6484e-05	220.761	159.902	0.5081	-1.9681	2.5316e-28	814.231	414.712	1.86	1.86	2.5096e-12	155.913	288.689
A_52_P255489	CAGCAGTAAAAGAGGGAAGTGGGTAAATGGTGATTCTTAAGATAGTGTATCAAGCTCTTC	NM_198092	Usp2	Ubiquitin specific peptidase 2	molecular function|cysteine-type endopeptidase activity|IEA|GO:0004197|MGI|na//molecular function|cysteine-type peptidase activity|IEA|GO:0008234|MGI|na//molecular function|hydrolase activity|IEA|GO:0016787|MGI|na//molecular function|peptidase activity|IE	1	0	0	0		0.1	0	0	0		IIIa	Genes are induced by T, and MAA blocks induction by T	1.1	329	2.5176	2.5176	5.0166e-43	56.6904	142.793	1.6075	1.6075	1.2921e-07	48.7383	78.5204	0.9978	-1.0023	0.9813	184.523	186.72	1.4832	1.4832	9.7584e-07	87.6388	129.935
A_51_P192116	GGAATATTAAAATGGCCTCCAGTGTCAGCTCAGTGTCTACATCATCCTGTAAAATAGCAA	AK089197	Setdb2	SET domain, bifurcated 2		1	0	0	0		0.1	0	0	0		IIIa	Genes are induced by T, and MAA blocks induction by T	1.1	329	2.5154	2.5154	8.4401e-09	19.5792	48.927	0.7993	-1.2512	0.2984	16.4964	13.0894	0.7081	-1.4122	0.0082	51.9909	37.2262	1.8981	1.8981	0.037	14.2523	29.6462
A_52_P128283	AACAGTGGACTTTATTTTACTTTACCTTTCAGATTCAGGTTTGATATACAAAGGGCTGAG	NM_001033135	Rnf149	Ring finger protein 149	molecular function|ligase activity|IEA|GO:0016874|MGI|na	1	0	0	0		0.1	0	0	0		IIIa	Genes are induced by T, and MAA blocks induction by T	1.1	329	2.5098	2.5098	5.1001e-18	16495	41555.8	0.9887	-1.0114	0.8522	12037.8	11907.8	0.7611	-1.3139	0.0182	38787.2	28816.6	1.9608	1.9608	6.4418e-11	12008.9	23806.5
A_52_P189984	GAGGGCATTGGAAAACTAAAGAAGCTGTCAATCTTGAAGTTGGATCAGAACAGACTCACA	NM_172528	Lrrc1	Leucine rich repeat containing 1	cellular component|membrane|IEA|GO:0016020|MGI|na	1	0	0	0		0.1	0	0	0		IIIa	Genes are induced by T, and MAA blocks induction by T	1.1	329	2.5022	2.5022	6.0648e-32	471.744	1180.74	1.2803	1.2803	0.0002	349.525	446.568	0.8477	-1.1797	0.01	1156.23	975.63	1.6276	1.6276	1.2343e-12	465.411	754.719
A_51_P156547	CACAAAGGAAGCATTATTGGTCAATATTTGACCACTCTGGACTGTTCTGTAAAGTGACTG	NM_009332	Tcf3	Transcription factor 3	molecular function|DNA binding|ISS|GO:0003677|MGI|12466851//biological process|Wnt receptor signaling pathway|IEA|GO:0016055|MGI|na//biological process|axial mesoderm morphogenesis|IMP|GO:0048319|MGI|14668413//biological process|determination of anterior/	1	0	0	0		0.1	0	0	0		IIIa	Genes are induced by T, and MAA blocks induction by T	1.1	329	2.5021	2.5021	1.4372e-19	11680.2	28864.9	1.7797	1.7797	4.2017e-05	8228.15	14458.9	1.1614	1.1614	0.0103	25601.1	29763.4	1.5787	1.5787	1.0148e-12	15194.9	23909.5
A_51_P318365	CAACACTTAATAGCAACAGGACACTCGAGAATTGAGTCTCTTCGTTCTCTGCCTTTTTCT	NM_010513	Igf1r	Insulin-like growth factor I receptor	molecular function|ATP binding|IEA|GO:0005524|MGI|na//biological process|brain development|IMP|GO:0007420|MGI|12904469//molecular function|epidermal growth factor receptor activity|IEA|GO:0005006|MGI|na//cellular component|extracellular space|TAS|GO:00056	1	0	0	0		0.1	0	0	0		IIIa	Genes are induced by T, and MAA blocks induction by T	1.1	329	2.5018	2.5018	1.1501e-18	5070.62	12721.8	1.403	1.403	3.3515e-06	3376.32	4763.51	0.9943	-1.0057	0.9283	12857.2	12741	1.7784	1.7784	4.9552e-17	5504.12	9844.15
A_51_P426533	TTCTTTTCTTTCCGAAAACTTTCCTTTAACTCCTTTCCAGGAGAGAAGGTTGTCTCCTAC	BC039753	Cdcp1	CUB domain containing protein 1	cellular component|integral to membrane|IEA|GO:0016021|MGI|na	1	0	0	0		0.1	0	0	0		IIIa	Genes are induced by T, and MAA blocks induction by T	1.1	329	2.5018	2.5018	1.2124e-05	9.4631	23.592	1	1	1	3.5832	3.2191	1.1106	1.1106	0.6104	24.0161	25.9651	3.5197	3.5197	0.0295	6.3366	18.3388
A_52_P40954	AGCAACGGCCTGCTTACCTTACTCCTTTAATCTACGTTATTCTGGAAAGTAACACTTGAA	AK035047	5330426P16Rik	Transcribed locus, strongly similar to XP_997894.2 PREDICTED: hypothetical protein LOC68190 [Mus musculus]		1	0	0	0		0.1	0	0	0		IIIa	Genes are induced by T, and MAA blocks induction by T	1.1	329	2.496	2.496	9.9997e-14	941.598	2373.16	1.4298	1.4298	3.4622e-08	698.367	996.44	0.8968	-1.1151	0.0938	2207.66	1971.97	1.5382	1.5382	0.0001	1004.15	1523.96
A_52_P585652	TAGTCTCTTCAGTCAGGAAGTTATTCCTCTACATGGCACTATTCTCTATCACATATCTGT	NM_173182	Fndc3b	Fibronectin type III domain containing 3B		1	0	0	0		0.1	0	0	0		IIIa	Genes are induced by T, and MAA blocks induction by T	1.1	329	2.4933	2.4933	7.5268e-14	19432.4	48863.6	0.8849	-1.1301	0.0296	15303.6	13533.8	0.6905	-1.4483	0.001	46835.5	31464.3	1.904	1.904	1.5615e-14	13233.1	25359.8
A_52_P33147	GTTTGCAAGGAAGAAATACGAAAGCTACTTAAAGTGGCTGATCTATTTCATTGCCTCTTA	AK031243	Sox5	SRY-box containing gene 5	molecular function|DNA binding|IEA|GO:0003677|MGI|na//biological process|cartilage development|IGI|GO:0051216|MGI|15634692//biological process|cell fate commitment|IGI|GO:0045165|MGI|15634692//cellular component|nucleus|IEA|GO:0005634|MGI|na//biological p	1	0	0	0		0.1	0	0	0		IIIa	Genes are induced by T, and MAA blocks induction by T	1.1	329	2.4823	2.4823	1.6816e-44	266.727	661.481	0.9157	-1.0921	0.4123	219.699	199.665	0.598	-1.6721	1.8993e-09	635.909	374.684	1.5066	1.5066	2.3136e-07	202.29	307.021
A_51_P426270	GCCGAGGAGCCAGATATTAGCGCGAAGAAACAGTCATTTGGTTGTGGAGTTTCGTTTTAT	NM_008597	Mgp	Matrix Gla protein	molecular function|calcium ion binding|IEA|GO:0005509|MGI|na//biological process|cell differentiation|IEA|GO:0030154|MGI|na//biological process|development|IEA|GO:0007275|MGI|na//cellular component|extracellular region|IEA|GO:0005576|MGI|na//cellular comp	1	0	0	0		0.1	0	0	0		IIIa	Genes are induced by T, and MAA blocks induction by T	1.1	329	2.4753	2.4753	1.3524e-25	3212.24	7995.98	1.7079	1.7079	1.5471e-23	2287.31	3906.21	0.9805	-1.0199	0.8498	7472.41	7362.25	1.3781	1.3781	0.0342	3999.19	5730.49
A_52_P642167	TAAGACTGCAAACTACTTAGCATTCAAAGAGCGTCTTAGGACAACCTCAAAAATACAAAA	NM_009230	Soat1	Sterol O-acyltransferase 1	molecular function|acyltransferase activity|IEA|GO:0008415|MGI|na//biological process|cholesterol metabolism|IEA|GO:0008203|MGI|na//cellular component|endoplasmic reticulum|IEA|GO:0005783|MGI|na//cellular component|integral to membrane|TAS|GO:0016021|MGI|	1	0	0	0		0.1	0	0	0		IIIa	Genes are induced by T, and MAA blocks induction by T	1.1	329	2.4739	2.4739	1.0079e-06	838.162	2071.28	1.4402	1.4402	0.0973	661.236	899.324	0.9407	-1.063	0.7127	2105.72	1970.75	1.5506	1.5506	1.011e-13	961.815	1496.74
A_52_P162509	TCTCGCCTTGATAGAACTTTACAATGCTCCTGAGGGTCGCTATAAGCAAGATGTGTACCT	NM_021414	Ahcyl2	S-adenosylhomocysteine hydrolase-like 2	molecular function|hydrolase activity|IEA|GO:0016787|MGI|na//biological process|one-carbon compound metabolism|IEA|GO:0006730|MGI|na	1	0	0	0		0.1	0	0	0		IIIa	Genes are induced by T, and MAA blocks induction by T	1.1	329	2.4679	2.4679	3.197e-34	500.898	1238.19	1.1308	1.1308	0.079	345.557	390.115	0.7471	-1.3384	1.5725e-05	1292.79	960.57	1.6036	1.6036	7.9902e-14	437.291	703.024
A_51_P363947	CTAAGGGAGCTCACAGGACACTGAGCAATGGCTGATCCTTTCTCAGTGTTGAATACCGTG	NM_001111099	Cdkn1a	Cyclin-dependent kinase inhibitor 1A (P21)	biological process|cell cycle|IEA|GO:0007049|MGI|na//molecular function|cyclin binding|IPI|GO:0030332|MGI|12124778//cellular component|cyclin-dependent protein kinase holoenzyme complex|IPI|GO:0000307|MGI|12970760//molecular function|cyclin-dependent prot	1	0	0	0		0.1	0	0	0		IIIa	Genes are induced by T, and MAA blocks induction by T	1.1	329	2.4673	2.4673	4.9836e-15	1400.12	3490.01	1.6046	1.6046	2.0183e-18	936.821	1505.09	0.9957	-1.0043	0.93	3636.65	3635.01	1.5544	1.5544	0.0001	1703.1	2693.81
A_51_P423813	ACACTCTGGGATTTATAATTTGCTTTATAACTCTAGGCTTCTGCTTTTCAACTGACTTCC	NM_001081082	Alpi	Alkaline phosphatase, intestinal		1	0	0	0		0.1	0	0	0		IIIa	Genes are induced by T, and MAA blocks induction by T	1.1	329	2.4582	2.4582	0.0017	4.0381	9.9367	0.5112	-1.9561	0.001	26.4729	14.0294	1.3089	1.3089	0.5781	4.3765	5.731	1.6871	1.6871	0.0111	21.1882	35.3734
A_52_P739093	GGGAACCTAATGAGCAAGTTAATTATATCAGGAAAAAGTGCACTGGTTATATAAATGAGC	AK047113	Transcribed locus	Transcribed locus		1	0	0	0		0.1	0	0	0		IIIa	Genes are induced by T, and MAA blocks induction by T	1.1	329	2.4539	2.4539	8.0673e-06	27.307	68.9582	1.6695	1.6695	1.1797e-07	19.5603	32.6209	0.6594	-1.5166	0.0037	78.712	50.7798	0.8231	-1.2149	0.2345	38.1081	31.9955
A_52_P190942	AGATGGTATATGGAGTGAGAATAATGAGAATTAAGCTTGGATATAGTAACAGTTTGGCTC	AK053621	Mnat1	Menage a trois 1	biological process|cell cycle|IEA|GO:0007049|MGI|na//cellular component|nucleus|IEA|GO:0005634|MGI|na//biological process|protein ubiquitination|IEA|GO:0016567|MGI|na//biological process|regulation of transcription, DNA-dependent|IEA|GO:0006355|MGI|na//bi	1	0	0	0		0.1	0	0	0		IIIa	Genes are induced by T, and MAA blocks induction by T	1.1	329	2.4502	2.4502	3.942e-05	22.4289	56.3217	1.5865	1.5865	0.0037	18.6264	29.6656	0.5781	-1.7298	0.0008	63.6405	35.9748	0.8899	-1.1237	0.5669	28.032	25.6989
A_51_P324519	CCCATTCTAATACAAAGATTACTAATGCCTTTAATTGAGACCATAAGTGACTCAGTTTGG	AK079261	Mical2			1	0	0	0		0.1	0	0	0		IIIa	Genes are induced by T, and MAA blocks induction by T	1.1	329	2.4501	2.4501	3.735e-29	659.985	1621.62	1.3248	1.3248	0.0007	504.817	667.108	1.023	1.023	0.824	1513.29	1567.75	1.8214	1.8214	8.5507e-20	697.689	1274.75
A_52_P916092	CAATCTATTTGCTTTCTAAGAGCACATCGTATACCTGTGTGAATGTATGAAGTTTTCTTG	AK082362				1	0	0	0		0.1	0	0	0		IIIa	Genes are induced by T, and MAA blocks induction by T	1.1	329	2.4445	2.4445	0.004	98.1786	242.6	0.9148	-1.0931	0.8362	83.5283	64.6254	0.7512	-1.3311	0.0694	237.817	177.477	1.8732	1.8732	6.1937e-06	71.3638	135.57
A_52_P1075998	ACCCATCATAAAAATAGGAGCGACGTAGCCCACGATTTAGTAAAAACGGAAGCATGGTAG	AK039892				1	0	0	0		0.1	0	0	0		IIIa	Genes are induced by T, and MAA blocks induction by T	1.1	329	2.4364	2.4364	9.0129e-08	130.798	318.024	1.0492	1.0492	0.8596	111.967	108.941	0.6183	-1.6173	4.8919e-06	342.15	207.943	1.362	1.362	0.0751	106.803	149.057
A_51_P121302	ATCTCTCTAGGACAAATGTGTAGTTCTAACACATGAACAGACTTTAAAGCTAACAAGCAT	NM_029431	Them4	Thioesterase superfamily member 4		1	0	0	0		0.1	0	0	0		IIIa	Genes are induced by T, and MAA blocks induction by T	1.1	329	2.4258	2.4258	5.2295e-22	1464.74	3558.4	1.4496	1.4496	4.5539e-08	1052.1	1523.4	0.8871	-1.1273	0.0468	3348.49	2962.5	1.4695	1.4695	4.1196e-06	1531.19	2237.88
A_52_P1197653	TAGTGTTGGAAGGTTGTACCCAACCTATACTCTTTAGCAATTTCTGATGGTACCCATTTT	CJ309182	Uvrag	UV radiation resistance associated gene	biological process|DNA repair|ISS|GO:0006281|MGI|12466851//cellular component|cytoplasm|ISS|GO:0005737|MGI|12466851	1	0	0	0		0.1	0	0	0		IIIa	Genes are induced by T, and MAA blocks induction by T	1.1	329	2.4257	2.4257	8.4426e-19	434.606	1061.94	1.2536	1.2536	0.0249	314.879	393.829	0.9435	-1.0599	0.5344	1042.58	991.865	1.7037	1.7037	6.3748e-17	439.086	749.983
A_52_P1084612	CACCATTTGGAAAATATTATGTTAATGTTTATTTTAACAGAGTTTTAGTGGAAAAAAGAA	AK086368	Transcribed locus	Transcribed locus		1	0	0	0		0.1	0	0	0		IIIa	Genes are induced by T, and MAA blocks induction by T	1.1	329	2.4249	2.4249	0.0006	21.8182	54.6052	1.7424	1.7424	0.1275	16.3748	29.2052	0.7056	-1.4172	0.0031	60.3988	42.222	0.9357	-1.0687	0.7245	28.9345	27.7929
A_52_P590661	ACAAGCTTTATGAGTGTAAAAAAGAAACATTCTCCAACTCACTACTTCAGAAGAATCCTG	AK037231	Eef2k	Transcribed locus		1	0	0	0		0.1	0	0	0		IIIa	Genes are induced by T, and MAA blocks induction by T	1.1	329	2.4202	2.4202	6.2869e-27	111.538	271.163	1.0149	1.0149	0.8582	79.3603	80.1662	0.6575	-1.5209	5.122e-09	276.978	181.035	1.4785	1.4785	0.0004	96.0382	141.341
A_52_P400999	GCTCTTGGAATATGAAAAGACCTAACCAAGACCAAGACCTCGCTATGAAATACTAGCTTA	NM_020260	Cdgap	Cdc42 GTPase-activating protein	molecular function|GTPase activator activity|IDA|GO:0005096|MGI|11744688//molecular function|SH3 domain binding|IDA|GO:0017124|MGI|11744688//cellular component|lamellipodium|IDA|GO:0030027|MGI|11744688//molecular function|protein binding|IPI|GO:0005515|MG	1	0	0	0		0.1	0	0	0		IIIa	Genes are induced by T, and MAA blocks induction by T	1.1	329	2.4121	2.4121	1.4589e-41	3328.49	8021.64	0.9488	-1.054	0.5872	2363.21	2228.13	0.7346	-1.3613	0.0509	7987.08	5573.23	1.8721	1.8721	4.0693e-10	2309.91	4295.72
A_51_P409452	ATATGCAATAAATAATAGTACGAAGATTATAACTTTAACTGACTGCCCACGGTTTCCAGG	NM_008770	Cldn11	Claudin 11	biological process|cell adhesion|IMP|GO:0007155|MGI|10612400//cellular component|integral to membrane|TAS|GO:0016021|MGI|12466851//cellular component|integral to plasma membrane|TAS|GO:0005887|MGI|10612400//cellular component|membrane|IEA|GO:0016020|MGI|n	1	0	0	0		0.1	0	0	0		IIIa	Genes are induced by T, and MAA blocks induction by T	1.1	329	2.4103	2.4103	0.0003	8.2884	19.535	1.0105	1.0105	0.9746	6.4245	6.512	0.7517	-1.3304	0.3697	20.5341	14.3347	1.4267	1.4267	0.5929	5.2974	6.6033
A_51_P202440	AATGAGTGGTTGACAGACTCAAGTGTCGGCTTCTGAGTTCTCATGTAAGCACTAGTGGAA	NM_011243	Rarb	Retinoic acid receptor, beta	molecular function|DNA binding|IEA|GO:0003677|MGI|na//molecular function|ligand-dependent nuclear receptor activity|IEA|GO:0004879|MGI|na//cellular component|nucleus|IEA|GO:0005634|MGI|na//molecular function|receptor activity|IEA|GO:0004872|MGI|na//biolog	1	0	0	0		0.1	0	0	0		IIIa	Genes are induced by T, and MAA blocks induction by T	1.1	329	2.4081	2.4081	0	371.976	895.467	1.4388	1.4388	1.4565e-06	260.224	375.517	0.5783	-1.7292	5.1763e-14	889.306	518.992	0.9436	-1.0598	0.3434	399.24	378.876
A_51_P366550	ATTATTATTGGCATTCTCTGGCCTGGTTTCTTCTTCAAGACTGAACAATTGCTTTAACAT	NM_001001735	Whsc1l1	Wolf-Hirschhorn syndrome candidate 1-like 1 (human)		1	0	0	0		0.1	0	0	0		IIIa	Genes are induced by T, and MAA blocks induction by T	1.1	329	2.4057	2.4057	3.2724e-06	94.5405	232.339	1.7748	1.7748	0.0004	64.4157	113.162	1.1957	1.1957	0.4613	227.613	281.631	1.7678	1.7678	0.0048	130.34	252.578
A_52_P579411	CAGCATAGATAATCTGTGATCGACTCCATTGCGAAATGGATACTCCCAATCGGTTTGCCA	AK157499	Gm1752	Gene model 1752, (NCBI)		1	0	0	0		0.1	0	0	0		IIIa	Genes are induced by T, and MAA blocks induction by T	1.1	329	2.4013	2.4013	1.0601e-11	81.4939	198.144	1.8743	1.8743	2.8213e-08	62.8407	118.146	1.2158	1.2158	0.0421	214.733	258.062	1.516	1.516	0.0009	128.573	198.231
A_52_P598912	GAGCCCAGAGTTAAAGAAAGAGCGGGCCTTGAGAAAAGATGAAGCTTCCAAAATCACCAT	NM_053204	Erc1	ELKS/RAB6-interacting/CAST family member 1	molecular function|Rab GTPase binding|IDA|GO:0017137|MGI|11929610//cellular component|cytoplasm|IDA|GO:0005737|MGI|11929610//molecular function|protein binding|IPI|GO:0005515|MGI|11929610//biological process|protein transport|IEA|GO:0015031|MGI|na//biolog	1	0	0	0		0.1	0	0	0		IIIa	Genes are induced by T, and MAA blocks induction by T	1.1	329	2.4001	2.4001	2.1289e-08	361.777	873.822	1.7991	1.7991	0.0003	294.342	518.356	1.503	1.503	0.006	894.639	1328.14	1.875	1.875	1.6653e-14	561.898	1066.75
A_52_P83615	GGAGTTGCAGTCTTTGAAAACAAAATCTATGTTGTTGGTGGATATTCTTGGAATAACCGG	NM_172871	Klhl9	Kelch-like 9 (Drosophila)		1	0	0	0		0.1	0	0	0		IIIa	Genes are induced by T, and MAA blocks induction by T	1.1	329	2.3903	2.3903	0.0011	451.067	1044.73	1.8999	1.8999	0.001	346.913	613.847	1.0762	1.0762	0.2896	1043.42	1122.54	1.374	1.374	0.0003	659.686	888.52
A_52_P89267	TTTCTCCTGCCTCAGTTTACCCGTATCACAGGAAGAGTTAGAGCAGGGTCAGCCTCCAAA	AK035431	Gats	Opposite strand transcription unit to Stag3	biological process|biological process unknown|ND|GO:0000004|MGI|na//cellular component|cellular component unknown|ND|GO:0008372|MGI|na//molecular function|molecular function unknown|ND|GO:0005554|MGI|na	1	0	0	0		0.1	0	0	0		IIIa	Genes are induced by T, and MAA blocks induction by T	1.1	329	2.3895	2.3895	5.3778e-26	691.445	1657.49	1.6929	1.6929	2.7071e-17	487.809	825.574	1.2527	1.2527	0.0016	1688.65	2130.12	1.7402	1.7402	4.2808e-06	907.169	1600.41
A_52_P29943	AGTACAATTATTAACCATTTTTCAGTTTAAATAAAAGTTTATAATCATGTATGAAAGCAT	AK029940	3110057O12Rik	RIKEN cDNA 3110057O12 gene	molecular function|DNA binding|IEA|GO:0003677|MGI|na//molecular function|hydrolase activity|IEA|GO:0016787|MGI|na	1	0	0	0		0.1	0	0	0		IIIa	Genes are induced by T, and MAA blocks induction by T	1.1	329	2.3876	2.3876	3.5686e-06	19.5744	46.6948	1.7814	1.7814	0.0003	18.4389	32.5856	0.9099	-1.099	0.3393	43.1955	39.4596	0.8544	-1.1705	0.1276	37.5722	32.132
A_51_P330580	GTAGCGCTCCAAGAGGTTCCTCCAGCCTCCACAGAGTTCCCAAAGTCTCATGTTCCCTGT	NM_001045484	Mef2b	Myocyte enhancer factor 2B	molecular function|DNA binding|IEA|GO:0003677|MGI|na//cellular component|nucleus|IC|GO:0005634|MGI|12130539//biological process|regulation of transcription, DNA-dependent|IDA|GO:0006355|MGI|12130539//biological process|transcription|IEA|GO:0006350|MGI|na/	1	0	0	0		0.1	0	0	0		IIIa	Genes are induced by T, and MAA blocks induction by T	1.1	329	2.3754	2.3754	5.1552e-26	89.5185	212.579	1.1473	1.1473	0.2353	61.9298	71.9994	1.1022	1.1022	0.4028	259.918	291.672	1.9152	1.9152	2.0302e-12	117.033	226.673
A_51_P341169	CACAGGTGAGAGGCCTTTCGCCTGCAGCTGGCAGGAGTGCAACAAGAAGTTCGCACGCTC	NM_021366	Klf13	Kruppel-like factor 13	molecular function|DNA binding|IDA|GO:0003677|MGI|10642511//molecular function|RNA polymerase II transcription factor activity|IDA|GO:0003702|MGI|10642511,11087666//molecular function|RNA polymerase II transcription factor activity|ISS|GO:0003702|MGI|1064	1	0	0	0		0.1	0	0	0		IIIa	Genes are induced by T, and MAA blocks induction by T	1.1	329	2.3692	2.3692	3.1966e-16	626.791	1489.36	1.7709	1.7709	1.6362e-13	474.344	845.929	0.7324	-1.3653	9.9103e-07	1396.65	1025.94	0.9452	-1.058	0.5754	845.622	817.116
A_51_P483180	AAATGATTTTTGCACTGTCTGGAAAACCAACAACTAAAAGCTCAGGTATTCCAGGTCATC	NM_029655	Snx7	Sorting nexin 7	biological process|intracellular signaling cascade|IEA|GO:0007242|MGI|na//biological process|protein transport|IEA|GO:0015031|MGI|na//biological process|transport|IEA|GO:0006810|MGI|na	1	0	0	0		0.1	0	0	0		IIIa	Genes are induced by T, and MAA blocks induction by T	1.1	329	2.3623	2.3623	1.2082e-05	4791.29	11970.6	0.7334	-1.3636	9.9601e-05	3732.73	2721.58	0.5381	-1.8582	2.754e-11	11568.6	6258.91	1.7931	1.7931	1.7864e-10	2708.06	4809.96
A_52_P439874	TAAAAGGCAGAGAGCCTGGGGTCACAGGACTGGGGCATGGACATCTGGGATGTCTAGCAT	AK018680	Arfgap3			1	0	0	0		0.1	0	0	0		IIIa	Genes are induced by T, and MAA blocks induction by T	1.1	329	2.3613	2.3613	0.0025	8.6306	20.6312	0.7395	-1.3522	0.1185	20.2154	15.0162	1.0511	1.0511	0.7146	56.6322	59.5102	2.2366	2.2366	0.0252	10.3075	20.7526
A_52_P1036395	GTCCCTTCAATTCGCAATGCAAACGTATTGGTGTATGTAGCTATTCATCGTCAAACGGAT	AK051769				1	0	0	0		0.1	0	0	0		IIIa	Genes are induced by T, and MAA blocks induction by T	1.1	329	2.358	2.358	1.6766e-06	22.8722	54.3973	0.9123	-1.0961	0.7329	14.875	13.945	0.5284	-1.8925	0.0011	47.3512	25.7143	1.586	1.586	0.102	11.4784	18.3912
A_52_P601950	CTCAGCAAGTGAGACCTACTGTAACAAGTATCATAGTCTGCTGTCATTTATGGAGTCACT	NM_001005510	Syne2	Synaptic nuclear envelope 2	biological process|biological process unknown|ND|GO:0000004|MGI|na//molecular function|molecular function unknown|ND|GO:0005554|MGI|na//cellular component|nuclear membrane|ISS|GO:0005635|MGI|na	1	0	0	0		0.1	0	0	0		IIIa	Genes are induced by T, and MAA blocks induction by T	1.1	329	2.3561	2.3561	1.0002e-27	218.022	513.368	1.4241	1.4241	0.0024	153.117	223.875	0.9805	-1.0199	0.792	501.012	489.338	1.4582	1.4582	3.3451e-06	266.884	384.586
A_51_P358792	AACTGTTCAAGAAATTTGTATGGAAAATTAGTTGGTGAAAGTTTGGAGCTCCAGTACTTC	NM_145547	Zfp189	Zinc finger protein 189	molecular function|DNA binding|ISS|GO:0003677|MGI|12466851//cellular component|intracellular|ISS|GO:0005622|MGI|12466851//biological process|negative regulation of transcription from RNA polymerase II promoter|ISS|GO:0000122|MGI|12466851//molecular functi	1	0	0	0		0.1	0	0	0		IIIa	Genes are induced by T, and MAA blocks induction by T	1.1	329	2.3551	2.3551	4.7979e-06	1802.84	4484.59	1.0993	1.0993	0.3689	1318.38	1444.05	0.7937	-1.26	0.0136	4279.93	3411.85	1.766	1.766	5.5509e-12	1495.74	2631.16
A_52_P382754	TCCTACACCTTGGTCTCATTGCTTTTCTCTGCGGTGACTCTTCTTCTGCTCTGATAGAAA	NM_010875	Ncam1	Neural cell adhesion molecule 1	molecular function|ATP binding|IEA|GO:0005524|MGI|na//biological process|cell adhesion|IEA|GO:0007155|MGI|na//cellular component|extracellular space|TAS|GO:0005615|MGI|12466851//molecular function|heparin binding|IEA|GO:0008201|MGI|na//cellular component|	1	0	0	0		0.1	0	0	0		IIIa	Genes are induced by T, and MAA blocks induction by T	1.1	329	2.3468	2.3468	7.7171e-14	265.808	626.424	0.9573	-1.0446	0.6875	135.334	130.79	0.6932	-1.4425	1.0396e-05	654.87	457.114	1.7536	1.7536	8.4791e-07	163.791	292.731
A_51_P430540	ATATAAGTAGAGGGAGCATTTAATAGGAAATTTTAAACTAAGTGTCCGTAACTGGAGTGC	AK081855				1	0	0	0		0.1	0	0	0		IIIa	Genes are induced by T, and MAA blocks induction by T	1.1	329	2.3445	2.3445	1.069e-06	147.372	362.279	1.7703	1.7703	0.0238	115.34	205.621	0.7266	-1.3762	0.2081	386.492	243.128	0.8536	-1.1715	0.0617	215.153	184.668
A_52_P641185	CCTCAACACAACTCGTATCAATGCTGCTGAAATTGAAAGCCGGGTTCGAGAGTTAAGCAA	NM_011202	Ptpn11	Protein tyrosine phosphatase, non-receptor type 11	biological process|DNA damage checkpoint|IMP|GO:0000077|MGI|12937170//biological process|activation of MAPK|IMP|GO:0000187|MGI|12937170,15273746//biological process|axonogenesis|IMP|GO:0007409|MGI|12482708//cellular component|cell junction|ISS|GO:0030054|	1	0	0	0		0.1	0	0	0		IIIa	Genes are induced by T, and MAA blocks induction by T	1.1	329	2.3415	2.3415	0.0017	1705.09	4412.71	1.5962	1.5962	0.0149	1140.63	1837.07	1.2626	1.2626	0.1014	4768.23	5881.6	1.8776	1.8776	0.0067	2256.72	4655.04
A_51_P494541	AGAACTGTAGTAGTCTTCCTTATATGAATACTTGAAACTCCGTTAGTTGATCTTCAAGAC	NM_146096	5730446C15Rik	RIKEN cDNA 5730446C15 gene	molecular function|peptidase activity|IEA|GO:0008233|MGI|na	1	0	0	0		0.1	0	0	0		IIIa	Genes are induced by T, and MAA blocks induction by T	1.1	329	2.3363	2.3363	3.2928e-30	16710.9	39115.6	1.0264	1.0264	0.6189	12713.8	13054.7	0.7857	-1.2727	0.0069	38151.6	29651.9	1.7927	1.7927	1.6637e-23	12802.4	22926
A_52_P1132414	GTGGGACGGTCTATTGTTTTATCTGGTACTCATTCAGTGTATCTATCTTTATAAGCCAAC	AK082550	Transcribed locus	Transcribed locus		1	0	0	0		0.1	0	0	0		IIIa	Genes are induced by T, and MAA blocks induction by T	1.1	329	2.3328	2.3328	9.2883e-11	53.363	125.718	0.9425	-1.061	0.6373	33.086	30.9633	0.5827	-1.7161	0.0008	127.281	71.9901	1.9838	1.9838	0.0033	32.5304	61.3491
A_51_P142153	ACCTGTACTTTGGGAAGATTTGTGCATGGACTGAACAAGAGTATCTGGAACTAACTATGT	AK019472	4631422O05Rik	RIKEN cDNA 4631422O05 gene		1	0	0	0		0.1	0	0	0		IIIa	Genes are induced by T, and MAA blocks induction by T	1.1	329	2.3304	2.3304	8.3693e-23	18475.4	43014.2	1.3587	1.3587	5.1514e-09	13737.3	18666.3	1.117	1.117	0.0591	39566.5	44100.3	1.8829	1.8829	8.3179e-09	18024.9	34414.3
A_52_P330224	ACAATTTGGTAAGATATATGAAGCTACTTTTGTAATTAATTATTAAAATCAGTAGTCAGT	AK020568	Slc12a6	Solute carrier family 12, member 6	cellular component|NOT apical plasma membrane|IDA|GO:0016324|MGI|11246162//biological process|amino acid transport|IEA|GO:0006865|MGI|na//molecular function|amino acid-polyamine transporter activity|IEA|GO:0005279|MGI|na//cellular component|axon|IDA|GO:00	1	0	0	0		0.1	0	0	0		IIIa	Genes are induced by T, and MAA blocks induction by T	1.1	329	2.3251	2.3251	0.0002	24.1011	55.8777	1.5849	1.5849	5.571e-06	15.7149	24.919	0.7073	-1.4138	0.0264	45.5207	32.8555	0.852	-1.1738	0.4203	28.9737	25.3852
A_51_P290840	GGATCACAGTTGGTTCTATGCTGCCAAAGATTAGACACATTCAACAATGAACAGATAGGA	NM_172475	Frmd4a	FERM domain containing 4A	molecular function|binding|IEA|GO:0005488|MGI|na//cellular component|cytoplasm|IEA|GO:0005737|MGI|na//molecular function|cytoskeletal protein binding|IEA|GO:0008092|MGI|na//cellular component|cytoskeleton|ISS|GO:0005856|MGI|12466851//cellular component|me	1	0	0	0		0.1	0	0	0		IIIa	Genes are induced by T, and MAA blocks induction by T	1.1	329	2.3055	2.3055	2.6302e-42	307.168	708.132	0.7516	-1.3305	3.614e-06	204.169	153.536	0.5935	-1.685	1.6685e-18	719.188	427.623	1.8912	1.8912	5.8976e-18	164.335	311.986
A_52_P602098	TATTTGATCTTATTTTGCTCAGTAACTCTATCTAGTGGTAGAGAAATTGAGTAGAGGACC	AK078327	Otud7b	OTU domain containing 7B	cellular component|cytoplasm|IDA|GO:0005737|MGI|12682062//biological process|protein deubiquitination|IDA|GO:0016579|MGI|12682062//molecular function|ubiquitin thiolesterase activity|IDA|GO:0004221|MGI|12682062	1	0	0	0		0.1	0	0	0		IIIa	Genes are induced by T, and MAA blocks induction by T	1.1	329	2.3022	2.3022	2.156e-05	55.1443	131.247	1.3275	1.3275	0.2698	47.4258	63.3783	0.7661	-1.3053	0.3051	148.179	106.209	1.1995	1.1995	0.5668	71.5708	86.9581
A_52_P368126	AACTGTTTAAATGCCCATAACTAACTGAAACCGCAAATACAAAATTCCAAAGTGTTGAGG	AK040263	A430081F14Rik	Transcribed locus		1	0	0	0		0.1	0	0	0		IIIa	Genes are induced by T, and MAA blocks induction by T	1.1	329	2.3012	2.3012	2.2347e-19	349.485	804.579	1.3413	1.3413	0.0623	257.675	342.976	0.8638	-1.1577	0.4106	789.565	661.894	1.4075	1.4075	0.0006	384.242	548.735
A_51_P204080	TAGTGAGCGTTTTGTCATCATGTACAGTAGAGAACTAGTTGAATTAACCATGTGATGTTA	NM_013820	Hk2	Hexokinase 2	molecular function|ATP binding|IEA|GO:0005524|MGI|na//molecular function|catalytic activity|IEA|GO:0003824|MGI|na//biological process|glycolysis|IEA|GO:0006096|MGI|na//molecular function|hexokinase activity|IEA|GO:0004396|MGI|na//molecular function|kinase	1	0	0	0		0.1	0	0	0		IIIa	Genes are induced by T, and MAA blocks induction by T	1.1	329	2.2936	2.2936	5.891e-19	21747.4	50382.8	0.8885	-1.1255	0.0688	14136.7	12530.4	0.7026	-1.4233	3.0668e-08	45668.8	32008.3	1.8722	1.8722	2.4912e-30	13310.3	24924.1
A_51_P490070	TTTCTTTGACATTCTGCTCTGAAATGTGTTCAGTGATGGAGCCTATGAAACTGACCTTCA	NM_011727	Xlr3c	X-linked lymphocyte-regulated 3C		1	0	0	0		0.1	0	0	0		IIIa	Genes are induced by T, and MAA blocks induction by T	1.1	329	2.2892	2.2892	6.349e-07	53.0995	124.438	1.045	1.045	0.7665	41.7392	44.1565	0.7993	-1.251	0.0321	123.765	100.076	1.7954	1.7954	2.0808e-05	46.9546	85.0128
A_52_P899799	TTTCATATTAAGTTCTAAGCAAGCTAAACATATAAGCTCTAGATTTTGCTTATCTTTGTG	AK040858				1	0	0	0		0.1	0	0	0		IIIa	Genes are induced by T, and MAA blocks induction by T	1.1	329	2.2878	2.2878	2.8982e-05	13.7304	31.9772	1.0999	1.0999	0.519	26.1446	28.5947	0.5519	-1.8119	0.0066	35.172	18.5655	1.7197	1.7197	0.2188	9.544	14.1073
A_51_P121506	TTTCAATCTTTACCAGAAAATGCATCGCACAAGTTAGAGGTGAGGCTAGTACCTGCCTCC	BC050948	Ate1	Arginine-tRNA-protein transferase 1	molecular function|acyltransferase activity|IEA|GO:0008415|MGI|na//molecular function|arginyltransferase activity|IEA|GO:0004057|MGI|na//cellular component|nucleus|IEA|GO:0005634|MGI|na//biological process|protein arginylation|IEA|GO:0016598|MGI|na//biolo	1	0	0	0		0.1	0	0	0		IIIa	Genes are induced by T, and MAA blocks induction by T	1.1	329	2.2876	2.2876	3.742e-14	443.809	1024.76	1.2251	1.2251	0.0048	314.045	386.351	0.9986	-1.0014	0.9843	1016.73	1007.44	1.8147	1.8147	4.9532e-16	433.013	790.344
A_51_P512205	GACAGAACAGCTCTTGGTGATGACCGTGGCCAGGTTTTATCCTTTCTTGTGCCCTGGCTG	NM_001009573	Unc13d	Unc-13 homolog D (C. elegans)		1	0	0	0		0.1	0	0	0		IIIa	Genes are induced by T, and MAA blocks induction by T	1.1	329	2.2859	2.2859	0.0011	17.9829	42.3913	1.1617	1.1617	0.4784	12.1186	14.0783	0.9424	-1.0611	0.6283	52.7722	50.2773	1.7427	1.7427	0.0178	17.0289	30.3598
A_52_P335559	ATAAAACAAGTAACTTTTAAAGTTCCATAGCCTTTACAAATTCCAATACATTAAATGTTC	AK088133	C130021H21Rik	Transcribed locus		1	0	0	0		0.1	0	0	0		IIIa	Genes are induced by T, and MAA blocks induction by T	1.1	329	2.2859	2.2859	4.0917e-06	41.1111	94.1021	1.1987	1.1987	0.2479	29.6649	35.2657	0.8277	-1.2082	0.2787	89.9594	73.3495	1.3906	1.3906	0.0019	44.0037	61.3765
A_52_P337297	GACGGCTTTAAACGTCTTGATTGCCAGAGTGCTATGTTCAACGATTACAATTTTGTTTTT	NM_009665	Amd1	S-adenosylmethionine decarboxylase 1	molecular function|adenosylmethionine decarboxylase activity|IEA|GO:0004014|MGI|na//molecular function|carboxy-lyase activity|IEA|GO:0016831|MGI|na//molecular function|lyase activity|IEA|GO:0016829|MGI|na//biological process|spermidine biosynthesis|IEA|GO	1	0	0	0		0.1	0	0	0		IIIa	Genes are induced by T, and MAA blocks induction by T	1.1	329	2.2827	2.2827	1.1664e-21	14872	33926.9	1.5045	1.5045	6.3462e-11	10502.6	15822.9	1.2997	1.2997	6.1219e-06	31253.5	40702.4	1.8291	1.8291	4.148e-11	17215.5	31716.1
A_52_P340073	GTCATCGGTTGGCTACGTTTTGGTTCTATGCTAAACTGTGAAGAATCGGATGAATTGATG	NM_010111	Efnb2	Ephrin B2	biological process|cell differentiation|IEA|GO:0030154|MGI|na//biological process|development|IEA|GO:0007275|MGI|na//cellular component|extracellular space|TAS|GO:0005615|MGI|12466851//cellular component|integral to membrane|TAS|GO:0016021|MGI|12466851//b	1	0	0	0		0.1	0	0	0		IIIa	Genes are induced by T, and MAA blocks induction by T	1.1	329	2.2825	2.2825	3.8303e-23	15235	34813.6	1.0171	1.0171	0.8663	10563.6	10750.8	0.7374	-1.3562	1.3901e-06	32919	24188.7	1.6641	1.6641	1.3971e-07	11145.1	18754.2
A_52_P738953	ACGTCACAGATTCACTTAGCTTCAAAAGCTAATGTCTAAATTGCAGGAATTTGATCACCT	AK035454				1	0	0	0		0.1	0	0	0		IIIa	Genes are induced by T, and MAA blocks induction by T	1.1	329	2.2796	2.2796	0.0004	35.3767	81.4195	1.3339	1.3339	0.2617	32.1042	42.0822	0.5769	-1.7333	1.2647e-05	86.3576	48.9644	0.8691	-1.1506	0.2352	44.9464	39.1807
A_51_P140000	AAATCAGAGTTTCCTTTAGTAGTTGTGTAGTAAGCTAAACCTTGCAAAAACTACTTGGAG	AK037683	Spna2	Spectrin alpha 2	cellular component|Z disc|IDA|GO:0030018|MGI|15247274//molecular function|actin binding|IEA|GO:0003779|MGI|na//molecular function|calcium ion binding|IEA|GO:0005509|MGI|na//molecular function|calmodulin binding|IEA|GO:0005516|MGI|na//cellular component|cy	1	0	0	0		0.1	0	0	0		IIIa	Genes are induced by T, and MAA blocks induction by T	1.1	329	2.2762	2.2762	4.5488e-11	243.274	566.075	1.5842	1.5842	0.0046	177.717	281.617	1.2722	1.2722	0.0322	546.974	694.65	1.8048	1.8048	3.6557e-10	299.264	536.07
A_52_P544878	CGGATGAAAACTCAAATGTTATGTTCAGCGTATGTTTGGCTTACCTAACCTGTTTCTCGA	AK122283	Nedd4l	Neural precursor cell expressed, developmentally down-regulated gene 4-like	cellular component|intracellular|ISS|GO:0005622|MGI|12466851//molecular function|ligase activity|IEA|GO:0016874|MGI|na//biological process|protein modification|ISS|GO:0006464|MGI|12466851//biological process|ubiquitin cycle|ISS|GO:0006512|MGI|12466851//mo	1	0	0	0		0.1	0	0	0		IIIa	Genes are induced by T, and MAA blocks induction by T	1.1	329	2.2637	2.2637	6.8583e-23	491.689	1110.76	1.7606	1.7606	2.6846e-12	356.726	626.461	0.8718	-1.147	0.0284	1076.37	936.192	1.0653	1.0653	0.2714	661.063	705.646
A_52_P496566	GTCAGCACTGCGACCTCGGGCCCTTCGCCGGCTATGGCTGCGTCCTGGGGCTGAGCCCGC	NM_001039959	Ahnak	AHNAK nucleoprotein (desmoyokin)	cellular component|intercellular junction|ISS|GO:0005911|MGI|8408266	1	0	0	0		0.1	0	0	0		IIIa	Genes are induced by T, and MAA blocks induction by T	1.1	329	2.2602	2.2602	0.0047	1355.56	3105.03	2.1005	2.1005	0.021	1112.2	2360.86	0.7205	-1.388	0.0064	2982.12	2117.61	0.7116	-1.4053	0.0811	2393.76	1765.03
A_51_P454217	AAAGGTCCTGAGACCCGCGACAAGCTGCCCAGCACAGAGGTGAAAGAAGACAGTGCCTAT	NM_019408	Nfkb2	Nuclear factor of kappa light polypeptide gene enhancer in B-cells 2, p49/p100	molecular function|DNA binding|ISS|GO:0003677|MGI|12466851//biological process|cellular physiological process|ISS|GO:0050875|MGI|12466851//biological process|lymph gland development|TAS|GO:0007515|MGI|10687308//cellular component|nucleus|ISS|GO:0005634|MG	1	0	0	0		0.1	0	0	0		IIIa	Genes are induced by T, and MAA blocks induction by T	1.1	329	2.2576	2.2576	1.1171e-10	2259.36	5160.5	0.8911	-1.1222	0.1045	1385.95	1238.64	0.5919	-1.6895	3.9252e-07	5142.93	3093.4	1.488	1.488	0.0002	1348.56	2044.34
A_51_P213544	AAGCGCTACAATCATGGTCAAGTTCCCAGCAAGTCAGCTTGTGAATGGATAATCAGGAGA	NM_010637	Klf4	Kruppel-like factor 4 (gut)	molecular function|DNA binding|IEA|GO:0003677|MGI|na//molecular function|nucleic acid binding|IEA|GO:0003676|MGI|na//cellular component|nucleus|IEA|GO:0005634|MGI|na//biological process|regulation of transcription, DNA-dependent|IEA|GO:0006355|MGI|na//bio	1	0	0	0		0.1	0	0	0		IIIa	Genes are induced by T, and MAA blocks induction by T	1.1	329	2.2574	2.2574	1.673e-22	6959.89	15734.9	1.9408	1.9408	2.1881e-22	4943.11	9584.56	0.7276	-1.3744	0.0019	14604.7	10446.4	0.8162	-1.2252	0.0188	9970.29	8046.35
A_51_P180341	TCATTTGTCAATAATTCATAGTATTCAGCCAAACTAATAAAGAAAAATCGTTTCTTTTTT	AK039858				1	0	0	0		0.1	0	0	0		IIIa	Genes are induced by T, and MAA blocks induction by T	1.1	329	2.256	2.256	1.2997e-07	99.8153	229.569	1.057	1.057	0.548	74.1948	78.3146	0.6665	-1.5003	0.0002	244.383	160.821	1.5904	1.5904	7.0616e-09	80.2639	127.866
A_52_P868302	TATTGCGATACTGACTAGACTAGCATTAGCTGTAAGCATTAAAGTGATGATTGATGATAG	AK078601	Clpx	Caseinolytic peptidase X (E.coli)	molecular function|ATP binding|IEA|GO:0005524|MGI|na//molecular function|ATPase activity|IEA|GO:0016887|MGI|na//cellular component|mitochondrion|IDA|GO:0005739|MGI|14651853//molecular function|nucleoside-triphosphatase activity|IEA|GO:0017111|MGI|na//mole	1	0	0	0		0.1	0	0	0		IIIa	Genes are induced by T, and MAA blocks induction by T	1.1	329	2.2504	2.2504	1.7113e-14	377.933	853.896	1.0346	1.0346	0.7012	297.244	308.49	0.9492	-1.0535	0.606	835.441	786.612	1.9741	1.9741	3.5318e-17	317.05	631.223
A_51_P168945	CCATGCCTGCAGCACCCCTAAAAATGTCCACTGGATTTTAAAGAAGCACAACAGAGTCTT	NM_016985	Mtmr1	Myotubularin related protein 1	cellular component|cytoplasm|IDA|GO:0005737|MGI|12217958//molecular function|hydrolase activity|IEA|GO:0016787|MGI|na//molecular function|inositol or phosphatidylinositol phosphatase activity|IEA|GO:0004437|MGI|na//molecular function|phosphatidylinositol-	1	0	0	0		0.1	0	0	0		IIIa	Genes are induced by T, and MAA blocks induction by T	1.1	329	2.2495	2.2495	1.2786e-17	3011.26	6767.96	1.1427	1.1427	0.0325	1890.91	2164.72	0.9755	-1.0251	0.7756	6916.5	6801.55	1.9013	1.9013	5.1421e-10	2538	4895.87
A_52_P321325	ATGCTGCTATTTCCAAGATGCAAATTGCACATTTCCTAGATTTTGTATCTGCAAATATGG	AK147259	Zhx3	Zinc fingers and homeoboxes 3	molecular function|DNA binding|IEA|GO:0003677|MGI|na//molecular function|nucleic acid binding|IEA|GO:0003676|MGI|na//cellular component|nucleus|ISS|GO:0005634|MGI|12466851//biological process|regulation of transcription|IEA|GO:0045449|MGI|na//biological p	1	0	0	0		0.1	0	0	0		IIIa	Genes are induced by T, and MAA blocks induction by T	1.1	329	2.2489	2.2489	3.852e-22	3350.56	7494.54	1.2255	1.2255	0.0032	2156.02	2649.04	0.7661	-1.3053	0.0472	7189.73	5524.59	1.4399	1.4399	0.0007	2787.86	4086.68
A_51_P122268	CGGGCTGTCCACAGTGGGGTGCCTTTTGCATTGATACTTAGTTCACAGTTTTAGGAAAAT	NM_019737	B4galt6	UDP-Gal:betaGlcNAc beta 1,4-galactosyltransferase, polypeptide 6	cellular component|Golgi apparatus|IEA|GO:0005794|MGI|na//biological process|carbohydrate metabolism|IEA|GO:0005975|MGI|na//molecular function|galactosyltransferase activity|ISS|GO:0008378|MGI|9593693//cellular component|integral to membrane|TAS|GO:001602	1	0	0	0		0.1	0	0	0		IIIa	Genes are induced by T, and MAA blocks induction by T	1.1	329	2.2485	2.2485	2.7393e-23	2164.42	4880.3	0.9321	-1.0728	0.2969	1585.91	1478.71	0.8069	-1.2393	0.0001	4821.05	3881.66	1.911	1.911	1.3696e-14	1557.96	3002.13
A_51_P201254	CCAGTAGTCAAATAATCCTAGGGCCGATATTAAAGTCTCAGAATGATTTAAGGTTTGCCT	AK047739	Transcribed locus	Transcribed locus		1	0	0	0		0.1	0	0	0		IIIa	Genes are induced by T, and MAA blocks induction by T	1.1	329	2.2472	2.2472	8.706e-40	1601.34	3599.09	1.4995	1.4995	1.7573e-06	1171.4	1752.42	1.1316	1.1316	0.0684	3351.05	3774.73	1.6458	1.6458	5.7769e-11	1771.21	2933.45
A_51_P477863	GAACGCTTTGCAGATTTGGCTGTATTCAGGTTTATATCAAAAGGCAAGATTGAGTAATGC	NM_012032	Serinc3	Serine incorporator 3	cellular component|Golgi apparatus|IDA|GO:0005794|MGI|12486168//cellular component|extracellular space|TAS|GO:0005615|MGI|12466851//biological process|induction of apoptosis|IDA|GO:0006917|MGI|12486168//cellular component|integral to membrane|TAS|GO:00160	1	0	0	0		0.1	0	0	0		IIIa	Genes are induced by T, and MAA blocks induction by T	1.1	329	2.2472	2.2472	1.3591e-38	28938.1	65033	1.5915	1.5915	1.7655e-13	21916.7	34910.3	1.29	1.29	0.0155	53474.7	67968.1	1.7657	1.7657	9.3224e-13	32162.4	56614.8
A_52_P584302	AAATGGTCAAAGAAATTTTTCAGCTTTATAGAAGGCTGTCTGGTGAAGAATTACATGCAG	NM_008696	Map4k4	Mitogen-activated protein kinase kinase kinase kinase 4	molecular function|ATP binding|IEA|GO:0005524|MGI|na//molecular function|kinase activity|IEA|GO:0016301|MGI|na//biological process|protein amino acid phosphorylation|ISS|GO:0006468|MGI|12466851//molecular function|protein kinase activity|ISS|GO:0004672|MG	1	0	0	0		0.1	0	0	0		IIIa	Genes are induced by T, and MAA blocks induction by T	1.1	329	2.242	2.242	1.3353e-16	123.347	274.978	1.1743	1.1743	0.1248	104.294	121.145	0.9844	-1.0158	0.8819	291.11	283.579	1.7321	1.7321	1.502e-17	126.239	218.299
A_52_P555603	TTTACGCGTAGAAGAACGTCTCTTAGCCAGACGTGTTATAATTATCATGTATCTTATTAG	AK169495	Apbb2	Amyloid beta (A4) precursor protein-binding, family B, member 2	biological process|intracellular signaling cascade|ISS|GO:0007242|MGI|12466851//cellular component|membrane|ISS|GO:0016020|MGI|12466851//molecular function|protein binding|ISS|GO:0005515|MGI|12466851	1	0	0	0		0.1	0	0	0		IIIa	Genes are induced by T, and MAA blocks induction by T	1.1	329	2.2397	2.2397	3.6585e-33	89.3071	199.644	1.0394	1.0394	0.823	67.5351	68.7603	0.6133	-1.6305	9.8239e-09	209.348	128.583	1.3025	1.3025	0.0174	78.4843	102.618
A_52_P16657	CTTAGACAGTCAGTTTCATGGCCATTAAGTTGCCTGATTTGGAAACAATTTAAGAAGTTA	NM_028248	Tmem87b	Transmembrane protein 87B		1	0	0	0		0.1	0	0	0		IIIa	Genes are induced by T, and MAA blocks induction by T	1.1	329	2.2391	2.2391	2.751e-27	1235.72	2766.07	1.2784	1.2784	0.0033	924.829	1177.32	0.8163	-1.225	0.0033	2654.53	2156.09	1.4137	1.4137	1.2323e-08	1182.73	1667.29
A_51_P180505	CCATTAACTAGAGCCACCATTAACTAGTGTCACTCTCAAAAGTCTTATCTGTATGCCATC	AK083797				1	0	0	0		0.1	0	0	0		IIIa	Genes are induced by T, and MAA blocks induction by T	1.1	329	2.2365	2.2365	1.8497e-06	141.403	320.825	1.2142	1.2142	0.2465	108.287	127.64	0.7551	-1.3244	0.0433	338.071	246.967	1.4604	1.4604	3.0779e-06	138.754	204.388
A_51_P510817	CTGAGCAACTGATTGAAGCTATCAACAATGGGGACTTTGAGGCTTACACAAAAATCTGTG	NM_001025438	Camk2d	Calcium/calmodulin-dependent protein kinase II, delta	molecular function|ATP binding|IEA|GO:0005524|MGI|na//biological process|G1/S transition of mitotic cell cycle|IMP|GO:0000082|MGI|12660151//biological process|autophosphorylation|IMP|GO:0046777|MGI|12660151//biological process|calcium ion transport|IMP|GO	1	0	0	0		0.1	0	0	0		IIIa	Genes are induced by T, and MAA blocks induction by T	1.1	329	2.2349	2.2349	1.7518e-34	2338.07	5230.51	1.1268	1.1268	0.1011	1670.79	1885.56	1.0135	1.0135	0.8707	5201.18	5213.78	1.9799	1.9799	9.9631e-36	2007.7	3975.19
A_51_P266940	AACATTTGCTTTCGGTCAGTTGATCATTCTTCACAACCACACAGATGGCAAGCAGAGCTG	NM_172414	2810002I04Rik	RIKEN cDNA 2810002I04 gene		1	0	0	0		0.1	0	0	0		IIIa	Genes are induced by T, and MAA blocks induction by T	1.1	329	2.234	2.234	4.9082e-25	35.2297	78.6003	1.4281	1.4281	0.0183	43.7107	60.994	0.746	-1.3404	6.3312e-06	98.0247	73.0411	1.0567	1.0567	0.5961	47.3538	49.8877
A_52_P342039	CGAGTTCTAAGAAGTGTGTCTTACAGTTGAATCCATCTGTCCAACGAAAACACATGTGTT	BC022177	ENSMUSG00000073540	Predicted gene, ENSMUSG00000073540		1	0	0	0		0.1	0	0	0		IIIa	Genes are induced by T, and MAA blocks induction by T	1.1	329	2.234	2.234	2.9422e-07	92.8667	202.466	1.2415	1.2415	0.2725	72.2707	87.1786	0.9486	-1.0542	0.4893	200.832	190.961	1.4279	1.4279	4.9343e-09	108.281	154.668
A_51_P106191	TTTTTAATTATGTACTGGGGACAGGTTTTTGTCGCTTTACATTGCTTCCTAGTTTTACAG	NM_019930	Ranbp9	RAN binding protein 9	cellular component|NOT centrosome|ISS|GO:0005813|MGI|11470507//molecular function|Ran GTPase binding|ISS|GO:0008536|MGI|11470507//cellular component|cytoplasm|IDA|GO:0005737|MGI|11470507,14648869//cellular component|cytoplasm|ISS|GO:0005737|MGI|11470507,1	1	0	0	0		0.1	0	0	0		IIIa	Genes are induced by T, and MAA blocks induction by T	1.1	329	2.224	2.224	5.8274e-17	6882.05	15373.7	1.0721	1.0721	0.2871	5232.08	5602.13	0.6527	-1.5321	8.0915e-05	14983.6	9558.33	1.3046	1.3046	1.6505e-06	5711.61	7441.92
A_52_P268687	GCTTGAAAAATAATCTCACTATATGTAGCAGTACATTATATGTACATTATATGTAATGTT	NM_010432	Hipk1	Homeodomain interacting protein kinase 1	molecular function|ATP binding|IEA|GO:0005524|MGI|na//cellular component|PML body|IDA|GO:0016605|MGI|12529400//cellular component|cytoplasm|IDA|GO:0005737|MGI|12529400//molecular function|kinase activity|IEA|GO:0016301|MGI|na//cellular component|nuclear s	1	0	0	0		0.1	0	0	0		IIIa	Genes are induced by T, and MAA blocks induction by T	1.1	329	2.2175	2.2175	8.1581e-11	17883.7	40349	1.1209	1.1209	0.167	13614.2	15247.6	0.8554	-1.169	0.011	35496.5	30431.5	1.7187	1.7187	1.2748e-22	14185.4	24375.3
A_52_P430194	ATTGCAAATCTATTTTAGATAGAAGTAGCAATTCTGTGCATCATTGAAGTATCCAAGCCC	BB541614	Smox			1	0	0	0		0.1	0	0	0		IIIa	Genes are induced by T, and MAA blocks induction by T	1.1	329	2.2139	2.2139	1.2397e-07	260.407	605.629	1.8578	1.8578	0.0014	198.186	370.021	1.2686	1.2686	0.0367	537.754	685.864	1.4624	1.4624	3.6529e-06	391.091	567.827
A_52_P600518	ATGACTGTTCCTATGAAGAAGCCACTTGTGTTCTAAGCAGAAGCAACCTCTCTCTTCTTC	NM_001077364	Tsc22d3	TSC22 domain family 3	biological process|anti-apoptosis|IDA|GO:0006916|MGI|9430225//biological process|regulation of transcription, DNA-dependent|IEA|GO:0006355|MGI|na//molecular function|transcription factor activity|IEA|GO:0003700|MGI|na	1	0	0	0		0.1	0	0	0		IIIa	Genes are induced by T, and MAA blocks induction by T	1.1	329	2.2099	2.2099	4.1083e-16	2712.29	5992.01	0.8345	-1.1983	0.0127	1275.79	1065.33	0.6797	-1.4712	1.0503e-05	5680.47	3895.5	1.9797	1.9797	7.8494e-20	1221.93	2428.14
A_51_P483081	TACCATTTATGTATTCTAATCCAATTCTACAGGGTTACAAAGTCCACACAGTAGGAAAAG	AK085538	Lpin2	Lipin 2	cellular component|nucleus|IEA|GO:0005634|MGI|na	1	0	0	0		0.1	0	0	0		IIIa	Genes are induced by T, and MAA blocks induction by T	1.1	329	2.2094	2.2094	2.2539e-30	120.65	266.697	1.7887	1.7887	1.8271e-10	98.8202	177.79	1.4078	1.4078	0.0416	291.327	411.996	1.6031	1.6031	9.3566e-07	207.063	339.142
A_51_P456941	TACAGACGAGCTCTAAGTGGAAGGACCTTATGGCTTTGTAGATAAGGTGACTCCAGTCTT	NM_010500	Ier5	Immediate early response 5		1	0	0	0		0.1	0	0	0		IIIa	Genes are induced by T, and MAA blocks induction by T	1.1	329	2.2078	2.2078	1.0187e-19	22933.7	50792.6	1.6061	1.6061	3.1459e-11	17731.6	28435	0.9645	-1.0368	0.7136	47608.2	45021	1.3554	1.3554	9.3539e-05	26834.5	36169.8
A_52_P545472	AATGCATCAATAGCTCAGTCTAAGAGTCATCAGAATGTAGTGAGGACATTATAGACCATT	AK087217	4932417H02Rik			1	0	0	0		0.1	0	0	0		IIIa	Genes are induced by T, and MAA blocks induction by T	1.1	329	2.2066	2.2066	0.0007	30.1959	68.374	1.4184	1.4184	0.1134	26.479	37.2778	0.7233	-1.3826	0.0359	80.467	56.2829	1.2431	1.2431	0.4478	35.8032	40.9688
A_52_P212408	TTGGGTAATTGAGAAGGATATAAAGAAACAAGATAGTTGTGAGATATGATGCTCCATAGC	AK036864	Usp54	Ubiquitin specific peptidase 54	cellular component|membrane|ISS|GO:0016020|MGI|12466851//biological process|transport|ISS|GO:0006810|MGI|12466851//molecular function|transporter activity|ISS|GO:0005215|MGI|12466851	1	0	0	0		0.1	0	0	0		IIIa	Genes are induced by T, and MAA blocks induction by T	1.1	329	2.2044	2.2044	0.0025	11.2501	23.6344	0.9028	-1.1076	0.7324	11.7937	10.6647	0.7791	-1.2835	0.016	29.4878	22.9838	0.916	-1.0917	0.8647	8.1964	7.3462
A_51_P473000	GATTAAGTAACTTCTCAGAAGAAAGCTGTGCACAGCCTGTCCACCAGGCTTACCAAATGA					1	0	0	0		0.1	0	0	0		IIIa	Genes are induced by T, and MAA blocks induction by T	1.1	329	2.2032	2.2032	1.5116e-07	398.957	895.142	0.9677	-1.0334	0.5797	295.517	286.37	0.801	-1.2484	3.9825e-05	928.912	743.199	1.7916	1.7916	1.019e-06	311.498	569.854
A_51_P103780	TGGATTTGTATGCCTTTAGAACATTGTGCCTGTTCTCATACAGTGAGCTTTCAAAACATT	NM_145512	Sft2d2	SFT2 domain containing 2		1	0	0	0		0.1	0	0	0		IIIa	Genes are induced by T, and MAA blocks induction by T	1.1	329	2.1989	2.1989	4.4729e-22	9540.79	21004.9	1.5963	1.5963	1.5288e-08	6930.53	11049.4	1.2261	1.2261	0.0053	20315.4	24740	1.7098	1.7098	8.3106e-13	10821.8	18436.6
A_51_P302841	AAACGAATAAATCCAAACTCAAGAATCATTTTCTTCCAGCACACAAGGATCTTTTCCCTC	AK020406				1	0	0	0		0.1	0	0	0		IIIa	Genes are induced by T, and MAA blocks induction by T	1.1	329	2.1987	2.1987	0.0004	7.5706	16.5103	0.8336	-1.1997	0.6516	6.7951	5.5283	0.8197	-1.2199	0.5918	15.6007	12.1802	1.0709	1.0709	0.9016	5.648	5.6043
A_52_P436464	TCCTATTATATTAGGAACCAACATTCACGATTGATAAATCACTAATTTGAGACCCCACAC	NM_178854	Cnot6l	CCR4-NOT transcription complex, subunit 6-like	biological process|biological process unknown|ND|GO:0000004|MGI|na//cellular component|cellular component unknown|ND|GO:0008372|MGI|na//molecular function|molecular function unknown|ND|GO:0005554|MGI|na	1	0	0	0		0.1	0	0	0		IIIa	Genes are induced by T, and MAA blocks induction by T	1.1	329	2.1977	2.1977	5.1335e-32	5397.69	11833.4	1.2588	1.2588	0.1957	4054.61	4991.93	0.8361	-1.196	0.1725	11339.6	9389.35	1.485	1.485	8.4899e-08	5079.46	7603.2
A_52_P578876	GTCTGTATGATGTGATAATAATGCCTTATGTTTACATAACACTAGTCTTGTTTACCAGGG	AK051140	Ccdc88a	Coiled coil domain containing 88A	molecular function|hydrolase activity|IEA|GO:0016787|MGI|na//molecular function|peptidase activity|IEA|GO:0008233|MGI|na	1	0	0	0		0.1	0	0	0		IIIa	Genes are induced by T, and MAA blocks induction by T	1.1	329	2.1948	2.1948	0.0028	28.2272	62.41	0.9777	-1.0228	0.9343	26.1956	25.4772	1.027	1.027	0.7857	66.6259	68.6132	1.917	1.917	0.0007	28.5946	56.7562
A_52_P596419	GTGAAGGACCTTCAGGAGCAACTTTTTCATATCAAGAAGCTATTGAAGACTTGCAGGTTT	NM_198642	5031414D18Rik	RIKEN cDNA 5031414D18 gene		1	0	0	0		0.1	0	0	0		IIIa	Genes are induced by T, and MAA blocks induction by T	1.1	329	2.194	2.194	7.6554e-07	22.7564	50.5495	1.6407	1.6407	3.9987e-07	22.291	36.6131	1.3149	1.3149	0.0309	60.8207	78.4865	1.732	1.732	0.0001	36.8628	63.1914
A_51_P144264	TGTATATAAGACTATGACCGATTGTATTTCTATAAGGGAGACGATGGCATCTCTGCCGCC	NM_008452	Klf2	Kruppel-like factor 2 (lung)	molecular function|DNA binding|IEA|GO:0003677|MGI|na//molecular function|nucleic acid binding|IEA|GO:0003676|MGI|na//cellular component|nucleus|IEA|GO:0005634|MGI|na//biological process|positive regulation of transcription|IDA|GO:0045941|MGI|7565748//biol	1	0	0	0		0.1	0	0	0		IIIa	Genes are induced by T, and MAA blocks induction by T	1.1	329	2.1921	2.1921	3.6287e-12	3883.71	8602.38	1.2302	1.2302	0.0307	2794.3	3431.09	1.1375	1.1375	0.0179	7882.9	8975.7	1.9733	1.9733	2.1615e-29	3565.89	7029.53
A_51_P465023	CAGTTTACTGCAAGCAAACATTTAAAATTGGTTTACCTCAGGATGATTGATGTGCAGAGA	NM_009790	Calm1	Calmodulin 1	biological process|G-protein coupled receptor protein signaling pathway|ISS|GO:0007186|MGI|12466851//molecular function|calcium ion binding|TAS|GO:0005509|MGI|2469574//biological process|cell cycle|IDA|GO:0007049|MGI|2469574//cellular component|cytoplasm|	1	0	0	0		0.1	0	0	0		IIIa	Genes are induced by T, and MAA blocks induction by T	1.1	329	2.1915	2.1915	1.3691e-17	39175.7	86131.7	1.436	1.436	2.1162e-06	28626.4	40973.8	1.3367	1.3367	0.0078	74099.2	97303	1.9715	1.9715	6.3618e-17	41467.9	81530.2
A_51_P478952	ATGATGCCTTTTAACGTGTTATTAATTAGTAACCCAGTTATTTAGGAGTGCAAAGCAAGG	NM_133898	N4bp2l1	NEDD4 binding protein 2-like 1		1	0	0	0		0.1	0	0	0		IIIa	Genes are induced by T, and MAA blocks induction by T	1.1	329	2.1897	2.1897	6.1042e-09	1078.7	2415.07	1.2029	1.2029	0.035	759.82	911.068	0.8167	-1.2244	0.0259	2269.9	1865.16	1.5108	1.5108	1.4941e-09	946.133	1423.47
A_51_P255945	AGCCATTACATGGAATGTCAAGACTGAGAAAAATGATCTTCACTATGTTTACAAGAACTG	NM_153587	Rps6ka5	Ribosomal protein S6 kinase, polypeptide 5	molecular function|ATP binding|ISS|GO:0005524|MGI|12466851//molecular function|catalytic activity|ISS|GO:0003824|MGI|12466851//molecular function|kinase activity|IEA|GO:0016301|MGI|na//cellular component|nucleus|IEA|GO:0005634|MGI|na//biological process|p	1	0	0	0		0.1	0	0	0		IIIa	Genes are induced by T, and MAA blocks induction by T	1.1	329	2.186	2.186	2.3888e-20	1666.91	3651.73	1.9041	1.9041	1.4074e-17	1248.11	2371.46	1.0475	1.0475	0.4148	3509.06	3669.38	1.2007	1.2007	0.0175	2355.19	2807.5
A_51_P419286	CTCCTTTGTCCGGCTCGGAACCTTGGTTTGCACACTCAGGAGTTTCCCTACACACCTGTG	NM_030060	Batf3	Basic leucine zipper transcription factor, ATF-like 3		1	0	0	0		0.1	0	0	0		IIIa	Genes are induced by T, and MAA blocks induction by T	1.1	329	2.1811	2.1811	5.1264e-09	261.551	575.39	1.8013	1.8013	1.5605e-05	204.345	373.324	1.6361	1.6361	1.4368e-07	838.774	1392.37	1.789	1.789	8.4121e-06	630.302	1160.24
A_52_P211737	TGTTTAAGAATTCTATGATTGCTTTAGTAGACAACCTTGCTTCAAAGGAGCCGTACTATG	NM_177390	Myo1d	Myosin ID	molecular function|ATP binding|ISS|GO:0005524|MGI|12466851//cellular component|cytoskeleton|IEA|GO:0005856|MGI|na//biological process|cytoskeleton organization and biogenesis|IEA|GO:0007010|MGI|na//molecular function|motor activity|ISS|GO:0003774|MGI|1246	1	0	0	0		0.1	0	0	0		IIIa	Genes are induced by T, and MAA blocks induction by T	1.1	329	2.1808	2.1808	1.3383e-36	161.143	351.808	1.4787	1.4787	1.8453e-06	120.829	177.673	0.9762	-1.0244	0.7943	354.17	348.223	1.4558	1.4558	2.2944e-09	191.817	278.487
A_51_P434341	GTGCATGTGTATTCTAAGTCAAAATATGACTGTAATGGGAAATCTTTGTAGAATACTCCC	AK042729	Transcribed locus	Transcribed locus		1	0	0	0		0.1	0	0	0		IIIa	Genes are induced by T, and MAA blocks induction by T	1.1	329	2.1784	2.1784	0.0003	18.7871	42.1183	1.2389	1.2389	0.5607	16.2624	20.2583	0.5463	-1.8304	1.1753e-06	45.9168	24.7703	0.7124	-1.4036	0.3484	17.2342	13.8691
A_51_P486121	CTGCTGAAAAGACTTTGCCAAAATCCAAGAGGAAACGCAAGTGCGACAACGAAGATGACT	NM_010678	Aff3	AF4/FMR2 family, member 3	molecular function|DNA binding|IEA|GO:0003677|MGI|na//cellular component|nucleus|IEA|GO:0005634|MGI|na//biological process|regulation of transcription, DNA-dependent|IEA|GO:0006355|MGI|na//biological process|transcription|TAS|GO:0006350|MGI|11923441//mole	1	0	0	0		0.1	0	0	0		IIIa	Genes are induced by T, and MAA blocks induction by T	1.1	329	2.1768	2.1768	0.0009	181.296	428.35	1.5985	1.5985	0.0002	135.317	213.552	1.2768	1.2768	0.1674	488.492	598.195	1.8164	1.8164	2.599e-11	248.445	457.669
A_51_P169401	TCCATCTTAGAGTAGCAAACTTGGAAGTAGCCAAATTGCCTTTGGGTTAACTAACATTTG	AF074265	Lrp6	Low density lipoprotein receptor-related protein 6	biological process|Wnt receptor signaling pathway|IEA|GO:0016055|MGI|na//biological process|anterior/posterior pattern formation|IGI|GO:0009952|MGI|15142971//biological process|cell migration during gastrulation|IGI|GO:0042074|MGI|15142971//biological pro	1	0	0	0		0.1	0	0	0		IIIa	Genes are induced by T, and MAA blocks induction by T	1.1	329	2.1751	2.1751	8.2197e-22	4004.1	8702.86	1.1788	1.1788	0.0989	2922.57	3438.73	1.0049	1.0049	0.9653	8638.74	8476.56	1.8791	1.8791	8.3407e-15	3466.21	6491.55
A_52_P656714	CGCTAGTGGATGTTCTTTACTACGTCACACGTGATGATCTGAAGTGCCTCAGACTAAGGG	NM_008580	Map3k5	Mitogen-activated protein kinase kinase kinase 5	molecular function|ATP binding|IEA|GO:0005524|MGI|na//biological process|apoptosis|IEA|GO:0006915|MGI|na//molecular function|kinase activity|IEA|GO:0016301|MGI|na//molecular function|magnesium ion binding|IEA|GO:0000287|MGI|na//biological process|protein	1	0	0	0		0.1	0	0	0		IIIa	Genes are induced by T, and MAA blocks induction by T	1.1	329	2.1735	2.1735	1.7213e-21	426.727	929.251	1.0054	1.0054	0.9338	310.246	311.95	0.8154	-1.2263	0.0337	912.296	751.816	1.7725	1.7725	6.6792e-13	323.21	576.686
A_51_P402160	CACCAGGGAAATACACAGAACTAGCTCAGCAATGTGAGTAGACTCACAGAAAGGACCTTA	NM_178763	Zfp750	Zinc finger protein 750	cellular component|nucleus|IEA|GO:0005634|MGI|na	1	0	0	0		0.1	0	0	0		IIIa	Genes are induced by T, and MAA blocks induction by T	1.1	329	2.1731	2.1731	9.6555e-05	15.0183	32.1751	0.8398	-1.1907	0.4631	10.9847	9.2478	0.8117	-1.232	0.1189	37.4105	30.3764	1.6403	1.6403	0.1817	9.1715	15.0571
A_52_P558302	ACTCCCTCAAATTATCAAAAGAACTTCATGGTATTCTTTAAACAGATAAATGCGACTGCC	AK079498	Nek7	NIMA (never in mitosis gene a)-related expressed kinase 7	molecular function|ATP binding|IEA|GO:0005524|MGI|na//molecular function|kinase activity|IEA|GO:0016301|MGI|na//molecular function|magnesium ion binding|IEA|GO:0000287|MGI|na//biological process|protein amino acid phosphorylation|ISS|GO:0006468|MGI|124668	1	0	0	0		0.1	0	0	0		IIIa	Genes are induced by T, and MAA blocks induction by T	1.1	329	2.1633	2.1633	7.6065e-07	404.335	889.963	1.2382	1.2382	0.0037	312.949	386.718	0.6025	-1.6598	0.0008	885.443	517.534	1.0234	1.0234	0.8245	392.532	395.408
A_52_P354752	GCGGTGGAATGTATCCTAAGTGGGCATGTATATATTCAGGGGATCACATGTGTACATTAG	NM_146042	Rnf144b	Ring finger protein 144B	cellular component|integral to membrane|IEA|GO:0016021|MGI|na//molecular function|ligase activity|IEA|GO:0016874|MGI|na//biological process|protein ubiquitination|IEA|GO:0016567|MGI|na//biological process|ubiquitin cycle|IEA|GO:0006512|MGI|na//cellular co	1	0	0	0		0.1	0	0	0		IIIa	Genes are induced by T, and MAA blocks induction by T	1.1	329	2.156	2.156	4.9766e-17	127.483	276.252	1.7169	1.7169	2.7449e-18	99.2041	170.637	1.5867	1.5867	1.0937e-06	276.699	444.187	1.8753	1.8753	6.0648e-12	175.052	325.038
A_51_P332742	CCAATTAATTCTTACAGGATTTGCATTTGGGGGAGGACACCTTACCAGTAGTATCCTCCT	NM_175347	Srl	Sarcalumenin	molecular function|calcium ion binding|ISS|GO:0005509|MGI|12466851//cellular component|extracellular space|TAS|GO:0005615|MGI|12466851	1	0	0	0		0.1	0	0	0		IIIa	Genes are induced by T, and MAA blocks induction by T	1.1	329	2.1554	2.1554	4.5115e-25	349.955	754.421	1.0858	1.0858	0.2365	247.42	268.743	0.9489	-1.0538	0.3706	755.025	718.168	1.8114	1.8114	2.4005e-25	293.765	532.546
A_52_P384916	TGTAGATTATATCTTTAGAGGAGAAACAGTTAGATCATGACTAGGCATTGATAAGGAGTG	AK136384	Nfkbiz	Nuclear factor of kappa light polypeptide gene enhancer in B-cells inhibitor, zeta	molecular function|DNA binding|ISS|GO:0003677|MGI|12466851//biological process|inflammatory response|IDA|GO:0006954|MGI|11086164//cellular component|nucleus|IDA|GO:0005634|MGI|11086164//biological process|regulation of transcription, DNA-dependent|ISS|GO:	1	0	0	0		0.1	0	0	0		IIIa	Genes are induced by T, and MAA blocks induction by T	1.1	329	2.1551	2.1551	7.5701e-37	1898.42	4089.75	1.5131	1.5131	0.0001	1443.74	2166.85	1.0034	1.0034	0.9537	4005.48	4011.48	1.4158	1.4158	4.931e-07	2254.04	3179.13
A_52_P715722	TTTCCCCCTCGGTTTTAAACTTACAGCTACTCTAAATCTCAGGATTTTTTCTGTAAAAAG	AK086912	Raver2	Ribonucleoprotein, PTB-binding 2	molecular function|RNA binding|IEA|GO:0003723|MGI|na//molecular function|nucleic acid binding|ISS|GO:0003676|MGI|12466851//cellular component|nucleus|IEA|GO:0005634|MGI|na	1	0	0	0		0.1	0	0	0		IIIa	Genes are induced by T, and MAA blocks induction by T	1.1	329	2.151	2.151	0.0003	15.9663	35.2266	0.6837	-1.4626	0.2824	13.2622	8.5593	0.6072	-1.6469	0.0042	39.9069	24.83	1.8652	1.8652	0.0292	12.1263	22.8706
A_51_P453206	CAGGGTTACCTATCTGCTAAACTATGTCGGAAAGACAAAATTACTTTTGTTGCATGTCAT	NM_008853	Pja1	Praja1, RING-H2 motif containing	molecular function|ligase activity|IEA|GO:0016874|MGI|na//molecular function|protein binding|IPI|GO:0005515|MGI|11959851//biological process|protein catabolism|IDA|GO:0030163|MGI|11959851//biological process|protein ubiquitination|IEA|GO:0016567|MGI|na//b	1	0	0	0		0.1	0	0	0		IIIa	Genes are induced by T, and MAA blocks induction by T	1.1	329	2.1457	2.1457	4.6617e-34	16142.4	34608.4	1.5019	1.5019	4.7569e-08	11226.3	16862.3	1.4768	1.4768	1.0992e-12	30980.6	45730.8	1.9685	1.9685	2.578e-14	18442.8	36504.5
A_52_P1148065	CGTGGTTTGACTGCTATCTACCTTTCCTAATGTTTCTTATGTTTAAAATGGACCACATAG	AK035394	9530029O12Rik	Transcribed locus		1	0	0	0		0.1	0	0	0		IIIa	Genes are induced by T, and MAA blocks induction by T	1.1	329	2.1408	2.1408	4.6761e-28	760.406	1628.5	1.0389	1.0389	0.642	572.759	597.087	1.0352	1.0352	0.6498	1523.42	1570.5	1.9565	1.9565	1.0229e-10	609.684	1220.73
A_51_P303587	TCTGTCTTATGGTACGATCTCTAAGAGTAGTTGTGTTATCATTCAGACTGATAAGTCTTT	AK034127				1	0	0	0		0.1	0	0	0		IIIa	Genes are induced by T, and MAA blocks induction by T	1.1	329	2.139	2.139	1.1051e-08	64.7003	138.864	0.895	-1.1173	0.2262	41.2121	36.794	0.7562	-1.3225	0.0104	143.451	109.71	1.9263	1.9263	4.1146e-07	41.4434	79.4573
A_52_P967353	CCTTTGCCAAAATATGCAACCTCACCAAAACCTAATAACAGTTACATGTTTAAAAGGGAA	NM_001037725	Als2cr13	Amyotrophic lateral sclerosis 2 (juvenile) chromosome region, candidate 13 (human)	biological process|biological process unknown|ND|GO:0000004|MGI|na//cellular component|cellular component unknown|ND|GO:0008372|MGI|na//molecular function|molecular function unknown|ND|GO:0005554|MGI|na	1	0	0	0		0.1	0	0	0		IIIa	Genes are induced by T, and MAA blocks induction by T	1.1	329	2.1384	2.1384	5.8809e-35	286.811	613.249	1.4897	1.4897	9.1211e-08	213.752	318.18	1.1119	1.1119	0.2882	645.122	709.521	1.6135	1.6135	1.7077e-16	361.306	583.529
A_52_P276302	AGAGCGCCCTCATGGATATCTCGGACATGGTGAAAAATCTCACAGGTCGTCTGACTCCCA	NM_001081300	Tshz1	Teashirt zinc finger family member 1	molecular function|DNA binding|IEA|GO:0003677|MGI|na//cellular component|nucleus|IEA|GO:0005634|MGI|na//biological process|regulation of transcription, DNA-dependent|ISS|GO:0006355|MGI|12466851//molecular function|transcription factor activity|ISS|GO:0003	1	0	0	0		0.1	0	0	0		IIIa	Genes are induced by T, and MAA blocks induction by T	1.1	329	2.1383	2.1383	1.6339e-15	523.146	1111.95	1.0745	1.0745	0.69	336.963	363.654	0.8869	-1.1275	0.1286	1169.38	1047.86	1.7528	1.7528	1.3132e-23	429.722	753.721
A_52_P229770	TGATCAGCAGACATGTTACAGGTCTAAACAACAGGGATTTAACTACTGTACATCAGCCAT	NM_029332	Akap13			1	0	0	0		0.1	0	0	0		IIIa	Genes are induced by T, and MAA blocks induction by T	1.1	329	2.1335	2.1335	3.8427e-07	595.88	1244.2	1.6732	1.6732	7.532e-05	450.222	734.325	1.1387	1.1387	0.0117	1213.3	1381.67	1.4191	1.4191	0.0007	744.944	1086.9
A_51_P466738	CTCTTCGAAAGTGTTCAGGTATGATCCAAGACCAAAATTCTTGGCTGCGTATGGCAGACA	NM_001039061	Klhl15	Kelch-like 15 (Drosophila)	cellular component|nucleus|IEA|GO:0005634|MGI|na//biological process|spermatogenesis|IEA|GO:0007283|MGI|na	1	0	0	0		0.1	0	0	0		IIIa	Genes are induced by T, and MAA blocks induction by T	1.1	329	2.1323	2.1323	0.0012	9.2671	20.097	1.7636	1.7636	0.2969	4.6269	8.2085	1.3172	1.3172	0.0339	21.9456	28.8811	2.5758	2.5758	0.0052	7.6466	19.4019
A_52_P175157	TCAGGGGTTTGTTCTAAAAGAACAATACATGTTTCACCATTTCCTTTCAACTGTAAAGAC	AK136368	Mef2a	Transcribed locus		1	0	0	0		0.1	0	0	0		IIIa	Genes are induced by T, and MAA blocks induction by T	1.1	329	2.1296	2.1296	2.3809e-22	10555.1	22507.9	0.9892	-1.011	0.9056	7840.29	7728.18	0.8135	-1.2292	0.0239	21272.2	17091.1	1.7373	1.7373	4.3083e-15	7820.93	13539.8
A_51_P500044	CTACTGTGACTTCAAAACTGATCTCAAGTATTCTAGAATCTGCTGGGACATTGGGCTGTT	AK036010	Vldlr	Transcribed locus		1	0	0	0		0.1	0	0	0		IIIa	Genes are induced by T, and MAA blocks induction by T	1.1	329	2.1273	2.1273	2.5699e-35	1540.38	3278.13	1.1429	1.1429	0.0169	1111.54	1269.52	0.5192	-1.9261	8.7705e-14	3200.76	1673.08	1.0346	1.0346	0.5164	1246	1289.89
A_52_P671402	CTTTGTTTTAACTGTGGATTTATTGATTGCTAACCTCTACAGATATGATGATAGGGCAAG	NM_001082553	Rab27b	RAB27b, member RAS oncogene family	molecular function|GTP binding|IEA|GO:0005525|MGI|na//molecular function|protein binding|IPI|GO:0005515|MGI|12578829//biological process|small GTPase mediated signal transduction|IEA|GO:0007264|MGI|na	1	0	0	0		0.1	0	0	0		IIIa	Genes are induced by T, and MAA blocks induction by T	1.1	329	2.1272	2.1272	5.626e-21	30.6998	65.2953	1.5032	1.5032	0.0044	31.0357	46.2662	0.6493	-1.54	4.8839e-08	75.7054	48.9736	0.8392	-1.1916	0.189	47.0407	39.5785
A_51_P306183	CTTCTGAAAGTAAGCTTTAACTTTTTCAAAAGGTGACAGGGACACATGCTGACCACGCAG	NM_010757	Mafk	V-maf musculoaponeurotic fibrosarcoma oncogene family, protein K (avian)	molecular function|DNA binding|IDA|GO:0003677|MGI|8622968,8887638//biological process|cellular physiological process|IEA|GO:0050875|MGI|na//cellular component|intracellular|IEA|GO:0005622|MGI|na//cellular component|nucleus|IDA|GO:0005634|MGI|8887638//mole	1	0	0	0		0.1	0	0	0		IIIa	Genes are induced by T, and MAA blocks induction by T	1.1	329	2.1144	2.1144	4.2585e-26	1990.46	4206.15	1.3868	1.3868	9.2859e-08	1404.88	1950.09	1.212	1.212	0.0004	4068.82	4937.93	1.8321	1.8321	2.3169e-26	2092.99	3838.07
A_51_P291815	ACAGACAATCTGGTGTCCAGCCCTAAAGAACCACCAGGCGCTGTTAAGCAATACCTGGGG	NM_001037722	Adam15	A disintegrin and metallopeptidase domain 15 (metargidin)	molecular function|calcium ion binding|IEA|GO:0005509|MGI|na//cellular component|extracellular matrix (sensu Metazoa)|IEA|GO:0005578|MGI|na//molecular function|hydrolase activity|IEA|GO:0016787|MGI|na//cellular component|integral to membrane|TAS|GO:001602	1	0	0	0		0.1	0	0	0		IIIa	Genes are induced by T, and MAA blocks induction by T	1.1	329	2.1141	2.1141	6.6876e-24	6127.04	12960	1.7652	1.7652	3.4761e-19	4404.36	7776.33	1.2096	1.2096	0.0003	13241.7	16008.1	1.4556	1.4556	2.8376e-11	8027.28	11696.1
A_52_P537459	ACAAGAAACTTTGATAAAACAAAACTGCTTGTTTGACCTTTACTAGTATAGTACCCAGGC	NM_027016	Sec62	SEC62 homolog (S. cerevisiae)	cellular component|integral to membrane|TAS|GO:0016021|MGI|12466851//biological process|protein transport|ISS|GO:0015031|MGI|12466851//molecular function|protein transporter activity|ISS|GO:0008565|MGI|12466851	1	0	0	0		0.1	0	0	0		IIIa	Genes are induced by T, and MAA blocks induction by T	1.1	329	2.1138	2.1138	2.8107e-14	2200.03	4646.47	1.0704	1.0704	0.6519	1545.17	1651.46	0.9952	-1.0048	0.9674	4585.82	4450.28	1.9727	1.9727	3.9897e-14	1707.29	3355.16
A_51_P489452	CTATGCTCAGTTCTACTGCAAAGGGTGTGTCCTAAGGAAGCAAACAATACCCTGAGCTAT	NM_033037	Cdo1	Cysteine dioxygenase 1, cytosolic	biological process|L-cysteine catabolism to taurine|TAS|GO:0019452|MGI|11602353//biological process|L-cysteine metabolism|IEA|GO:0046439|MGI|na//molecular function|cysteine dioxygenase activity|TAS|GO:0017172|MGI|11602353//cellular component|cytosol|IDA|G	1	0	0	0		0.1	0	0	0		IIIa	Genes are induced by T, and MAA blocks induction by T	1.1	329	2.1132	2.1132	7.769e-05	46.2188	101.182	1.6287	1.6287	1.9961e-06	42.8183	69.5155	1.3131	1.3131	0.007	119.78	154.091	1.4017	1.4017	0.0026	81.8041	115.103
A_52_P357858	GGCTGGTAAAATGATAATTTGATAAACCATCATGTTACCAAAGCTAAACCAAACTCCTTC	NM_026155	Ssr3	Signal sequence receptor, gamma	biological process|cotranslational protein-membrane targeting|IEA|GO:0006613|MGI|na//cellular component|endoplasmic reticulum|ISS|GO:0005783|MGI|12466851//cellular component|integral to endoplasmic reticulum membrane|IEA|GO:0030176|MGI|na//cellular compon	1	0	0	0		0.1	0	0	0		IIIa	Genes are induced by T, and MAA blocks induction by T	1.1	329	2.1128	2.1128	3.3495e-37	28783.3	60845.7	0.8748	-1.1431	0.0259	22361.3	19515.6	0.7219	-1.3852	0.0453	58724.8	39754.8	1.6859	1.6859	2.8362e-18	20319	34192
A_52_P516656	CCTAGGTTGTGTATTCTTCCTGTGCCTGGGGATCTTTTATATGTTTCGCCCAAATATATC	NM_197985	Adipor2	Adiponectin receptor 2	biological process|fatty acid metabolism|IEA|GO:0006631|MGI|na//biological process|fatty acid oxidation|IDA|GO:0019395|MGI|12802337//cellular component|integral to membrane|IDA|GO:0016021|MGI|12802337//biological process|lipid metabolism|IEA|GO:0006629|MG	1	0	0	0		0.1	0	0	0		IIIa	Genes are induced by T, and MAA blocks induction by T	1.1	329	2.1103	2.1103	1.3466e-32	274.544	579.178	1.3347	1.3347	0.0553	208.897	284.893	0.9643	-1.0371	0.7561	604.364	583.807	1.4422	1.4422	0.0086	313.149	475.944
A_51_P318192	GCTTACTAACAGTTTTTGTTTAAAGACCACAGAGATTTGTAGACTTAGGAGCTGATATGT	NM_010276	Gem	GTP binding protein (gene overexpressed in skeletal muscle)	molecular function|GTP binding|IEA|GO:0005525|MGI|na//cellular component|membrane|IEA|GO:0016020|MGI|na//biological process|small GTPase mediated signal transduction|IEA|GO:0007264|MGI|na	1	0	0	0		0.1	0	0	0		IIIa	Genes are induced by T, and MAA blocks induction by T	1.1	329	2.1082	2.1082	2.8527e-22	516.728	1092.55	1.3002	1.3002	0.0178	400.559	522.203	0.9987	-1.0013	0.9891	1091.92	1072.04	1.5317	1.5317	1.9086e-05	523.551	810.845
A_51_P425642	GGAGAAATCTGGGGGACTAAAGAGGGCTGTACCAGGCTAAAGTCTGGGTCAGTCGTGCCT	NM_019518	Grasp	GRP1 (general receptor for phosphoinositides 1)-associated scaffold protein	cellular component|cytoplasm|ISS|GO:0005737|MGI|11850456//biological process|intracellular protein transport|ISS|GO:0006886|MGI|11850456//biological process|intracellular signaling cascade|ISS|GO:0007242|MGI|12466851//cellular component|nuclear membrane l	1	0	0	0		0.1	0	0	0		IIIa	Genes are induced by T, and MAA blocks induction by T	1.1	329	2.107	2.107	3.5372e-12	287.717	611.662	1.1588	1.1588	0.0935	201.389	234.476	1.1151	1.1151	0.0502	714.455	795.055	1.9701	1.9701	8.2016e-10	290.881	583.068
A_52_P512553	CACACTCAAGGTTATCGACCTGCGAATCAGCAATATCCGACAGGTGTTCAGGGCAGATGG	NM_001111111	Atg16l2	Autophagy related 16 like 2 (S. cerevisiae)		1	0	0	0		0.1	0	0	0		IIIa	Genes are induced by T, and MAA blocks induction by T	1.1	329	2.1055	2.1055	5.5226e-14	1028.41	2179.71	1.0491	1.0491	0.4664	718.532	753.764	0.5921	-1.6889	1.0974e-15	2068.77	1219.38	1.1598	1.1598	0.083	746.673	874.044
A_52_P240917	CACGGAATCCTCTCCTATCTCCTGAGATTGAGCTCACATGAAACCAAAGATGACCTTGAA	NM_011502	Stx3	Syntaxin 3	cellular component|integral to membrane|TAS|GO:0016021|MGI|12466851//biological process|intracellular protein transport|IEA|GO:0006886|MGI|na//cellular component|membrane|IEA|GO:0016020|MGI|na//biological process|neurotransmitter transport|IEA|GO:0006836|	1	0	0	0		0.1	0	0	0		IIIa	Genes are induced by T, and MAA blocks induction by T	1.1	329	2.1038	2.1038	0.0005	100.574	216.188	0.9298	-1.0755	0.6839	86.3009	77.8462	0.6017	-1.6618	9.3013e-10	226.885	135.355	1.2257	1.2257	0.2338	80.7393	100.095
A_51_P174645	CTGGAGTCATCTCTACATTGCAGATTCATCGTGAGAACATGAAACAGGCGCTCAGCCCTG	NM_133768	Asl	Argininosuccinate lyase	biological process|amino acid biosynthesis|IEA|GO:0008652|MGI|na//biological process|arginine biosynthesis|ISS|GO:0006526|MGI|12466851//biological process|arginine catabolism|ISS|GO:0006527|MGI|12466851//molecular function|argininosuccinate lyase activity	1	0	0	0		0.1	0	0	0		IIIa	Genes are induced by T, and MAA blocks induction by T	1.1	329	2.1032	2.1032	1.9865e-12	5158.79	10873.2	1.3729	1.3729	0.0005	3490.31	4823.85	0.9568	-1.0451	0.674	10623.6	10321.1	1.4674	1.4674	0.0002	5351.59	7964.54
A_52_P360076	TTGCTATTTAAGGCATATTACCCTATATCCTTTTGGATCATGGATGGTTTCCATTTTGCT	AK043262	E330013P08Rik	Transcribed locus		1	0	0	0		0.1	0	0	0		IIIa	Genes are induced by T, and MAA blocks induction by T	1.1	329	2.1029	2.1029	6.0844e-09	112.365	232.672	1.3837	1.3837	0.0313	87.0512	121.593	0.8181	-1.2223	0.1799	232.718	184.092	1.1926	1.1926	0.0846	126.368	152.09
A_51_P250217	ATTATTTTTATACACCGCCCTTACCTTTCTTTACATAATTGAAATTGGTATCCGGACCAC	BI145964	Pck1	Phosphoenolpyruvate carboxykinase 1, cytosolic	molecular function|GTP binding|IEA|GO:0005525|MGI|na//molecular function|carboxy-lyase activity|IEA|GO:0016831|MGI|na//biological process|gluconeogenesis|IDA|GO:0006094|MGI|11916968//biological process|glycerol biosynthesis from pyruvate|IMP|GO:0046327|MG	1	0	0	0		0.1	0	0	0		IIIa	Genes are induced by T, and MAA blocks induction by T	1.1	329	2.1027	2.1027	0.0009	14.6311	30.8105	1.9229	1.9229	0.0066	6.1426	11.866	0.6182	-1.6176	0.0742	28.5186	17.6709	1.8316	1.8316	0.1082	9.1529	16.2964
A_52_P338833	CATAACTGAGCTGAAATTTCATTTCTTCATATGCAATGTGGATATCAAGCTTAATGCAGC	NM_013923	Rnf19a	Ring finger protein 19A	cellular component|integral to membrane|TAS|GO:0016021|MGI|12466851//biological process|protein ubiquitination|IEA|GO:0016567|MGI|na//biological process|ubiquitin cycle|IEA|GO:0006512|MGI|na//cellular component|ubiquitin ligase complex|IEA|GO:0000151|MGI|	1	0	0	0		0.1	0	0	0		IIIa	Genes are induced by T, and MAA blocks induction by T	1.1	329	2.1025	2.1025	5.757e-08	4115.87	8855.1	1.1491	1.1491	0.0121	2993.56	3439.57	0.6316	-1.5834	0.0016	8554.38	5119.86	1.1685	1.1685	0.0094	3438.69	4026.45
A_52_P1180267	GATGCCATTTCATTTATTTGGTTCAGAATCATAAGTCATAACCAATAATCCCACCATTCC	AK028893	Cdc26	Cell division cycle 26	cellular component|anaphase-promoting complex|ISS|GO:0005680|MGI|na//biological process|cytokinesis|IEA|GO:0000910|MGI|na//molecular function|molecular function unknown|ND|GO:0005554|MGI|na	1	0	0	0		0.1	0	0	0		IIIa	Genes are induced by T, and MAA blocks induction by T	1.1	329	2.1006	2.1006	2.19e-06	17.2108	35.8627	1.1673	1.1673	0.5923	15.0958	17.7554	0.6487	-1.5416	0.1499	45.8474	27.4261	1.7	1.7	0.1597	16.6689	24.9381
A_51_P498132	CCAGATCTTCTGGTTGATTCTGAGAATAAGGGACTAGAAGCTACCAAGAGCAGTGTTGTT	NM_008297	Hsf2	Heat shock factor 2	molecular function|DNA binding|IDA|GO:0003677|MGI|11032181//cellular component|cytoplasm|IDA|GO:0005737|MGI|11032181//cellular component|nucleus|IDA|GO:0005634|MGI|11032181//biological process|protein folding|IEA|GO:0006457|MGI|na//biological process|regu	1	0	0	0		0.1	0	0	0		IIIa	Genes are induced by T, and MAA blocks induction by T	1.1	329	2.0995	2.0995	0.0017	8.1013	17.1155	1.7471	1.7471	0.143	6.0027	10.3133	1.0763	1.0763	0.7557	29.178	31.6739	3.274	3.274	0.0359	6.8187	16.47
A_52_P44205	TGTGGGAAGATGAGGATTGGCGATGAAATTCTAGAGATCAATGGTGAGACCACCAAAAAC	NM_001083320	Magi1	Membrane associated guanylate kinase, WW and PDZ domain containing 1	molecular function|ATP binding|IEA|GO:0005524|MGI|na//biological process|intracellular signaling cascade|ISS|GO:0007242|MGI|12466851//molecular function|kinase activity|IEA|GO:0016301|MGI|na//cellular component|membrane|IEA|GO:0016020|MGI|na//cellular com	1	0	0	0		0.1	0	0	0		IIIa	Genes are induced by T, and MAA blocks induction by T	1.1	329	2.0976	2.0976	2.9033e-22	830.287	1743.35	1.3941	1.3941	8.1768e-10	603.915	841.948	1.0607	1.0607	0.3214	1668.38	1765.73	1.5265	1.5265	4.2063e-07	892.005	1371.18
A_52_P748461	CTCCTGGCAGCATAATTTTATTCTTGGAATCTGTTCAATATCCCAAATACTGGAGGCCGC	BB466294				1	0	0	0		0.1	0	0	0		IIIa	Genes are induced by T, and MAA blocks induction by T	1.1	329	2.0956	2.0956	3.3704e-10	180.328	370.804	1.0776	1.0776	0.7162	147.621	148.653	0.5813	-1.7203	2.3644e-07	357.848	207.195	1.0815	1.0815	0.3247	147.983	161.337
A_51_P196102	GTAACTCGAAGTCACACAATATTTGTGAGTTATCTTCTATACCACAAGTTTTAGTGTCTG	AK054377	Psmb2	Proteasome (prosome, macropain) subunit, beta type 2	cellular component|cytosol|IEA|GO:0005829|MGI|na//molecular function|endopeptidase activity|IEA|GO:0004175|MGI|na//molecular function|hydrolase activity|IEA|GO:0016787|MGI|na//molecular function|peptidase activity|IEA|GO:0008233|MGI|na//cellular component	1	0	0	0		0.1	0	0	0		IIIa	Genes are induced by T, and MAA blocks induction by T	1.1	329	2.0941	2.0941	2.431e-05	55.0358	117.144	1.1623	1.1623	0.3235	41.6191	47.8425	0.9708	-1.0301	0.883	126.808	118.784	1.8732	1.8732	0.0002	52.0899	97.8661
A_52_P955360	GCACAACACACATTGTATACTAAATAACAACATAAAAAGTGTTCTTCTGTGAGTTAGGGC	AK038621				1	0	0	0		0.1	0	0	0		IIIa	Genes are induced by T, and MAA blocks induction by T	1.1	329	2.0929	2.0929	1.2288e-09	20.7358	43.5333	1.5942	1.5942	0.1852	14.2555	23.0253	0.8965	-1.1154	0.628	43.5174	37.5312	1.4692	1.4692	0.0636	19.9024	29.758
A_51_P503138	GAAACCCATTTCATATAATCAAACTGTGAAACATATAATAATAAATAATATGTACCCTCA	AK054175	Transcribed locus	Transcribed locus		1	0	0	0		0.1	0	0	0		IIIa	Genes are induced by T, and MAA blocks induction by T	1.1	329	2.0901	2.0901	8.6003e-07	53.0056	112.546	1.5881	1.5881	0.0623	43.0278	69.2638	0.9386	-1.0655	0.8199	102.743	93.436	1.1086	1.1086	0.4357	95.0847	104.123
A_51_P452352	CCTCTACAAAGTGATCCAAAAGCTGCGGGAGCTGGCTGGAGGCACTTTCCCAGAGGATGA	NM_010925	Rrp1	Ribosomal RNA processing 1 homolog (S. cerevisiae)	cellular component|nucleolar preribosome, small subunit precursor|IEA|GO:0030688|MGI|na//cellular component|nucleus|IEA|GO:0005634|MGI|na//biological process|rRNA processing|IEA|GO:0006364|MGI|na	1	0	0	0		0.1	0	0	0		IIIa	Genes are induced by T, and MAA blocks induction by T	1.1	329	2.0891	2.0891	9.8796e-09	5168.58	11009.6	1.1941	1.1941	0.0007	3477.96	4151.88	1.0413	1.0413	0.5055	11027.5	11431.4	1.8287	1.8287	6.8157e-07	4678.78	8714.53
A_52_P347031	ATTTTCCAGTTTATTAAGAAAGTTTGCTCAAATAGAAAATTACTTCTTTAAGGACTCTAA	NM_177096	B430203M17Rik	RIKEN cDNA B430203M17 gene		1	0	0	0		0.1	0	0	0		IIIa	Genes are induced by T, and MAA blocks induction by T	1.1	329	2.0872	2.0872	0.0001	101.199	213.677	1.626	1.626	0.1138	78.6327	134.513	0.791	-1.2642	0.3689	224.603	166.102	0.9601	-1.0416	0.7119	140.434	135.679
A_51_P190262	AGTTGGGGAAGAAAGGCAAAGAATTTGAATTTTCCCAGTTGCCACTCAAAGTGGAGTTCC	NM_009275	Srprb	Signal recognition particle receptor, B subunit	molecular function|GTP binding|IEA|GO:0005525|MGI|na//cellular component|endoplasmic reticulum|IEA|GO:0005783|MGI|na//cellular component|integral to membrane|TAS|GO:0016021|MGI|12466851//molecular function|receptor activity|IEA|GO:0004872|MGI|na//cellular	1	0	0	0		0.1	0	0	0		IIIa	Genes are induced by T, and MAA blocks induction by T	1.1	329	2.0859	2.0859	4.0852e-20	674.95	1406.36	0.8661	-1.1546	0.0241	395.358	343.232	0.7804	-1.2814	0.0088	1384.87	1090.13	1.8363	1.8363	1.479e-08	393.841	735.822
A_52_P108089	CCTTTGGCACCACAATGGATTGCCGTTGCATTACTGCACCAAGAAGCCAATAGATCAAAA	BC030336	BC030336	CDNA sequence BC030336		1	0	0	0		0.1	0	0	0		IIIa	Genes are induced by T, and MAA blocks induction by T	1.1	329	2.0823	2.0823	7.6286e-10	1351.72	2821.78	1.0859	1.0859	0.2837	1009.98	1102.24	0.6827	-1.4648	3.1404e-08	2691.62	1846.01	1.2726	1.2726	0.0008	1116.2	1411.45
A_52_P59916	CAAGAAGAGAGGCAGTGTCATTTGTGAAGCTCTGTTTTCATGCCCTGGATCTGTTATCTT	NM_011479	Sptlc2	Serine palmitoyltransferase, long chain base subunit 2	molecular function|acyltransferase activity|IEA|GO:0008415|MGI|na//biological process|biosynthesis|IEA|GO:0009058|MGI|na//cellular component|endoplasmic reticulum|IEA|GO:0005783|MGI|na//cellular component|integral to membrane|IEA|GO:0016021|MGI|na//biolog	1	0	0	0		0.1	0	0	0		IIIa	Genes are induced by T, and MAA blocks induction by T	1.1	329	2.082	2.082	1.933e-15	248.179	518.665	1.0513	1.0513	0.4783	185.911	195.84	0.8484	-1.1787	0.0012	534.272	453.234	1.6691	1.6691	1.1045e-16	207.629	347.164
A_51_P505868	AAATGGACCAAAGGCTAAAAACATTGCAGGGCATTGTTGTTTCTATTCCACAGAGTACCG	NM_175386	Lhfp	Lipoma HMGIC fusion partner	cellular component|integral to membrane|TAS|GO:0016021|MGI|12466851	1	0	0	0		0.1	0	0	0		IIIa	Genes are induced by T, and MAA blocks induction by T	1.1	329	2.0814	2.0814	5.128e-20	6719.57	14010.9	1.0966	1.0966	0.1307	4681.31	5145.23	0.7456	-1.3412	2.1383e-08	13295.7	9870.18	1.3849	1.3849	1.41e-08	5382.56	7483.91
A_52_P676851	AATCAGTCATCTGAGAGAAAAATTAATATGGTTTACGAGAATAACACTATCAATCCACAG	AK054477	Transcribed locus	Transcribed locus		1	0	0	0		0.1	0	0	0		IIIa	Genes are induced by T, and MAA blocks induction by T	1.1	329	2.075	2.075	8.5532e-16	70.3194	146.236	0.7731	-1.2935	0.1195	56.504	42.8499	0.8249	-1.2123	0.1785	151.701	121.43	1.8019	1.8019	1.1394e-05	47.7891	86.9257
A_51_P275845	AGTGACAGCCACAGTGGCTTATGGAGGAAGAACGTTAATGCTAACAGTGCAGCCTATAAA	BC018553	Rnf141	Ring finger protein 141	molecular function|DNA binding|IDA|GO:0003677|MGI|12804569//cellular component|cellular component unknown|ND|GO:0008372|MGI|na//biological process|regulation of transcription, DNA-dependent|IDA|GO:0006355|MGI|12804569	1	0	0	0		0.1	0	0	0		IIIa	Genes are induced by T, and MAA blocks induction by T	1.1	329	2.0731	2.0731	5.9076e-14	1629.4	3387.16	1.4322	1.4322	1.7441e-06	1140.78	1641.23	1.2444	1.2444	9.5633e-05	3320.67	4138.92	1.7886	1.7886	1.2146e-20	1746.75	3132.9
A_51_P151539	AAACCAAAACAATTGTTTGAAGACTGCTTCTTCTCTATGTGGCCCAGGTAGGCATTAGAC	AK045695	Mobkl1a	MOB1, Mps One Binder kinase activator-like 1A (yeast)	cellular component|nucleus|IEA|GO:0005634|MGI|na	1	0	0	0		0.1	0	0	0		IIIa	Genes are induced by T, and MAA blocks induction by T	1.1	329	2.0698	2.0698	1.3278e-15	78.8961	163.588	1.663	1.663	2.8563e-06	61.4195	101.381	0.8262	-1.2104	0.036	167.458	136.747	0.9912	-1.0088	0.9354	114.451	114.433
A_51_P428582	TTTTACAGGATGTTATTTGTCTGTCTTGACCTAAGCAACCTGGGGCCATGAGCCTGCTTA	NM_009647	Ak3l1	Adenylate kinase 3 alpha-like 1	molecular function|ATP binding|IEA|GO:0005524|MGI|na//molecular function|GTP binding|IEA|GO:0005525|MGI|na//molecular function|adenylate kinase activity|IEA|GO:0004017|MGI|na//molecular function|kinase activity|IEA|GO:0016301|MGI|na//cellular component|mi	1	0	0	0		0.1	0	0	0		IIIa	Genes are induced by T, and MAA blocks induction by T	1.1	329	2.0696	2.0696	1.1572e-08	1979.15	4148.44	0.9233	-1.083	0.3706	1242.04	1150.74	0.7453	-1.3417	4.3263e-05	3988.02	2992.68	1.672	1.672	4.6429e-07	1254.04	2123.29
A_51_P354757	TAACCACTCAGAGTCATGCCCAGCTTCCCATCATCATTCCACAGAGGAACCGAAGCCAAG	NM_027152	Cd164l2	CD164 sialomucin-like 2		1	0	0	0		0.1	0	0	0		IIIa	Genes are induced by T, and MAA blocks induction by T	1.1	329	2.0665	2.0665	4.3998e-11	32.8495	67.9783	1.0781	1.0781	0.4426	31.2573	33.6627	0.8271	-1.2091	0.0856	85.4714	71.6684	1.3422	1.3422	0.0485	36.7207	50.1021
A_52_P373852	CTCCACATCTGATTTAGAAGGAAAATCTGAGTCTATAATAATTGCTAGTCTGATAGCCTG	AK079567	CDNA clone IMAGE:30846063	CDNA clone IMAGE:30846063		1	0	0	0		0.1	0	0	0		IIIa	Genes are induced by T, and MAA blocks induction by T	1.1	329	2.0661	2.0661	1.3821e-14	47.118	97.1344	1.0703	1.0703	0.4347	34.0911	36.5609	0.8134	-1.2294	0.0036	110.541	89.6572	1.5448	1.5448	1.2058e-07	45.8469	70.7518
A_51_P310676	TGTCAACCCCATCGTTTATGCTCTGGTCTCCAAGCATTTCCGCAAAGGTTTCCGCAAAAT	NM_010254	Galr2	Galanin receptor 2	molecular function|G-protein coupled receptor activity|IEA|GO:0004930|MGI|na//biological process|G-protein coupled receptor protein signaling pathway|IEA|GO:0007186|MGI|na//molecular function|galanin receptor activity|ISS|GO:0004966|MGI|12466851//cellular	1	0	0	0		0.1	0	0	0		IIIa	Genes are induced by T, and MAA blocks induction by T	1.1	329	2.0651	2.0651	4.3569e-06	12.9409	26.708	0.9906	-1.0095	0.9806	7.1847	7.0845	0.507	-1.9726	0.0013	27.8941	14.2143	1.4582	1.4582	0.5442	7.1696	9.1117
A_52_P225514	TGGATTTTATTCCCATGTAAAACTAAATAGAATTCACTACTTCCAAGTCCCGAGAATTGG	AK018619	Eps15			1	0	0	0		0.1	0	0	0		IIIa	Genes are induced by T, and MAA blocks induction by T	1.1	329	2.0638	2.0638	8.5089e-11	450.704	929.722	1.367	1.367	9.1331e-05	344.228	468.373	0.7301	-1.3698	4.2618e-06	920.216	669.237	1.1056	1.1056	0.197	490.245	546.879
A_52_P366842	TCTGTACAGCCAGGTCCAGAAAAGTGGGACCTCAGGGGCTTGGGACTGTGGACTCTCTAA	NM_010070	Dok1	Docking protein 1	biological process|MAPKKK cascade|TAS|GO:0000165|MGI|11470823//biological process|Ras protein signal transduction|IPI|GO:0007265|MGI|9008161//cellular component|cellular component unknown|ND|GO:0008372|MGI|na//molecular function|insulin receptor binding|I	1	0	0	0		0.1	0	0	0		IIIa	Genes are induced by T, and MAA blocks induction by T	1.1	329	2.0616	2.0616	8.7662e-07	2076.72	4443.9	1.0233	1.0233	0.7529	1449.6	1487.65	0.6116	-1.6351	5.2125e-07	4392.17	2620.53	1.248	1.248	0.0119	1535.42	1936.78
A_52_P94071	GTAATGTGCTTGTGTGTCTGTTAAATGTTTGGTTTGGTAAATGCATGCTTACTTCACTGT	AK013239				1	0	0	0		0.1	0	0	0		IIIa	Genes are induced by T, and MAA blocks induction by T	1.1	329	2.0562	2.0562	1.9761e-08	135.618	283.729	1.0833	1.0833	0.5297	102.035	112.074	1.1778	1.1778	0.1319	287.159	339.613	1.9801	1.9801	2.5851e-10	140.281	282.551
A_52_P77837	CTGGAGTTTATCACTCAAACGTCAAAGTAGTGTCAAACTTCATGGATTTTGATGAAAATG	NM_026004	Nt5c3	5'-nucleotidase, cytosolic III	molecular function|5'-nucleotidase activity|ISS|GO:0008253|MGI|11180800//molecular function|hydrolase activity|IEA|GO:0016787|MGI|na	1	0	0	0		0.1	0	0	0		IIIa	Genes are induced by T, and MAA blocks induction by T	1.1	329	2.0556	2.0556	5.6255e-20	5416.82	11150.6	1.0369	1.0369	0.5303	3912.81	4053.84	0.9196	-1.0874	0.1487	10304	9461.32	1.8891	1.8891	1.3858e-20	4045.83	7622.34
A_51_P100505	CTGACCTTCAGACAACTTTCATGGCATGTGAATCTGTGCTTACACATAATAAATAAATGT	AK054424	Rock2	Rho-associated coiled-coil containing protein kinase 2	molecular function|ATP binding|IEA|GO:0005524|MGI|na//molecular function|diacylglycerol binding|IEA|GO:0019992|MGI|na//cellular component|intracellular|ISS|GO:0005622|MGI|12466851//biological process|intracellular signaling cascade|ISS|GO:0007242|MGI|1246	1	0	0	0		0.1	0	0	0		IIIa	Genes are induced by T, and MAA blocks induction by T	1.1	329	2.0524	2.0524	1.5645e-34	716.457	1469.18	1.9194	1.9194	0.0083	575.647	1104.47	1.1565	1.1565	0.2991	1397.86	1602.92	1.1354	1.1354	0.0983	1100.79	1238
A_52_P529049	ATTAGGAAAAGATGGTACAGCTCAAAAAGTTATAACCAGTGATAGAAGCAGTGAGGTGGG	NM_009289	Slk	STE20-like kinase (yeast)	molecular function|ATP binding|IEA|GO:0005524|MGI|na//molecular function|DNA binding|ISS|GO:0003677|MGI|12466851//molecular function|kinase activity|IEA|GO:0016301|MGI|na//molecular function|nuclease activity|ISS|GO:0004518|MGI|12466851//biological proces	1	0	0	0		0.1	0	0	0		IIIa	Genes are induced by T, and MAA blocks induction by T	1.1	329	2.0523	2.0523	1.8376e-15	454.042	928.944	1.2777	1.2777	0.0711	334.412	426.336	1.1464	1.1464	0.4643	977.658	1070.79	1.817	1.817	9.419e-09	456.832	823.371
A_52_P386979	GGGAAACAACCATAATTCAAACATGGCTATTTAGTAATCAGAAGGTATTGTCTCAGACAG	NM_054043	Msi2	Musashi homolog 2 (Drosophila)	molecular function|RNA binding|IEA|GO:0003723|MGI|na//biological process|biological process unknown|ND|GO:0000004|MGI|na//cellular component|cytoplasm|IDA|GO:0005737|MGI|11588182//molecular function|nucleic acid binding|ISS|GO:0003676|MGI|12466851//molecu	1	0	0	0		0.1	0	0	0		IIIa	Genes are induced by T, and MAA blocks induction by T	1.1	329	2.0522	2.0522	1.5301e-13	6269.4	12947.6	0.9659	-1.0353	0.7231	3908.9	3787.39	0.8998	-1.1114	0.0357	13033.1	11726.2	1.8772	1.8772	4.7334e-08	4490.02	8565.04
A_52_P23212	GTGAACGACATCAGTTAAAAACGAAAGTAGTTCATTTATCAAAGCTACCCAAAGATACTG	NM_178803	Aebp2	AE binding protein 2	molecular function|DNA binding|IDA|GO:0003677|MGI|10329662//cellular component|nucleus|IDA|GO:0005634|MGI|10329662//biological process|regulation of transcription, DNA-dependent|IDA|GO:0006355|MGI|10329662//molecular function|transcription corepressor act	1	0	0	0		0.1	0	0	0		IIIa	Genes are induced by T, and MAA blocks induction by T	1.1	329	2.052	2.052	3.7667e-19	2947.5	6074.03	0.8223	-1.216	0.0003	2120.6	1744.68	0.6154	-1.6249	1.1116e-05	5919.9	3535.88	1.5507	1.5507	1.9034e-11	1789.24	2765.57
A_52_P600318	GCCGAGCCTTCTTTCTGAGGGTTCTTCCCACAATGGAGTCTAGGTCCCTTTCTACTTGTC	NM_022813	Scamp2	Secretory carrier membrane protein 2	cellular component|integral to membrane|TAS|GO:0016021|MGI|12466851//biological process|intracellular protein transport|ISS|GO:0006886|MGI|12466851//cellular component|membrane fraction|ISS|GO:0005624|MGI|12466851//biological process|post-Golgi transport|	1	0	0	0		0.1	0	0	0		IIIa	Genes are induced by T, and MAA blocks induction by T	1.1	329	2.0501	2.0501	5.7697e-07	5023.43	10441.2	0.901	-1.1099	0.3093	3557.92	3223.33	0.8339	-1.1992	0.0221	9851.41	8295.46	1.8458	1.8458	3.7595e-08	3398.5	6402.06
A_52_P323331	CTCATGACAGATGGACCACGGCTTCAAGAACTGTCAGAAAAGCTCAATCAATTGAAAATG	NM_146008	Tcp11l2	T-complex 11 (mouse) like 2		1	0	0	0		0.1	0	0	0		IIIa	Genes are induced by T, and MAA blocks induction by T	1.1	329	2.0485	2.0485	3.0402e-17	1405.19	2888.99	1.1903	1.1903	0.0062	1063.51	1264.63	0.6697	-1.4931	8.8653e-08	2846.96	1890.03	1.1401	1.1401	0.0741	1260.69	1445.2
A_52_P21615	GAACTGGCCTGTAATAATACAGTAATCGGTTCCCAAATGCAGTTACAGCTGGGAAGAGTC	NM_028385	Setd5	SET domain containing 5	cellular component|nucleus|IEA|GO:0005634|MGI|na	1	0	0	0		0.1	0	0	0		IIIa	Genes are induced by T, and MAA blocks induction by T	1.1	329	2.0424	2.0424	1.8465e-05	1449.45	2863.27	1.2552	1.2552	0.3992	1181.18	1322.01	1.2279	1.2279	0.1511	2734.07	3374.1	1.9315	1.9315	2.5474e-15	1423.68	2708.3
A_51_P267587	ATCTGTTGACTGTACTCTTGGAGTAATCACTCGGAAACTGCGTAGTACCCGTTAGCCATT	Y17860	Gdap10	Ganglioside-induced differentiation-associated-protein 10		1	0	0	0		0.1	0	0	0		IIIa	Genes are induced by T, and MAA blocks induction by T	1.1	329	2.0414	2.0414	3.6901e-06	2342.96	4865.98	1.0264	1.0264	0.7405	1868.06	1907.31	0.5782	-1.7296	8.7073e-11	5017.52	2872.54	1.1077	1.1077	0.3676	1887.36	2141.44
A_52_P242293	GAGGAAATTAATCCACTAAAATTAGTCATTCTCATGAATGGTACTTTCTGTAGTTGGGAG	AK083178	Tex9	Testis expressed gene 9		1	0	0	0		0.1	0	0	0		IIIa	Genes are induced by T, and MAA blocks induction by T	1.1	329	2.0407	2.0407	1.7895e-31	103.814	211.918	1.1606	1.1606	0.0354	85.1465	98.6128	1.071	1.071	0.464	224.077	236.855	1.8327	1.8327	2.9592e-24	112.398	206.013
A_52_P596654	ATTTTAGTATCTCAAAACTTAAATGTGATTACCAGTGATAATCTCTTAATTGATGTTATA	AK081639	Transcribed locus	Transcribed locus		1	0	0	0		0.1	0	0	0		IIIa	Genes are induced by T, and MAA blocks induction by T	1.1	329	2.0405	2.0405	1.4791e-10	253.527	516.005	0.9071	-1.1024	0.4261	195.748	177.527	0.7982	-1.2529	0.0013	510.057	403.623	1.7064	1.7064	8.8271e-20	195.812	334.338
A_51_P491350	CAGTCTTCCTAAAATGAGGCAGAGTCTAGGGGACAGCAAAGGAATCTATGGCCAATGATA	NM_009932	Col4a2	Collagen, type IV, alpha 2	cellular component|basement membrane|IDA|GO:0005604|MGI|11732842//biological process|cell adhesion|IEA|GO:0007155|MGI|na//cellular component|collagen|IEA|GO:0005581|MGI|na//cellular component|cytoplasm|IEA|GO:0005737|MGI|na//cellular component|extracellul	1	0	0	0		0.1	0	0	0		IIIa	Genes are induced by T, and MAA blocks induction by T	1.1	329	2.0403	2.0403	8.6093e-10	18264.6	37249.2	1.1401	1.1401	0.1871	10926	12543.1	1.0136	1.0136	0.8478	36494.4	37218.3	1.7855	1.7855	3.6112e-07	15974.9	28883.9
A_52_P201972	GTGGAATTACTAGTTCCATAGGTTGAGTAAATATCAGGGCCTTTACTGTAGTTTGCCGTG	NM_011749	Zfp148	Zinc finger protein 148	molecular function|DNA binding|IEA|GO:0003677|MGI|na//biological process|gametogenesis|IMP|GO:0007276|MGI|12524542//molecular function|nucleic acid binding|IEA|GO:0003676|MGI|na//cellular component|nucleus|IDA|GO:0005634|MGI|12524542//biological process|r	1	0	0	0		0.1	0	0	0		IIIa	Genes are induced by T, and MAA blocks induction by T	1.1	329	2.0402	2.0402	2.4636e-25	2431.48	4967.84	1.0397	1.0397	0.5685	1764.48	1830.22	0.956	-1.046	0.5223	4650.63	4410.78	1.8412	1.8412	3.6605e-21	1866.57	3426.93
A_52_P560022	GCGTGGACGACTTCAAGAAGGCCTTCTCCAAGGAGAAGATGGAGAAGACCAAGGTGCGCA	NM_008986	Ptrf	Polymerase I and transcript release factor	molecular function|RNA binding|IEA|GO:0003723|MGI|na//molecular function|RNA polymerase I transcription termination factor activity|IDA|GO:0003716|MGI|9582279//cellular component|membrane|IEA|GO:0016020|MGI|na//cellular component|nucleus|IDA|GO:0005634|MG	1	0	0	0		0.1	0	0	0		IIIa	Genes are induced by T, and MAA blocks induction by T	1.1	329	2.0393	2.0393	4.5298e-05	52.2351	109.032	1.0467	1.0467	0.6396	42.7249	44.4716	0.7325	-1.3651	0.0098	132.067	93.9677	1.2804	1.2804	0.1233	43.7591	55.028
A_52_P677718	GGCCTTGCACACAGTTCGAGAGATTGCCAGGGTCAAAGAGGAGTCACTTTCCCACACTCT	NM_001033463	Tatdn2	TatD DNase domain containing 2		1	0	0	0		0.1	0	0	0		IIIa	Genes are induced by T, and MAA blocks induction by T	1.1	329	2.0347	2.0347	0.0041	49.2256	108.351	1.0672	1.0672	0.6868	47.7837	50.0654	0.5103	-1.9598	1.3607e-09	136.595	71.4241	0.6806	-1.4693	0.2406	42.9374	25.3642
A_51_P164393	AAGACATCATCCAATCCAAGAAAGAGGACAGGCCCAAGTCCTCAGAAGACATCATCCAAT	NM_153519	Txndc2	Thioredoxin domain containing 2 (spermatozoa)	cellular component|flagellum (sensu Eukaryota)|IDA|GO:0009434|MGI|12149401//biological process|protein thiol-disulfide exchange|IDA|GO:0006467|MGI|12149401//molecular function|thiol-disulfide exchange intermediate activity|IDA|GO:0030508|MGI|12149401	1	0	0	0		0.1	0	0	0		IIIa	Genes are induced by T, and MAA blocks induction by T	1.1	329	2.0326	2.0326	0.0002	11.7117	24.0337	1.3076	1.3076	0.2761	12.9064	17.1295	1.2419	1.2419	0.1789	24.7832	31.4431	1.5276	1.5276	0.0107	18.3648	27.7599
A_52_P583058	GAACTCTAGGAGAATACAAGGTCATAGGGATAGATTTCAATTCACTAGTAGTATATACTC	AK086438	Hira	Histone cell cycle regulation defective homolog A (S. cerevisiae)	biological process|gastrulation|IMP|GO:0007369|MGI|11884616//cellular component|nucleus|IEA|GO:0005634|MGI|na//molecular function|protein binding|IPI|GO:0005515|MGI|11342215//biological process|regulation of transcription|IEA|GO:0045449|MGI|na//biological	1	0	0	0		0.1	0	0	0		IIIa	Genes are induced by T, and MAA blocks induction by T	1.1	329	2.0308	2.0308	1.4261e-07	308.571	623.333	1.1738	1.1738	0.4028	264.515	298.683	0.606	-1.6501	0.0024	640.824	371.138	0.955	-1.0471	0.3795	306.477	292.734
A_51_P131888	GAATTTAAGTACCTGTGGAACAACATCAAGAAATGGCAGTGTGTTTTCAAGCAGTACGAC	AK009171	Capns2	Transcribed locus, strongly similar to XP_899498.1 PREDICTED: calpain small subunit 2 [Mus musculus]		1	0	0	0		0.1	0	0	0		IIIa	Genes are induced by T, and MAA blocks induction by T	1.1	329	2.0299	2.0299	0.0008	21.7804	44.1556	0.8077	-1.2381	0.5722	11.6258	8.7486	0.6738	-1.4842	0.0002	57.2166	38.6971	2.2659	2.2659	0.0431	8.7489	18.2682
A_52_P608322	GCCAGTTATCTGCCTTGAGTATTTTGTAGACTTTCTGAATAAAGTCAAGTTCTCTTTTTC	NM_010755	Maff	V-maf musculoaponeurotic fibrosarcoma oncogene family, protein F (avian)	molecular function|DNA binding|IEA|GO:0003677|MGI|na//biological process|cellular physiological process|IEA|GO:0050875|MGI|na//cellular component|intracellular|IEA|GO:0005622|MGI|na//cellular component|nucleus|IEA|GO:0005634|MGI|na//biological process|reg	1	0	0	0		0.1	0	0	0		IIIa	Genes are induced by T, and MAA blocks induction by T	1.1	329	2.0279	2.0279	2.3916e-06	6982.55	14567.6	1.0949	1.0949	0.2507	5217.9	5698.33	1.0285	1.0285	0.73	13236.8	13685.9	1.848	1.848	6.5087e-25	5628.9	10391.7
A_51_P282179	CTGAGAAATACGGGTTTTGACTTAACTTACAAGAAAACTCATCATAAACATTGCTGACAG	NM_020009	Frap1	FK506 binding protein 12-rapamycin associated protein 1	molecular function|binding|IEA|GO:0005488|MGI|na//biological process|germ cell development|IDA|GO:0007281|MGI|12140361//molecular function|kinase activity|IEA|GO:0016301|MGI|na//biological process|peptidyl-threonine phosphorylation|IDA|GO:0018107|MGI|1170	1	0	0	0		0.1	0	0	0		IIIa	Genes are induced by T, and MAA blocks induction by T	1.1	329	2.0278	2.0278	1.0115e-32	3709.64	7521.43	0.9929	-1.0072	0.9295	2528.21	2506.99	0.9486	-1.0542	0.3828	7190.76	6800.95	1.8677	1.8677	1.0476e-12	2720.57	5110.36
A_51_P421846	TGCTGATGTAGGAACACTGCAGAGACTGCCCAAGGTCATCGGGAACCAGAGCCTGGTCAA	NM_016772	Ech1	Enoyl coenzyme A hydratase 1, peroxisomal	molecular function|catalytic activity|IEA|GO:0003824|MGI|na//biological process|fatty acid metabolism|IEA|GO:0006631|MGI|na//molecular function|isomerase activity|IEA|GO:0016853|MGI|na//biological process|lipid metabolism|IEA|GO:0006629|MGI|na//biological	1	0	0	0		0.1	0	0	0		IIIa	Genes are induced by T, and MAA blocks induction by T	1.1	329	2.0272	2.0272	5.3201e-11	7918.11	16056.1	0.7531	-1.3278	0.0006	5502.6	4164.84	0.5452	-1.8343	9.2888e-17	15234.1	8341.28	1.5119	1.5119	4.5942e-06	4136.75	6339.24
A_51_P246844	GCTCTCCTTCAACACTGATACGCTCTGCTGACCATCAAGAGCCACATCAGGGATGCAGCT	NM_007379	Abca2	ATP-binding cassette, sub-family A (ABC1), member 2	molecular function|ATP binding|IEA|GO:0005524|MGI|na//molecular function|ATPase activity|IEA|GO:0016887|MGI|na//molecular function|DNA binding|IEA|GO:0003677|MGI|na//molecular function|NADP binding|IEA|GO:0050661|MGI|na//molecular function|binding|IEA|GO:	1	0	0	0		0.1	0	0	0		IIIa	Genes are induced by T, and MAA blocks induction by T	1.1	329	2.0245	2.0245	1.1338e-08	328.054	666.369	1.0951	1.0951	0.5392	218.301	241.433	0.8604	-1.1622	0.2777	705.553	620.817	1.5861	1.5861	0.0046	277.445	459.902
A_51_P139641	GTCTTGGACTTTGGCAAAGCAGATGTGAGAAATGCTGTCCTCATGGTGCTGATTGTTTCT					1	0	0	0		0.1	0	0	0		IIIa	Genes are induced by T, and MAA blocks induction by T	1.1	329	2.0232	2.0232	6.3025e-07	18.1649	36.7005	0.8855	-1.1293	0.5634	15.5259	13.7598	0.8776	-1.1395	0.2334	45.7812	40.2943	1.4622	1.4622	0.0824	15.3519	22.1181
A_51_P129108	ATTGGAGAGGAAAAGCTGTTGTCCTGGGAGCAAAGTAAGCAGCCATTCAGGTCTCATTTT	NM_001081304	Atf6	Activating transcription factor 6	molecular function|DNA binding|ISS|GO:0003677|MGI|12466851//molecular function|RNA polymerase II transcription factor activity|ISS|GO:0003702|MGI|12466851//cellular component|endoplasmic reticulum|ISS|GO:0005783|MGI|12466851//cellular component|endoplasmi	1	0	0	0		0.1	0	0	0		IIIa	Genes are induced by T, and MAA blocks induction by T	1.1	329	2.0219	2.0219	2.9961e-28	3565.15	7205.43	0.885	-1.13	0.2311	2535.35	2261.79	0.8442	-1.1845	0.0093	6763.42	5734.98	1.8876	1.8876	4.0122e-28	2355.89	4442.58
A_51_P237688	GTTTCTGGCCCAGCTGAAGGAAAATTGAGATTTCTGCATTTAAGTATTTTAAGTGGGTTT	NM_133697	1110003E01Rik	RIKEN cDNA 1110003E01 gene	cellular component|integral to membrane|TAS|GO:0016021|MGI|12466851	1	0	0	0		0.1	0	0	0		IIIa	Genes are induced by T, and MAA blocks induction by T	1.1	329	2.0212	2.0212	3.6951e-23	12986.6	26222.9	1.2247	1.2247	6.1357e-05	8946.22	10956.9	1.1602	1.1602	0.0063	24780	28776.2	1.874	1.874	7.4078e-15	12194.5	22951.8
A_52_P1367	GTGTCTGGCAAACATCATGTGTATTATGTCAGTTCACATACCTACAGTGGGCCTTTCATG	AK161767	Ets1	E26 avian leukemia oncogene 1, 5' domain		1	0	0	0		0.1	0	0	0		IIIa	Genes are induced by T, and MAA blocks induction by T	1.1	329	2.0208	2.0208	1.664e-11	1086.52	2217.94	0.9873	-1.0129	0.835	768.532	759.38	0.7505	-1.3324	3.5016e-06	2127.58	1590.31	1.514	1.514	6.5889e-05	782.403	1203.99
A_52_P1034794	CAGTGCGGTTTAGAAAGGTTCTATAATTGATCTTTAATCACATAGAAAGGGATTTGAGTC	AK139147	5430434G16Rik	Transcribed locus		1	0	0	0		0.1	0	0	0		IIIa	Genes are induced by T, and MAA blocks induction by T	1.1	329	2.0186	2.0186	5.9783e-24	2545.7	5138.99	1.1383	1.1383	0.0287	1781.3	2026.05	0.7661	-1.3054	1.9668e-05	4743.18	3619.52	1.3642	1.3642	1.2474e-06	2090.78	2861.84
A_51_P397394	ACACACTTCACCGACCAGCTTTCTGCCTACAAGAAATATTCACAAATATATATTTAGATG	NM_177025	Cobll1	Cobl-like 1	biological process|biological process unknown|ND|GO:0000004|MGI|na//cellular component|cellular component unknown|ND|GO:0008372|MGI|na//molecular function|molecular function unknown|ND|GO:0005554|MGI|na	1	0	0	0		0.1	0	0	0		IIIa	Genes are induced by T, and MAA blocks induction by T	1.1	329	2.0183	2.0183	3.9138e-12	11045.1	22435.9	0.8215	-1.2172	0.0001	8536.65	7014.51	0.6724	-1.4872	6.8095e-05	22992.9	15092	1.6514	1.6514	4.2169e-14	7225.3	11887
A_51_P162553	TGAGATGCAGGACGTGATTTCTAAGGGTGTAAGGCTCTACTGTCGTCTTCATAGTCTGTT	NM_029525	Depdc2	DEP domain containing 2		1	0	0	0		0.1	0	0	0		IIIa	Genes are induced by T, and MAA blocks induction by T	1.1	329	2.0166	2.0166	4.0351e-16	58.1739	117.397	0.7731	-1.2936	0.003	48.0622	37.0591	0.5135	-1.9472	8.4344e-05	140.137	74.5889	1.3406	1.3406	0.0288	29.8365	40.2687
A_51_P360435	ACCGATGAAGATCAAGATGGCATCCTAGGCCAAGATGAGCTGGCTTTGAGCACTGTGCTG	NM_001004138	Kcnk7	Potassium channel, subfamily K, member 7	molecular function|cation channel activity|ISS|GO:0005261|MGI|12466851//biological process|cation transport|ISS|GO:0006812|MGI|12466851//cellular component|integral to membrane|ISS|GO:0016021|MGI|12466851//cellular component|integral to plasma membrane|IE	1	0	0	0		0.1	0	0	0		IIIa	Genes are induced by T, and MAA blocks induction by T	1.1	329	2.0164	2.0164	0.002	18.372	37.0282	0.92	-1.0869	0.8501	7.8293	6.6971	0.6551	-1.5265	0.0156	48.6424	32.4578	2.0273	2.0273	0.0227	7.8994	16.0386
A_51_P245546	GAATCTGCTGCTTTGCCCCGACATCAAGCATGACACAAAGCATGGCGTTGTCCCACCAGG	NM_194341	Ap1gbp1	AP1 gamma subunit binding protein 1	cellular component|Golgi apparatus|IEA|GO:0005794|MGI|na//biological process|endocytosis|IEA|GO:0006897|MGI|na//cellular component|membrane|IEA|GO:0016020|MGI|na//molecular function|molecular function unknown|ND|GO:0005554|MGI|na//biological process|prote	1	0	0	0		0.1	0	0	0		IIIa	Genes are induced by T, and MAA blocks induction by T	1.1	329	2.0153	2.0153	1.242e-21	552.143	1118.36	1.267	1.267	6.8655e-05	391.223	497.169	0.9521	-1.0503	0.6593	1087.38	1038.15	1.487	1.487	3.9143e-09	538.144	795.2
A_52_P452268	GTCTGAAAAAACAATTGGAATTCTGTTTCTCACGGTACAGAATCTTTTTCATTGATGCTC	BC075726	Larp4			1	0	0	0		0.1	0	0	0		IIIa	Genes are induced by T, and MAA blocks induction by T	1.1	329	2.0143	2.0143	2.194e-08	56.1024	115.087	0.7398	-1.3518	0.0499	43.4027	31.7498	0.562	-1.7794	0.0002	105.383	58.3589	1.7639	1.7639	0.03	25.9471	49.0024
A_52_P115638	TAGAAAACTTTCATGTGGTGGAAACATTAGCTGATAATGCAATCATCGTTTATCAAACGC	NM_023420	Col4a3bp	Collagen, type IV, alpha 3 (Goodpasture antigen) binding protein	molecular function|kinase activity|IDA|GO:0016301|MGI|11007769//molecular function|protein kinase activity|IEA|GO:0004672|MGI|na//molecular function|protein serine/threonine kinase activity|IEA|GO:0004674|MGI|na//molecular function|transferase activity|IE	1	0	0	0		0.1	0	0	0		IIIa	Genes are induced by T, and MAA blocks induction by T	1.1	329	2.0142	2.0142	8.2636e-17	283.995	574.849	0.9561	-1.0459	0.5864	204.73	196.449	0.73	-1.3699	0.003	597.75	425.975	1.5052	1.5052	6.364e-09	215.033	322.594
A_51_P404447	CTTTTAAAATGGTCTTATGACAATAGCCTACAAAAATCTGTACAGTAAGAACCAGAGAGG	AK085209	Rab3gap1	RAB3 GTPase activating protein subunit 1	molecular function|GTPase activator activity|IEA|GO:0005096|MGI|na	1	0	0	0		0.1	0	0	0		IIIa	Genes are induced by T, and MAA blocks induction by T	1.1	329	2.0127	2.0127	0.001	27.8636	56.8608	1.7347	1.7347	0.0485	23.8343	41.3524	1.279	1.279	0.0284	62.4004	79.217	1.4403	1.4403	0.0071	44.1765	63.2497
A_51_P192694	GGTAAACAGTATTACTTTGCTTCTCATTTTCTGGAATTTTCCTTGACATACACTTAGCTC	AK084634				1	0	0	0		0.1	0	0	0		IIIa	Genes are induced by T, and MAA blocks induction by T	1.1	329	2.0124	2.0124	2.013e-06	15.9305	31.8707	1.2104	1.2104	0.3457	12.311	14.8862	1.0742	1.0742	0.6145	30.6382	32.4899	1.8364	1.8364	0.0043	14.5685	26.8784
A_51_P464387	GGGAGGTTTTTCTTCATCTTATCTGGGTGAAGACGTCTCGCAGTCTACAGTTGCAAAACA	NM_030704	Hspb8	Heat shock protein 8	biological process|protein folding|IEA|GO:0006457|MGI|na//biological process|response to unfolded protein|IEA|GO:0006986|MGI|na//molecular function|unfolded protein binding|IEA|GO:0051082|MGI|na	1	0	0	0		0.1	0	0	0		IIIa	Genes are induced by T, and MAA blocks induction by T	1.1	329	2.0108	2.0108	1.3301e-20	478.078	961.703	1.4838	1.4838	1.2253e-11	351.517	521.245	1.1437	1.1437	0.0443	919.033	1046.36	1.5371	1.5371	1.0283e-10	529.502	817.847
A_52_P370133	GAAAATTTAAAAGCTTAATGGAACTTGTGGAGTACTACAAGCACCATTCTCTCAAAGAAG	NM_020505	Vav3	Vav 3 oncogene	molecular function|Rac guanyl-nucleotide exchange factor activity|IGI|GO:0030676|MGI|15249579//molecular function|Rho guanyl-nucleotide exchange factor activity|IGI|GO:0005089|MGI|15249579//molecular function|diacylglycerol binding|IEA|GO:0019992|MGI|na//	1	0	0	0		0.1	0	0	0		IIIa	Genes are induced by T, and MAA blocks induction by T	1.1	329	2.0108	2.0108	9.7298e-15	42.0375	84.2709	1.3539	1.3539	0.0054	34.8974	47.0531	1.2217	1.2217	0.0965	94.6993	113.565	1.6514	1.6514	0.0005	52.2128	87.0605
A_52_P940306	ACTTCATTCCTGTCTAACAAAAGCAAAAAACAAACTGTTAAATATCTTACAACAGGAATT		F830014O18Rik			1	0	0	0		0.1	0	0	0		IIIa	Genes are induced by T, and MAA blocks induction by T	1.1	329	2.0103	2.0103	1.0552e-06	18.975	37.8753	0.8818	-1.134	0.493	25.1191	21.5905	0.6542	-1.5285	0.0049	51.7525	33.2981	2.4156	2.4156	0.0638	6.4032	14.6182
A_52_P462071	TGTTGAGGATCTAGGCATGAAAGTCCTCTAACTCGTGGATCCGAATGTTGCTGTGTCTTT	NM_178798	Slc7a6	Solute carrier family 7 (cationic amino acid transporter, y+ system), member 6	biological process|amino acid transport|IEA|GO:0006865|MGI|na//molecular function|amino acid transporter activity|IEA|GO:0015171|MGI|na//cellular component|integral to membrane|IEA|GO:0016021|MGI|na//biological process|transport|IEA|GO:0006810|MGI|na	1	0	0	0		0.1	0	0	0		IIIa	Genes are induced by T, and MAA blocks induction by T	1.1	329	2.0075	2.0075	4.7238e-06	4433.86	9211.79	0.6716	-1.489	2.0563e-05	3045.18	2053.4	0.6265	-1.5963	9.6123e-15	8781.07	5481.07	1.8579	1.8579	2.3093e-12	2105.38	3953.77
A_51_P283818	GGAAAACCAGTATAGCTTTATTTTCCCGACTTCAAAGTGGCATCTCGTGCTGGAATGGTC	NM_029614	Prss23	Protease, serine, 23	molecular function|chymotrypsin activity|IEA|GO:0004263|MGI|na//cellular component|extracellular space|TAS|GO:0005615|MGI|12466851//molecular function|hydrolase activity|IEA|GO:0016787|MGI|na//molecular function|peptidase activity|IEA|GO:0008233|MGI|na//b	1	0	0	0		0.1	0	0	0		IIIa	Genes are induced by T, and MAA blocks induction by T	1.1	329	2.0063	2.0063	1.347e-09	1453.02	2942.38	1.3352	1.3352	3.6607e-05	1096	1459.62	0.8131	-1.2299	0.004	2873.53	2314	1.1584	1.1584	0.0244	1521.33	1755.97
A_52_P334677	CCGTTTTTAAAGGATCCCTAATCATCACTTAGGTGAAATGATAAACGACACATTTCTGAG	NM_007715	Clock	Circadian locomoter output cycles kaput	molecular function|DNA binding|IEA|GO:0003677|MGI|na//biological process|circadian rhythm|IDA|GO:0007623|MGI|8171325,12024206,12897057//biological process|circadian rhythm|IMP|GO:0007623|MGI|8171325,12024206,12897057//cellular component|cytoplasm|IDA|GO:0	1	0	0	0		0.1	0	0	0		IIIa	Genes are induced by T, and MAA blocks induction by T	1.1	329	2.005	2.005	2.5338e-25	3768.89	7574.42	1.0129	1.0129	0.8072	2725.17	2760.84	0.705	-1.4184	0.001	7256.66	4981.55	1.3582	1.3582	7.2266e-09	2861.01	3887.6
A_51_P109541	ATTCACTTTTACATGAAAGTCGATGACTGAATAATTTGGATGTTTTATCTAAATGTTTGA	NM_001015681	E130308A19Rik	RIKEN cDNA E130308A19 gene		1	0	0	0		0.1	0	0	0		IIIa	Genes are induced by T, and MAA blocks induction by T	1.1	329	2.0011	2.0011	4.8099e-05	3822.76	7960.02	1.3058	1.3058	0.0315	2556.03	3367.97	1.1036	1.1036	0.4513	7316.73	8147.63	1.7531	1.7531	1.2171e-15	3731.47	6517.71
A_52_P565507	ACCAACCTCCGATGTAATGTTGAAATGCTGCGTATTAACAGGTTTAGAAGAACATGTAAG	NM_053112	Ear10	Eosinophil-associated, ribonuclease A family, member 10	molecular function|endonuclease activity|IEA|GO:0004519|MGI|na//molecular function|hydrolase activity|IEA|GO:0016787|MGI|na//molecular function|nuclease activity|IEA|GO:0004518|MGI|na//molecular function|ribonuclease activity|IDA|GO:0004540|MGI|11331942//	1	0	4	0		0.1	0	0.002	0		IIIc	Genes are induced by T, and MAA blocks induction by T; genes are suppressed by MAA, but only in the presence of T	5.102	62	14.6595	14.6595	0	8.7669	129.003	1.4465	1.4465	0.5949	3.6978	4.2672	0.1588	-6.2975	1.2811e-08	144.921	22.2476	2.1097	2.1097	0.2255	6.5591	12.2426
A_51_P379293	GTAGCAATCCAAGTGGCTTGTGCAGCGACAAAATAAGTCAAAACTGTCATAATAGTTCGT	NM_053111	Ear6	Eosinophil-associated, ribonuclease A family, member 6	molecular function|endonuclease activity|IEA|GO:0004519|MGI|na//molecular function|hydrolase activity|IEA|GO:0016787|MGI|na//molecular function|nuclease activity|IEA|GO:0004518|MGI|na//molecular function|ribonuclease activity|IDA|GO:0004540|MGI|11331942//	1	0	4	0		0.1	0	0.002	0		IIIc	Genes are induced by T, and MAA blocks induction by T; genes are suppressed by MAA, but only in the presence of T	5.102	62	12.8976	12.8976	6.9101e-29	9.2916	117.727	0.9933	-1.0068	0.9898	5.5244	5.6535	0.1673	-5.9766	9.4412e-08	124.223	20.3054	1.8348	1.8348	0.2125	6.674	11.7435
A_52_P412585	ATAACTGTCTGTAACATCACCAGTCGGGCAACAAATTATACCCAATGCAGATACCAATCA	NM_007894	Ear1	Eosinophil-associated, ribonuclease A family, member 1	molecular function|endonuclease activity|IEA|GO:0004519|MGI|na//cellular component|extracellular space|TAS|GO:0005615|MGI|12466851//molecular function|hydrolase activity|IEA|GO:0016787|MGI|na//molecular function|nuclease activity|IEA|GO:0004518|MGI|na//mo	1	0	4	0		0.1	0	0.002	0		IIIc	Genes are induced by T, and MAA blocks induction by T; genes are suppressed by MAA, but only in the presence of T	5.102	62	12.7523	12.7523	0	9.5112	122.174	1.324	1.324	0.6553	3.6859	4.7287	0.2333	-4.2858	8.0806e-24	133.097	31.1627	2.5651	2.5651	0.0434	5.9396	14.1326
A_51_P267278	GGTCAGGGAACGACGTTGGGAATATTAGGACTATGTCATGTGTTCCTAGGAGAAAACGTT	NM_021301	Slc15a2	Solute carrier family 15 (H+/peptide transporter), member 2	molecular function|high affinity oligopeptide transporter activity|IDA|GO:0015334|MGI|11027540//cellular component|integral to membrane|TAS|GO:0016021|MGI|12466851//cellular component|integral to plasma membrane|IDA|GO:0005887|MGI|11027540//cellular compo	1	0	4	0		0.1	0	0.002	0		IIIc	Genes are induced by T, and MAA blocks induction by T; genes are suppressed by MAA, but only in the presence of T	5.102	62	9.8129	9.8129	1.9931e-12	3.9396	37.9692	1	1	1	3.3992	3.4578	0.3484	-2.8707	0.0002	40.9766	14.1652	1.3727	1.3727	0.6274	5.925	7.1988
A_51_P423948	TGCCTGTCCAGCCTTGCTTTGACCCCAGGAGTTAGAAGTGCTGTATAGAACTTTACATTT	NM_007724	Cnga2	Cyclic nucleotide gated channel alpha 2	molecular function|3',5'-cAMP binding|IEA|GO:0030552|MGI|na//cellular component|integral to membrane|TAS|GO:0016021|MGI|12466851//molecular function|ion channel activity|IMP|GO:0005216|MGI|10798394//biological process|ion transport|IEA|GO:0006811|MGI|na//	1	0	4	0		0.1	0	0.002	0		IIIc	Genes are induced by T, and MAA blocks induction by T; genes are suppressed by MAA, but only in the presence of T	5.102	62	6.5001	6.5001	4.4968e-21	51.79	348.297	1.0682	1.0682	0.5605	20.9143	22.3423	0.2429	-4.1171	0	373.129	90.7095	1.9912	1.9912	2.5399e-06	26.3533	52.025
A_52_P1042725	ACACAAATATTTAGATATTAGCAAATAATTGTGTCTACATGACGCATAACGCTCACCTGC	AK013470	2900002J02Rik			1	0	4	0		0.1	0	0.002	0		IIIc	Genes are induced by T, and MAA blocks induction by T; genes are suppressed by MAA, but only in the presence of T	5.102	62	5.1373	5.1373	2.1178e-14	31.1439	162.584	0.7539	-1.3265	0.0537	20.1701	15.1924	0.2378	-4.2051	6.3504e-37	163.508	38.3068	2.0933	2.0933	0.0132	12.5506	28.4664
A_51_P180747	AATATGAAGATTTGGGAAAGAACAGCTATCTGACACCTGGAAGGGCTCAGCCAGAGTAAC	NM_007796	Ctla2a	Cytotoxic T lymphocyte-associated protein 2 alpha	biological process|biological process unknown|ND|GO:0000004|MGI|na//cellular component|cellular component unknown|ND|GO:0008372|MGI|na//molecular function|molecular function unknown|ND|GO:0005554|MGI|na	1	0	4	0		0.1	0	0.002	0		IIIc	Genes are induced by T, and MAA blocks induction by T; genes are suppressed by MAA, but only in the presence of T	5.102	62	5.0451	5.0451	3.223e-44	1399.51	7144.54	0.891	-1.1224	0.0959	920.799	817.41	0.3198	-3.1269	1.1285e-25	6732.74	2161.48	1.8943	1.8943	2.3189e-18	854.711	1609.83
A_52_P268713	AGGAATCAATGTGAACTTACCTGAAGCTTAAGTGAGTCTCAAGTAAAACGTCAGTCTTCA	NM_001038607	Kcnh1	Potassium voltage-gated channel, subfamily H (eag-related), member 1	molecular function|calmodulin binding|IEA|GO:0005516|MGI|na//molecular function|cation channel activity|ISS|GO:0005261|MGI|12466851//biological process|cation transport|ISS|GO:0006812|MGI|12466851//cellular component|integral to membrane|TAS|GO:0016021|MG	1	0	4	0		0.1	0	0.002	0		IIIc	Genes are induced by T, and MAA blocks induction by T; genes are suppressed by MAA, but only in the presence of T	5.102	62	4.9649	4.9649	2.0273e-07	4.4861	22.1939	1	1	1	3.8984	3.5163	0.2902	-3.4453	0.0001	19.816	5.8794	1	1	1	6.7387	5.9631
A_52_P221067	TGGCTTTGAAGAATCCACATAAAAATTTTGTCTTCTCCCCACTTAGCATCACAATTGCCT	NM_001101472	EG238395	Predicted gene, EG238395		1	0	4	0		0.1	0	0.002	0		IIIc	Genes are induced by T, and MAA blocks induction by T; genes are suppressed by MAA, but only in the presence of T	5.102	62	4.8183	4.8183	0	58.9671	284.352	0.8927	-1.1202	0.4162	41.5945	36.9013	0.2798	-3.5738	0	296.827	83.3148	1.4992	1.4992	0.0012	36.8499	55.5248
A_52_P319093	CAAGTTCTCATGATTCTGTCCAGGGCTCTGGGACAGAGTCTGCATATGGATCTCTATATA	NM_011458	Serpina3k	Serine (or cysteine) peptidase inhibitor, clade A, member 3K	molecular function|endopeptidase inhibitor activity|IEA|GO:0004866|MGI|na//molecular function|serine-type endopeptidase inhibitor activity|IEA|GO:0004867|MGI|na	1	0	4	0		0.1	0	0.002	0		IIIc	Genes are induced by T, and MAA blocks induction by T; genes are suppressed by MAA, but only in the presence of T	5.102	62	4.7349	4.7349	6.7835e-16	35.5199	178.113	1.8827	1.8827	0.1297	28.5158	55.9336	0.4039	-2.4757	0.0002	201.379	87.381	0.9006	-1.1103	0.6601	60.3398	53.4233
A_51_P190509	CCGTAATGTGTAAAGTTGTGTGAAGTACCTCTGTACATCTACTCACTTAACGTCTTCATT	NM_145369	Wfdc5	WAP four-disulfide core domain 5	molecular function|endopeptidase inhibitor activity|IEA|GO:0004866|MGI|na	1	0	4	0		0.1	0	0.002	0		IIIc	Genes are induced by T, and MAA blocks induction by T; genes are suppressed by MAA, but only in the presence of T	5.102	62	4.7278	4.7278	2.1021e-12	7.616	36.559	1	1	1	3.0942	2.7774	0.4269	-2.3427	3.6068e-05	37.5619	16.526	1.9677	1.9677	0.2542	5.2417	9.401
A_51_P489522	CTCAATGTGTAGAGGAGAAATGGCTCCTGATTTGCCTGAATATGAAGATTTGGGAAAGAA	X15592	Ctla2b	Cytotoxic T lymphocyte-associated protein 2 beta	biological process|biological process unknown|ND|GO:0000004|MGI|na//cellular component|cellular component unknown|ND|GO:0008372|MGI|na//molecular function|cysteine protease inhibitor activity|TAS|GO:0004869|MGI|14681235//molecular function|protein binding	1	0	4	0		0.1	0	0.002	0		IIIc	Genes are induced by T, and MAA blocks induction by T; genes are suppressed by MAA, but only in the presence of T	5.102	62	4.6647	4.6647	1.244e-26	1302.23	6270.91	0.8897	-1.124	0.0563	835.565	741.533	0.3384	-2.9547	1.6383e-20	5860.3	1984.57	1.8661	1.8661	2.1141e-13	785.822	1455.03
A_51_P293938	GTTGTTGTTTTTCTTCTTTAAACTGTGGCATCAGGTACAGAAAAAAGTGTTAGTTGATGG	NM_026878	Rasl11b	RAS-like, family 11, member B	molecular function|GTP binding|IEA|GO:0005525|MGI|na//molecular function|hydrolase activity|IEA|GO:0016787|MGI|na//biological process|small GTPase mediated signal transduction|ISS|GO:0007264|MGI|12466851	1	0	4	0		0.1	0	0.002	0		IIIc	Genes are induced by T, and MAA blocks induction by T; genes are suppressed by MAA, but only in the presence of T	5.102	62	4.6361	4.6361	0	5079.35	23448.6	1.0769	1.0769	0.3053	3269.45	3529.04	0.3837	-2.606	1.7095e-33	20884	8031.74	1.7045	1.7045	2.6478e-11	3626.09	6229.28
A_51_P230634	ACACCTCTCACTGCACAGACCTGGGCAGAACTTTCAGGCGGCCACCATGGTGCAAAACAT	AK029625	Phactr3	Phosphatase and actin regulator 3	molecular function|actin binding|IEA|GO:0003779|MGI|na//cellular component|nucleus|IEA|GO:0005634|MGI|na//molecular function|protein phosphatase inhibitor activity|IEA|GO:0004864|MGI|na	1	0	4	0		0.1	0	0.002	0		IIIc	Genes are induced by T, and MAA blocks induction by T; genes are suppressed by MAA, but only in the presence of T	5.102	62	4.2137	4.2137	1.6579e-32	18.3231	77.0432	1.3242	1.3242	0.3585	8.2241	10.8922	0.3148	-3.1766	3.3121e-21	95.0323	30.1984	2.2193	2.2193	0.1009	8.4428	16.2363
A_51_P358012	ATCTGTGCATGTTTCTGAACCTGGAGTCTGTCTTTATTTCCTCTTCCCTGGTGACTCCTT	NM_009253	Serpina3m	Serine (or cysteine) peptidase inhibitor, clade A, member 3K	molecular function|endopeptidase inhibitor activity|IEA|GO:0004866|MGI|na//molecular function|serine-type endopeptidase inhibitor activity|IEA|GO:0004867|MGI|na	1	0	4	0		0.1	0	0.002	0		IIIc	Genes are induced by T, and MAA blocks induction by T; genes are suppressed by MAA, but only in the presence of T	5.102	62	4.2113	4.2113	4.2338e-34	607.464	2604.47	1.3978	1.3978	7.367e-05	375.048	524.373	0.3151	-3.1734	9.6243e-11	2508.04	782.942	0.9574	-1.0445	0.5105	553.023	528.524
A_51_P157112	GACTCTGAGATGGACCCTATATGTGGATCTCTGTTTACATCCTGGCATTCAAGCTCTGAT	NM_008458	Serpina3c	Serine (or cysteine) peptidase inhibitor, clade A, member 3C	molecular function|endopeptidase inhibitor activity|IEA|GO:0004866|MGI|na//molecular function|serine-type endopeptidase inhibitor activity|IEA|GO:0004867|MGI|na	1	0	4	0		0.1	0	0.002	0		IIIc	Genes are induced by T, and MAA blocks induction by T; genes are suppressed by MAA, but only in the presence of T	5.102	62	4.1751	4.1751	0	115.643	481.914	1.1797	1.1797	0.0126	65.9782	77.8849	0.3059	-3.2695	3.3856e-15	478.835	146.153	1.2172	1.2172	0.0147	85.9548	104.434
A_51_P109508	CTAACAAAATCCATTAGAGATAACAGCTCTCATGCAGAAGGGAAAACTAATCTCAAATGT	NM_134250	Havcr2	Hepatitis A virus cellular receptor 2	molecular function|ATP binding|ISS|GO:0005524|MGI|12466851//cellular component|extracellular space|TAS|GO:0005615|MGI|12466851//cellular component|integral to membrane|TAS|GO:0016021|MGI|12466851//biological process|protein amino acid phosphorylation|ISS|	1	0	4	0		0.1	0	0.002	0		IIIc	Genes are induced by T, and MAA blocks induction by T; genes are suppressed by MAA, but only in the presence of T	5.102	62	4.1599	4.1599	6.6908e-27	24.0838	100.146	1.3743	1.3743	0.1146	10.5799	14.5767	0.2984	-3.3509	3.1014e-15	108.886	33.2356	1.4548	1.4548	0.2297	13.657	21.0111
A_52_P301935	TTTTGTGAAGCGTGTGTTAAATGTTATATTTCAACTGGTCTGGAAATGTGCTGTTTACAG	NM_001033543	Il20rb	Interleukin 20 receptor beta		1	0	4	0		0.1	0	0.002	0		IIIc	Genes are induced by T, and MAA blocks induction by T; genes are suppressed by MAA, but only in the presence of T	5.102	62	4.103	4.103	6.7163e-16	209.573	907.011	0.7491	-1.335	0.0013	138.125	102.484	0.2772	-3.6073	1.8431e-17	847.116	233.1	1.5082	1.5082	2.9821e-06	111.187	167.171
A_51_P236074	AGTATACTCAACTCGATTTATGGAACAACAACAACAGGAAATGTGGAATACACCGTCTTT	NM_011168	Prl7a2	Prolactin family 7, subfamily a, member 2	cellular component|extracellular region|ISS|GO:0005576|MGI|12466851//cellular component|extracellular space|TAS|GO:0005615|MGI|12466851//molecular function|hormone activity|ISS|GO:0005179|MGI|12466851	1	0	4	0		0.1	0	0.002	0		IIIc	Genes are induced by T, and MAA blocks induction by T; genes are suppressed by MAA, but only in the presence of T	5.102	62	3.7614	3.7614	0	23.7724	89.4461	1.0077	1.0077	0.9728	18.129	18.0981	0.344	-2.9067	1.8135e-07	101.425	36.0193	0.7511	-1.3313	0.5454	16.8183	14.6646
A_51_P452637	ACGACTCTCTAAAATGCTTAGTCTTCCTGAAGAGCTTGCTCGGATGTATAGAGATGACAT	NM_001098231	Ppm2c	Protein phosphatase 2C, magnesium dependent, catalytic subunit		1	0	4	0		0.1	0	0.002	0		IIIc	Genes are induced by T, and MAA blocks induction by T; genes are suppressed by MAA, but only in the presence of T	5.102	62	3.5324	3.5324	0	2346.46	8283.07	1.3918	1.3918	8.6892e-09	1700.83	2365.92	0.3796	-2.6346	2.5313e-34	8158.93	3111.02	0.991	-1.0091	0.8882	2336	2324.32
A_52_P310251	CAGCCTCCAGAAAATAAGGAAGGCAATTAGTAGCCTGATTCTCCATGACATGGAAAATTA	AI627120	LOC100041586	T-complex-associated testis expressed 3-like		1	0	4	0		0.1	0	0.002	0		IIIc	Genes are induced by T, and MAA blocks induction by T; genes are suppressed by MAA, but only in the presence of T	5.102	62	3.5136	3.5136	2.0382e-06	12.7673	44.8579	2.2547	2.2547	0.0323	6.9607	15.2037	0.4257	-2.3493	0.0036	51.8063	22.2487	1.9252	1.9252	0.0767	7.6194	14.6218
A_51_P334942	GACTAGTTGTGACTTAAGCTCTGTCCCTCAGTGACTCCTTGAAGTACTCACCACACATAA	NM_013467	Aldh1a1	Aldehyde dehydrogenase family 1, subfamily A1	molecular function|aldehyde dehydrogenase activity|IDA|GO:0004028|MGI|12610736//biological process|metabolism|IEA|GO:0008152|MGI|na//molecular function|oxidoreductase activity|IEA|GO:0016491|MGI|na//molecular function|retinal dehydrogenase activity|IEA|GO	1	0	4	0		0.1	0	0.002	0		IIIc	Genes are induced by T, and MAA blocks induction by T; genes are suppressed by MAA, but only in the presence of T	5.102	62	3.4605	3.4605	2.5641e-36	56014.3	192494	0.9191	-1.088	0.2072	56671.2	51910	0.4261	-2.3466	6.6291e-17	176715	76854.6	1.6571	1.6571	6.4077e-14	48968.7	81307.1
A_52_P219233	AGGGAACAGTGCTTGTGACAGAAGACAACAGCTTATCTTAGGAAAAAACAGACATGAGAG	NM_013586	Loxl3	Lysyl oxidase-like 3	molecular function|copper ion binding|IEA|GO:0005507|MGI|na//cellular component|extracellular space|TAS|GO:0005615|MGI|12466851//cellular component|membrane|IEA|GO:0016020|MGI|na//molecular function|oxidoreductase activity|IEA|GO:0016491|MGI|na//molecular	1	0	4	0		0.1	0	0.002	0		IIIc	Genes are induced by T, and MAA blocks induction by T; genes are suppressed by MAA, but only in the presence of T	5.102	62	3.4279	3.4279	7.1612e-40	311.393	1072.07	0.6122	-1.6335	1.1601e-12	220.28	135.132	0.2234	-4.4771	2.5364e-43	1118.07	251.676	1.1181	1.1181	0.2801	130.647	145.749
A_52_P151393	CTTGGCTATGTAGTAAGCATCCGTGACATTGCAACATAATAAAGCAAACACACTGTGACA	NM_198860	AI646023	Expressed sequence AI646023		1	0	4	0		0.1	0	0.002	0		IIIc	Genes are induced by T, and MAA blocks induction by T; genes are suppressed by MAA, but only in the presence of T	5.102	62	3.3767	3.3767	5.8278e-18	4401.03	15263.3	1.7541	1.7541	4.8866e-05	3196.61	5625.72	0.4642	-2.1545	4.2944e-20	13949.3	6434.02	0.8905	-1.1229	0.3379	5522.47	4823.04
A_52_P254470	ATGGCAAAGTGGAGTTTGTCTTTTCCTATGGACCAGAGAAAATTCAAGGCATGGAACACC	AK137923	Tns1			1	0	4	0		0.1	0	0.002	0		IIIc	Genes are induced by T, and MAA blocks induction by T; genes are suppressed by MAA, but only in the presence of T	5.102	62	3.3049	3.3049	4.7644e-44	296.391	980.374	1.0529	1.0529	0.6028	196.872	207.555	0.4983	-2.0068	7.9649e-23	979.079	489.787	1.576	1.576	1.0302e-09	229.7	364.174
A_52_P531949	ATGTATAGGGAGAGACCTTTGATACCAGCTGCAAGGTACTGATATCTTCCTGCAATGCAA	AK046637	Rgmb	RGM domain family, member B	cellular component|ER-Golgi intermediate compartment|IDA|GO:0005793|MGI|14749425//cellular component|anchored to plasma membrane|IDA|GO:0046658|MGI|14985445//biological process|cell adhesion|IDA|GO:0007155|MGI|14985445//cellular component|membrane|IEA|GO:	1	0	4	0		0.1	0	0.002	0		IIIc	Genes are induced by T, and MAA blocks induction by T; genes are suppressed by MAA, but only in the presence of T	5.102	62	3.2401	3.2401	0	286.455	928.029	0.9414	-1.0623	0.5422	207.692	195.496	0.4653	-2.1492	6.6193e-23	888.666	410.808	1.4748	1.4748	2.7179e-06	200.732	298.635
A_52_P1139679	ATACCTACGTGATGACTATAGTAACACTAGTTACCACTACCACATTATCTCCTGATAACT	AK040552	Transcribed locus	Transcribed locus		1	0	4	0		0.1	0	0.002	0		IIIc	Genes are induced by T, and MAA blocks induction by T; genes are suppressed by MAA, but only in the presence of T	5.102	62	3.2187	3.2187	2.4146e-13	70.8648	220.647	1.0334	1.0334	0.9398	60.8861	57.931	0.459	-2.1785	1.0499e-24	207.249	95.073	1.3837	1.3837	0.0066	57.1322	78.9645
A_51_P362638	AACAACAAAGAGGAATATAATGGTTACACAGGGGCTTTCAGGTGTCTCGTTGAGAAAGGA	NM_133977	Trf	Transferrin	cellular component|endocytic vesicle|IDA|GO:0030139|MGI|12121420,15292400//cellular component|endocytic vesicle|ISS|GO:0030139|MGI|12121420,15292400//cellular component|endosome|IDA|GO:0005768|MGI|15247266//cellular component|extracellular region|ISS|GO:0	1	0	4	0		0.1	0	0.002	0		IIIc	Genes are induced by T, and MAA blocks induction by T; genes are suppressed by MAA, but only in the presence of T	5.102	62	3.2067	3.2067	1.9614e-22	658.428	2115.26	0.819	-1.221	0.1036	433.541	352.694	0.4012	-2.4928	4.0677e-21	2117.71	836.018	1.5094	1.5094	2.6153e-10	372.952	562.819
A_52_P328350	TGTTCAACTCATGTTACCTTCGATCTAATTTTTCCATGGTACTTGCTAGTGACTGTCTCC	NM_177652	Ryr3	Ryanodine receptor 3	molecular function|calcium channel activity|IEA|GO:0005262|MGI|na//cellular component|integral to membrane|IEA|GO:0016021|MGI|na//molecular function|ion channel activity|IEA|GO:0005216|MGI|na//biological process|ion transport|IEA|GO:0006811|MGI|na//molecu	1	0	4	0		0.1	0	0.002	0		IIIc	Genes are induced by T, and MAA blocks induction by T; genes are suppressed by MAA, but only in the presence of T	5.102	62	3.1227	3.1227	0.0027	4.1237	12.8279	1	1	1	3.6226	3.2167	0.2713	-3.6862	3.9018e-05	17.8267	4.7957	1.119	1.119	0.8458	6.3636	6.5415
A_52_P352356	AGATGTCATAAAGCCATGTACAGATAAAGTACATTACATGCTATTAGGAAGGAGAGATTG	AK081802	Sox5	SRY-box containing gene 5	molecular function|DNA binding|IEA|GO:0003677|MGI|na//biological process|cartilage development|IGI|GO:0051216|MGI|15634692//biological process|cell fate commitment|IGI|GO:0045165|MGI|15634692//cellular component|nucleus|IEA|GO:0005634|MGI|na//biological p	1	0	4	0		0.1	0	0.002	0		IIIc	Genes are induced by T, and MAA blocks induction by T; genes are suppressed by MAA, but only in the presence of T	5.102	62	3.071	3.071	1.1057e-05	15.4236	46.9388	1.0979	1.0979	0.69	20.3106	22.9168	0.4845	-2.0638	1.5947e-05	56.8852	27.9377	1.2921	1.2921	0.4686	13.0442	18.5001
A_51_P518199	CATGAATGTGTAGGAACTTCCATTCCAATTATGTAATGGTTAATTTATCCACCATGACCT	AK011653	Chaf1b	Chromatin assembly factor 1, subunit B (p60)	biological process|DNA repair|IEA|GO:0006281|MGI|na//biological process|DNA replication|IEA|GO:0006260|MGI|na//biological process|G-protein coupled receptor protein signaling pathway|IEA|GO:0007186|MGI|na//biological process|cell cycle|IEA|GO:0007049|MGI|	1	0	4	0		0.1	0	0.002	0		IIIc	Genes are induced by T, and MAA blocks induction by T; genes are suppressed by MAA, but only in the presence of T	5.102	62	3.0493	3.0493	0.0002	16.6523	51.13	0.3057	-3.2715	0.0265	8.7786	2.9056	0.1386	-7.2173	4.6495e-18	40.5164	5.6555	1	1	1	5.5193	4.9227
A_52_P89767	TATCACCATTAGAACGGAAAGTGCCTTTAAAAATACAGAGATCTCCTTCAAGTTGGGCCA	NM_001030305	Pmp2	Peripheral myelin protein 2	molecular function|binding|IEA|GO:0005488|MGI|na//molecular function|lipid binding|IEA|GO:0008289|MGI|na//biological process|transport|IEA|GO:0006810|MGI|na//molecular function|transporter activity|IEA|GO:0005215|MGI|na	1	0	4	0		0.1	0	0.002	0		IIIc	Genes are induced by T, and MAA blocks induction by T; genes are suppressed by MAA, but only in the presence of T	5.102	62	3.035	3.035	0.0004	7.575	23.4206	1.4119	1.4119	0.4595	4.7202	6.7695	0.3157	-3.1675	0.0021	22.7356	7.0739	0.7061	-1.4162	0.5755	8.5786	6.2378
A_51_P484111	GGGGGAAGGAATCCTGAATTCTGAGTTTACCATGAGAATAAATAAGCTGCGCAGTGTAGT	NM_016762	Matn2	Matrilin 2	cellular component|extracellular matrix (sensu Metazoa)|IDA|GO:0005578|MGI|11102754//cellular component|extracellular space|TAS|GO:0005615|MGI|12466851	1	0	4	0		0.1	0	0.002	0		IIIc	Genes are induced by T, and MAA blocks induction by T; genes are suppressed by MAA, but only in the presence of T	5.102	62	3.0263	3.0263	5.8855e-20	18644.9	57633	0.8628	-1.159	0.1254	13875.7	11893.1	0.3013	-3.3184	5.2591e-25	54237.6	16455.5	1.0879	1.0879	0.2091	12132	13247.1
A_51_P256827	CTTGTTCAGAGAATTGGACATCAATAGTGACAATGCAATTAACTTCGAGGAGTTCCTTGC	NM_013650	S100a8	S100 calcium binding protein A8 (calgranulin A)	molecular function|calcium ion binding|IEA|GO:0005509|MGI|na//biological process|chemotaxis|IEA|GO:0006935|MGI|na//biological process|sensory perception|IEA|GO:0007600|MGI|na	1	0	4	0		0.1	0	0.002	0		IIIc	Genes are induced by T, and MAA blocks induction by T; genes are suppressed by MAA, but only in the presence of T	5.102	62	2.9605	2.9605	2.9063e-09	137.833	425.625	1.178	1.178	0.1669	94.7267	110.968	0.3265	-3.0626	2.0945e-14	406.959	133.623	0.8774	-1.1397	0.3792	112.856	99.0163
A_51_P331831	TCAGTGCTCACAAATAAAACCTGTCAGGCTTTTCCTCTAAGTACAAGTTAAAGAATTATC	NM_001042489	Hvcn1	Hydrogen voltage-gated channel 1		1	0	4	0		0.1	0	0.002	0		IIIc	Genes are induced by T, and MAA blocks induction by T; genes are suppressed by MAA, but only in the presence of T	5.102	62	2.9491	2.9491	0	1915.58	5650.01	0.565	-1.7698	6.1839e-09	1407.04	787.995	0.3791	-2.6378	5.6255e-20	5559.78	2066.52	1.9705	1.9705	2.3009e-18	744.196	1459.69
A_52_P31709	GTCTTCATCTACATGGCATCTTTCCTTACCTCTATGTGCCATACGATGGTTATGGACAGC	NM_011264	Rev3l	REV3-like, catalytic subunit of DNA polymerase zeta RAD54 like (S. cerevisiae)	molecular function|3'-5' exonuclease activity|IEA|GO:0008408|MGI|na//molecular function|DNA binding|IEA|GO:0003677|MGI|na//biological process|DNA repair|IMP|GO:0006281|MGI|11884603//biological process|DNA replication|IEA|GO:0006260|MGI|na//molecular funct	1	0	4	0		0.1	0	0.002	0		IIIc	Genes are induced by T, and MAA blocks induction by T; genes are suppressed by MAA, but only in the presence of T	5.102	62	2.9259	2.9259	9.5396e-08	22.3765	67.3427	0.8091	-1.236	0.3592	16.7521	13.345	0.4971	-2.0118	1.8437e-09	77.8618	38.2013	1.9117	1.9117	0.0025	16.8119	32.9791
A_51_P350453	TATGAACCCATGGGAGACTTTAAACTCTTGTAGATAGATGCTAAATGCCCAGGCCCACTT	NM_013743	Pdk4	Pyruvate dehydrogenase kinase, isoenzyme 4	molecular function|ATP binding|IEA|GO:0005524|MGI|na//molecular function|[pyruvate dehydrogenase (lipoamide)] kinase activity|IEA|GO:0004740|MGI|na//biological process|acetyl-CoA biosynthesis from pyruvate|TAS|GO:0006086|MGI|10548532//molecular function|k	1	0	4	0		0.1	0	0.002	0		IIIc	Genes are induced by T, and MAA blocks induction by T; genes are suppressed by MAA, but only in the presence of T	5.102	62	2.8662	2.8662	4.441e-07	3042.87	9457.13	0.6787	-1.4735	1.0737e-05	2260.08	1525.21	0.4205	-2.3782	1.4106e-17	8949.78	3757.06	1.8776	1.8776	6.1665e-12	1591.65	2962.73
A_52_P818828	TTCTAAATGTTGTCTAATATTCTAGCATGATATACTGACTTTCACGCTGGACTCTTTCTC	AK033846	Transcribed locus	Transcribed locus		1	0	4	0		0.1	0	0.002	0		IIIc	Genes are induced by T, and MAA blocks induction by T; genes are suppressed by MAA, but only in the presence of T	5.102	62	2.7639	2.7639	0.0012	15.5391	45.8823	0.5901	-1.6945	0.1533	8.1689	4.782	0.3537	-2.8271	0.0002	43.8433	14.3867	2.2273	2.2273	0.1083	7.2803	13.0475
A_51_P143431	AACAAACTGCAGGTGGATAATGCCTCCTTACCTCAGGCAGATGAGATTCAGGTCATTGAA	NM_011055	Pde3b	Phosphodiesterase 3B, cGMP-inhibited	molecular function|3',5'-cyclic-nucleotide phosphodiesterase activity|IEA|GO:0004114|MGI|na//molecular function|catalytic activity|IEA|GO:0003824|MGI|na//molecular function|hydrolase activity|IEA|GO:0016787|MGI|na//cellular component|membrane|IEA|GO:00160	1	0	4	0		0.1	0	0.002	0		IIIc	Genes are induced by T, and MAA blocks induction by T; genes are suppressed by MAA, but only in the presence of T	5.102	62	2.7093	2.7093	0	1019.35	2761.34	0.6926	-1.4438	7.1614e-07	714.925	492.262	0.4204	-2.3789	2.6859e-28	2732.54	1139.77	1.6172	1.6172	2.956e-07	556.04	883.917
A_52_P466615	TCGTGATAGATCGAGAAACATTCAACCAAACTGTCGGGACATTTGATGAACTCCAAAAAT	NM_008926	Prkg2	Protein kinase, cGMP-dependent, type II	molecular function|3',5'-cGMP binding|IEA|GO:0030553|MGI|na//molecular function|ATP binding|IEA|GO:0005524|MGI|na//cellular component|cAMP-dependent protein kinase complex|ISS|GO:0005952|MGI|12466851//molecular function|cAMP-dependent protein kinase regul	1	0	4	0		0.1	0	0.002	0		IIIc	Genes are induced by T, and MAA blocks induction by T; genes are suppressed by MAA, but only in the presence of T	5.102	62	2.6218	2.6218	1.4869e-17	156.477	412.004	0.805	-1.2422	0.0101	106.927	86.2776	0.4165	-2.4007	4.9227e-37	408.647	169.771	1.3811	1.3811	0.002	96.3473	132.557
A_51_P254299	CTGTGATGGGAGGAGCCTTTCTAGCTACCTTCCTGCCCTCCTTCACACCTCAGACTGTCA	NM_207666	Dlk2	Delta-like 2 homolog (Drosophila)	molecular function|calcium ion binding|IEA|GO:0005509|MGI|na//cellular component|extracellular space|TAS|GO:0005615|MGI|12466851//cellular component|integral to membrane|TAS|GO:0016021|MGI|12466851	1	0	4	0		0.1	0	0.002	0		IIIc	Genes are induced by T, and MAA blocks induction by T; genes are suppressed by MAA, but only in the presence of T	5.102	62	2.607	2.607	8.3961e-24	597.935	1563.47	0.9547	-1.0474	0.6108	371.276	357.38	0.4829	-2.0709	2.1099e-16	1532.89	747.029	1.2602	1.2602	0.0039	377.412	480.798
A_52_P906899	GACCTCTGTAAAAATTCAGTTGTCTTTTCTAAGACACCTGTATCTTGTTCATCATTATGG	AK007104	1700101C01Rik	Transcribed locus		1	0	4	0		0.1	0	0.002	0		IIIc	Genes are induced by T, and MAA blocks induction by T; genes are suppressed by MAA, but only in the presence of T	5.102	62	2.4999	2.4999	5.0711e-12	58.6324	148.277	0.7004	-1.4277	4.2948e-05	39.8473	27.9432	0.3397	-2.944	5.3264e-13	150.552	51.1147	1.1705	1.1705	0.3305	31.1056	37.1068
A_51_P488649	CATCCAAGAAACCGTATAAAGATTTGTTAGCTAAAGAGTCAGTGATTTTGCTAATTGCAG	AK020630	9530067L11Rik			1	0	4	0		0.1	0	0.002	0		IIIc	Genes are induced by T, and MAA blocks induction by T; genes are suppressed by MAA, but only in the presence of T	5.102	62	2.4886	2.4886	3.0653e-08	49.7848	129.814	0.6151	-1.6258	4.8677e-09	36.5147	22.449	0.4526	-2.2092	1.5257e-20	130.569	59.2527	1.111	1.111	0.5047	26.9981	30.3352
A_51_P301416	TTAAAGTTTCCAGCATAGAAAAAGTAACAAAAGAAAACCATACCTTATAGCCTTGCCAGC	AK085633				1	0	4	0		0.1	0	0.002	0		IIIc	Genes are induced by T, and MAA blocks induction by T; genes are suppressed by MAA, but only in the presence of T	5.102	62	2.488	2.488	2.6549e-15	235.746	593.768	1.0501	1.0501	0.8595	181.092	188.692	0.4819	-2.075	1.5677e-05	569.386	261.339	1.1227	1.1227	0.2039	194.102	219.542
A_51_P207591	ATCCTCTGATCGTGGTCTCCGAGCCTGAAGAACATGACAGAACTCTTCTCAATATTCGTT	NM_013473	Anxa8	Annexin A8	biological process|blood coagulation|IEA|GO:0007596|MGI|na//molecular function|calcium ion binding|IEA|GO:0005509|MGI|na//molecular function|calcium-dependent phospholipid binding|IEA|GO:0005544|MGI|na	1	0	4	0		0.1	0	0.002	0		IIIc	Genes are induced by T, and MAA blocks induction by T; genes are suppressed by MAA, but only in the presence of T	5.102	62	2.4808	2.4808	0	284.04	706.086	1.0963	1.0963	0.1204	193.163	212.839	0.2944	-3.3962	3.7134e-43	707.395	211.288	0.62	-1.6129	7.3214e-13	226.272	139.322
A_51_P321385	TTGGAAATACATTTTCTTCTGGTGGTAAGGGTGGGTGACAAGACGTTTTCAAATCCTTCT	NM_153319	Amot	Angiomotin	biological process|cell migration during gastrulation|IMP|GO:0042074|MGI|12676095//biological process|chemotaxis|IMP|GO:0006935|MGI|12902404//biological process|embryonic development (sensu Mammalia)|IMP|GO:0001701|MGI|12676095//cellular component|endocyt	1	0	4	0		0.1	0	0.002	0		IIIc	Genes are induced by T, and MAA blocks induction by T; genes are suppressed by MAA, but only in the presence of T	5.102	62	2.4293	2.4293	2.6842e-41	11791.4	28614.4	0.8467	-1.1811	0.0654	7770.62	6601.3	0.385	-2.5977	1.1216e-19	26589.3	10306.7	1.0934	1.0934	0.3453	6797.82	7525.15
A_51_P157083	AAAGTTACCATGGTGTTGAACAATGCATGTTTTTTATCCTAAAGCTCGGTACTGCCATCT	NM_008086	Gas1	Growth arrest specific 1	biological process|cell cycle|IEA|GO:0007049|MGI|na//biological process|cell cycle arrest|TAS|GO:0007050|MGI|11906213//cellular component|membrane|IDA|GO:0016020|MGI|11906213//biological process|programmed cell death|IDA|GO:0012501|MGI|11906213//molecular	1	0	4	0		0.1	0	0.002	0		IIIc	Genes are induced by T, and MAA blocks induction by T; genes are suppressed by MAA, but only in the presence of T	5.102	62	2.4232	2.4232	9.334e-40	38309.6	92775.5	1.0619	1.0619	0.4087	30788.1	32792.9	0.4428	-2.2582	1.1788e-14	88604.4	38216.4	0.9633	-1.038	0.6199	33410.8	31992.5
A_52_P437421	TTTCATTTTTTGCATATGTCATGAGTCTCCTCATTACTTATGTGTGCAATGGATATGACC	NM_028472	Bmper	BMP-binding endothelial regulator	cellular component|extracellular region|IDA|GO:0005576|MGI|12897139//biological process|negative regulation of BMP signaling pathway|IDA|GO:0030514|MGI|12897139//molecular function|protein binding|IPI|GO:0005515|MGI|12897139	1	0	4	0		0.1	0	0.002	0		IIIc	Genes are induced by T, and MAA blocks induction by T; genes are suppressed by MAA, but only in the presence of T	5.102	62	2.403	2.403	2.1086e-32	15937.3	38350.3	0.9131	-1.0952	0.3412	11812.2	10885.6	0.2806	-3.564	0	37373.3	10512.4	0.7577	-1.3198	0.0067	10994	8170.01
A_52_P360440	CCGCACGAGAATCAAGAGAGGGAACAATCCGTTTTTTGACGAGTTATTTTTCTACAATGT	NM_001099634	Fer1l3	Fer-1-like 3, myoferlin (C. elegans)		1	0	4	0		0.1	0	0.002	0		IIIc	Genes are induced by T, and MAA blocks induction by T; genes are suppressed by MAA, but only in the presence of T	5.102	62	2.363	2.363	0.0013	881.663	2192.68	1.3029	1.3029	0.2598	662.3	823.648	0.4797	-2.0848	3.1842e-13	2117.53	995.979	0.8692	-1.1504	0.1237	819.841	719.125
A_51_P163188	AATGTAGTCTGCAGGTTCAGGCTCTTCGCAAGACGTTGGAAAAGGAGTCAGTACTGTAAA	NM_028724	Rin2	Ras and Rab interactor 2	molecular function|GTPase activator activity|IEA|GO:0005096|MGI|na//biological process|endocytosis|IEA|GO:0006897|MGI|na//biological process|intracellular signaling cascade|IEA|GO:0007242|MGI|na//biological process|signal transduction|IEA|GO:0007165|MGI|n	1	0	4	0		0.1	0	0.002	0		IIIc	Genes are induced by T, and MAA blocks induction by T; genes are suppressed by MAA, but only in the presence of T	5.102	62	2.3499	2.3499	7.193e-08	7465.38	17998.1	0.9807	-1.0196	0.8205	5172.79	5052	0.4578	-2.1843	1.6128e-12	18600.4	8266.34	1.1029	1.1029	0.3148	5217.85	5826.65
A_51_P301930	CCCAACTATTCCACACTGGTGACATGAGGGAGTTGGATATTAATGATGGTATTAGAATTT	NM_028977	Lrrc17	Leucine rich repeat containing 17	cellular component|extracellular space|TAS|GO:0005615|MGI|12466851	1	0	4	0		0.1	0	0.002	0		IIIc	Genes are induced by T, and MAA blocks induction by T; genes are suppressed by MAA, but only in the presence of T	5.102	62	2.2632	2.2632	7.7709e-11	146.677	340.566	0.9334	-1.0713	0.3748	108.041	101.508	0.3653	-2.7378	4.3956e-10	348.309	127.413	0.8818	-1.1341	0.3024	100.423	89.0663
A_51_P470328	TTATGGCTAATACGACTAAGCAAGAATGGAGTACAGAATTAAGTGGCTACAGTACACACT	NM_001042614	Sepp1	Selenoprotein P, plasma, 1	biological process|brain development|IMP|GO:0007420|MGI|14704310//cellular component|extracellular region|TAS|GO:0005576|MGI|9288402//cellular component|extracellular space|IDA|GO:0005615|MGI|12574155,14664694//biological process|growth|IMP|GO:0040007|MGI	1	0	4	0		0.1	0	0.002	0		IIIc	Genes are induced by T, and MAA blocks induction by T; genes are suppressed by MAA, but only in the presence of T	5.102	62	2.2605	2.2605	1.8098e-08	68038.3	159639	1.037	1.037	0.8335	70024.8	71001.6	0.4792	-2.087	1.3258e-22	154909	75171.8	1.1689	1.1689	0.2733	67865.4	77937.9
A_51_P486217	GCAAGCAAGGGGGTGACATTCGCCGGGGATATTGGCAGGATGTGAATTCAGACCAGAAGT	NM_175638	Wnk4	WNK lysine deficient protein kinase 4	molecular function|ATP binding|IEA|GO:0005524|MGI|na//biological process|chloride ion homeostasis|TAS|GO:0030644|MGI|14769928//biological process|chloride transport|IDA|GO:0006821|MGI|14769928//cellular component|cytoplasm|IDA|GO:0005737|MGI|14769928//mol	1	0	4	0		0.1	0	0.002	0		IIIc	Genes are induced by T, and MAA blocks induction by T; genes are suppressed by MAA, but only in the presence of T	5.102	62	2.2389	2.2389	1.1198e-14	852.935	1904.3	1.0784	1.0784	0.4724	477.802	521.704	0.4555	-2.1955	1.1801e-05	1875.34	855.205	0.8708	-1.1483	0.1801	531.812	468.533
A_52_P64609	TGATGTCCGGTCGTGGCAAGCAAGGAGGCAAGGCCCGCGCCAAGGCCAAGTCGCGGTCTT	NM_013549	Hist2h2aa1	Histone cluster 2, H2aa1		1	0	4	0		0.1	0	0.002	0		IIIc	Genes are induced by T, and MAA blocks induction by T; genes are suppressed by MAA, but only in the presence of T	5.102	62	2.2225	2.2225	3.6518e-22	634.924	1406.03	0.5953	-1.6799	1.2466e-05	444.423	267.827	0.3313	-3.0183	8.994e-11	1414.37	468.784	1.1636	1.1636	0.0863	270.802	310.661
A_52_P467353	TGGATATTCAAGAAAAGATGTTGTGAATCAATGAAAAATGACTACCGTGTCTTCAATCCC	AK030535				1	0	4	0		0.1	0	0.002	0		IIIc	Genes are induced by T, and MAA blocks induction by T; genes are suppressed by MAA, but only in the presence of T	5.102	62	2.2147	2.2147	8.5814e-06	14.2678	31.7016	1.0355	1.0355	0.9501	4.288	4.7195	0.4145	-2.4126	0.0022	30.1061	12.4043	1.1387	1.1387	0.8249	7.0563	7.4205
A_51_P455338	GATATTTTAGCTCCAGTGCCAGCACTTTGTACCTTCATTCATCGGCTACTGCCAAGATCA	NM_053113	Ear11	Eosinophil-associated, ribonuclease A family, member 11	molecular function|endonuclease activity|IEA|GO:0004519|MGI|na//cellular component|extracellular space|TAS|GO:0005615|MGI|12466851//molecular function|hydrolase activity|IEA|GO:0016787|MGI|na//molecular function|nuclease activity|IEA|GO:0004518|MGI|na//mo	1	0	4	0		0.1	0	0.002	0		IIIc	Genes are induced by T, and MAA blocks induction by T; genes are suppressed by MAA, but only in the presence of T	5.102	62	2.1949	2.1949	4.6049e-08	30.6142	67.0151	0.7744	-1.2913	0.4705	10.6336	8.3842	0.2737	-3.6539	5.9143e-11	68.6185	19.1384	1.0662	1.0662	0.8676	13.475	14.865
A_52_P517098	TTCCAGGTTCTGGACCCAAATTCGTTACCACATGCCTGTGAAGAACTCCAACAGGTTTAT	NM_010553	Il18rap	Interleukin 18 receptor accessory protein	cellular component|extracellular space|TAS|GO:0005615|MGI|12466851//cellular component|integral to membrane|TAS|GO:0016021|MGI|12466851//molecular function|interleukin-1, Type I, activating receptor activity|ISS|GO:0004909|MGI|12466851//cellular component	1	0	4	0		0.1	0	0.002	0		IIIc	Genes are induced by T, and MAA blocks induction by T; genes are suppressed by MAA, but only in the presence of T	5.102	62	2.1779	2.1779	5.7462e-10	1735.27	3840.35	0.5698	-1.755	7.3841e-10	1131.41	647.861	0.3296	-3.0342	0	3687.61	1213.62	1.2081	1.2081	0.0017	622.298	754.322
A_52_P299247	CAACACCCAACTTTCAGCAGATGTTTGCATCATCCTGCACGGTTTCAAGCAATGGCCCTG	NM_001083587	Tns3	Tensin 3	biological process|alveolus development|IMP|GO:0048286|MGI|15733665//biological process|cell migration|IMP|GO:0016477|MGI|15733665//biological process|negative regulation of cell cycle|IEA|GO:0045786|MGI|na//molecular function|phosphoprotein phosphatase a	1	0	4	0		0.1	0	0.002	0		IIIc	Genes are induced by T, and MAA blocks induction by T; genes are suppressed by MAA, but only in the presence of T	5.102	62	2.1448	2.1448	0.0026	12.847	27.6209	0.8769	-1.1403	0.7779	6.6149	6.1377	0.4824	-2.0731	0.0006	28.8421	14.2042	1.3658	1.3658	0.499	9.7311	11.776
A_52_P218440	GGTAGAAAGTGCAGGTACCATGCTGAGAATTCTGCGGCTAATGTCAGAGATTTTGTGCAA	NM_178098	4930486L24Rik	RIKEN cDNA 4930486L24 gene	molecular function|cysteine-type endopeptidase activity|ISS|GO:0004197|MGI|12466851//molecular function|cysteine-type peptidase activity|ISS|GO:0008234|MGI|12466851//biological process|proteolysis and peptidolysis|ISS|GO:0006508|MGI|12466851	1	0	4	0		0.1	0	0.002	0		IIIc	Genes are induced by T, and MAA blocks induction by T; genes are suppressed by MAA, but only in the presence of T	5.102	62	2.1066	2.1066	6.6527e-06	15.5161	32.7488	0.7791	-1.2836	0.4698	14.7788	10.6034	0.476	-2.1009	4.1238e-05	45.8177	21.9333	1.7471	1.7471	0.1775	8.3136	13.4413
A_51_P366513	ATGAAACAGCATACAGCTGTACTGGAGGAAAGGGTCCTGGATCCCAAGTCAACTATTGTT	NM_011864	Papss2	3'-phosphoadenosine 5'-phosphosulfate synthase 2	molecular function|ATP binding|IEA|GO:0005524|MGI|na//molecular function|adenylyl-sulfate kinase activity|IEA|GO:0004020|MGI|na//molecular function|catalytic activity|IEA|GO:0003824|MGI|na//molecular function|kinase activity|IEA|GO:0016301|MGI|na//molecul	1	0	4	0		0.1	0	0.002	0		IIIc	Genes are induced by T, and MAA blocks induction by T; genes are suppressed by MAA, but only in the presence of T	5.102	62	2.0482	2.0482	3.6543e-11	412.956	853.549	0.5037	-1.9854	7.5093e-08	308.754	156.644	0.3763	-2.6572	1.4013e-45	849.023	320.416	1.4126	1.4126	6.3535e-06	162.571	228.206
A_52_P3276	CCTGCATCATTGCACATGTAAATTTGCACCTATACTCATAAGAAGGCAGATTTATGGGCC	NM_027519	6330406I15Rik	RIKEN cDNA 6330406I15 gene		1	0	4	0		0.1	0	0.002	0		IIIc	Genes are induced by T, and MAA blocks induction by T; genes are suppressed by MAA, but only in the presence of T	5.102	62	2.0101	2.0101	6.3542e-08	4502	9097.83	0.8768	-1.1405	0.0101	3076.22	2697.02	0.2393	-4.1791	0	8514.89	2044.65	0.541	-1.8483	4.7487e-23	2649.61	1430.53
A_52_P368057	AGTAATGTATCAGGAGCTTTATGTAAATGTACTTAGCTTTGCTTACATTCTTCTGCAAGC	NM_011990	Slc7a11	Solute carrier family 7 (cationic amino acid transporter, y+ system), member 11	molecular function|amino acid permease activity|IEA|GO:0015359|MGI|na//biological process|amino acid transport|IEA|GO:0006865|MGI|na//molecular function|amino acid transporter activity|IEA|GO:0015171|MGI|na//molecular function|amino acid-polyamine transpo	1	0	4	0		0.1	0	0.002	0		IIIc	Genes are induced by T, and MAA blocks induction by T; genes are suppressed by MAA, but only in the presence of T	5.102	62	2.0056	2.0056	9.9916e-23	341.694	683.989	0.5919	-1.6896	0.0077	244.472	145.386	0.3598	-2.7791	3.2745e-28	645	229.454	1.1897	1.1897	0.4178	156.621	186.095
A_51_P415775	AGAGCTCTGTCATTGACTTTTGAGATTTACTGAGGATTCTGTATTTAAAACACAAGTGAG	NM_198967	Tmtc1	Transmembrane and tetratricopeptide repeat containing 1		1	0	0	8		0.1	0	0	0.0001		I	Genes are induced by T, both with and without MAA	9.1001	472	54.0591	54.0591	0	5.4019	293.562	1.4801	1.4801	0.4264	3.662	5.4142	0.8763	-1.1412	0.0185	310.329	271.552	30.3778	30.3778	0	7.2687	221.343
A_51_P419768	AGGGTGTTGACGTTCTTAGGACTACAGATCATTAGTACTAGTGTGTCACGTATCACTGAA	NM_009061	Rgs2	Regulator of G-protein signaling 2	biological process|G-protein coupled receptor protein signaling pathway|TAS|GO:0007186|MGI|11342430//molecular function|GTPase activator activity|TAS|GO:0005096|MGI|11342430//biological process|cell cycle|IEA|GO:0007049|MGI|na//cellular component|nucleus|	1	0	0	8		0.1	0	0	0.0001		I	Genes are induced by T, both with and without MAA	9.1001	472	41.1363	41.1363	8.4078e-45	89.3405	3487.63	1.7327	1.7327	0.0124	18.6434	33.1385	0.7712	-1.2967	0.0741	3134.19	2404.59	27.6798	27.6798	0	67.562	1879.09
A_51_P419656	CCCAATGCGCCAGGCGTCTTCACAAAACTTATTAAGTTTACCTCCTGGATAAAAGACACT	NM_020268	Klk1b27	Kallikrein 1-related peptidase b27	molecular function|chymotrypsin activity|ISS|GO:0004263|MGI|12466851//cellular component|extracellular space|TAS|GO:0005615|MGI|12466851//molecular function|hydrolase activity|IEA|GO:0016787|MGI|na//molecular function|peptidase activity|IEA|GO:0008233|MGI	1	0	0	8		0.1	0	0	0.0001		I	Genes are induced by T, both with and without MAA	9.1001	472	33.8649	33.8649	1.065e-43	48.6483	1591.87	1	1	1	3.3334	2.9796	0.9439	-1.0595	0.4931	1595.06	1511.4	28.6838	28.6838	4.2235e-42	38.969	1154.06
A_51_P343598	ATGTGTATGCACTCATGACAGCAGTATAGGGATCTCAGTTTGCCAATGTATTTCAACAAT	AK012407	1500009L16Rik	RIKEN cDNA 1500009L16 gene		1	0	0	8		0.1	0	0	0.0001		I	Genes are induced by T, both with and without MAA	9.1001	472	33.1819	33.1819	2.5504e-37	8.3788	267.107	1	1	1	3.3757	3.1128	1.4688	1.4688	2.0017e-05	299.507	442.817	29.9294	29.9294	0	11.6525	353.857
A_51_P249180	TGGTAAACCCAATGCGCCGGCCATCTACACCAAACTTATTAAGTTTGCCTCCTGGATAAA	NM_010643	Klk1b24	Kallikrein 1-related peptidase b24	molecular function|chymotrypsin activity|IEA|GO:0004263|MGI|na//molecular function|hydrolase activity|IEA|GO:0016787|MGI|na//molecular function|peptidase activity|IEA|GO:0008233|MGI|na//biological process|proteolysis and peptidolysis|IEA|GO:0006508|MGI|na	1	0	0	8		0.1	0	0	0.0001		I	Genes are induced by T, both with and without MAA	9.1001	472	29.6514	29.6514	0	167.797	4891.77	1.095	1.095	0.8474	5.0728	5.6258	0.6326	-1.5807	2.6502e-07	4621.93	2938.78	26.5328	26.5328	1.9219e-39	81.5707	2253.96
A_51_P395309	TGCCTGAATATCACATTGTCCCATGTTCTCAATAAAGCCCACCATGCAGCAAATCGAGTT	ENSMUST00000074359	ENSMUSG00000066512			1	0	0	8		0.1	0	0	0.0001		I	Genes are induced by T, both with and without MAA	9.1001	472	25.6634	25.6634	0	59.7383	1589.15	0.8198	-1.2198	0.3213	21.5836	17.5454	1.268	1.268	6.5741e-06	1492.77	1893.4	32.3636	32.3636	0	44.5537	1434.17
A_52_P456448	CAACGCTTGAACCTACTATTTCCCGAGGAACATTTATTTGGAGTAGTTGAATATTTAGCG	AK029544	Ccdc81	Coiled-coil domain containing 81		1	0	0	8		0.1	0	0	0.0001		I	Genes are induced by T, both with and without MAA	9.1001	472	24.0751	24.0751	2.0397e-15	3.6045	92.9554	1.3463	1.3463	0.642	3.1527	4.3788	0.7399	-1.3515	0.2355	92.7295	69.3184	10.2915	10.2915	1.2521e-17	5.3983	53.8883
A_51_P253502	AACAAAAGTATCATCTTCTCCTGGGATTTTTCACAATGGACACCGTGCGAGGGACCTGAA	NM_007723	Cnga1	Cyclic nucleotide gated channel alpha 1	molecular function|3',5'-cGMP binding|IEA|GO:0030553|MGI|na//cellular component|integral to membrane|TAS|GO:0016021|MGI|12466851//molecular function|ion channel activity|IEA|GO:0005216|MGI|na//biological process|ion transport|IEA|GO:0006811|MGI|na//cellul	1	0	0	8		0.1	0	0	0.0001		I	Genes are induced by T, both with and without MAA	9.1001	472	22.2829	22.2829	0	13.277	301.253	0.8892	-1.1246	0.6471	13.1442	12.2573	0.5706	-1.7526	4.6558e-12	348.936	196.177	14.3773	14.3773	0	8.973	128.742
A_51_P458638	TGAACACTCCTCGGATGAGTCTGAACACTGATAAAAGTTACTGAGTTCTCAGAGAGGCAC	NM_183136	Spink8	Serine peptidase inhibitor, Kazal type 8		1	0	0	8		0.1	0	0	0.0001		I	Genes are induced by T, both with and without MAA	9.1001	472	21.4436	21.4436	0	41.0213	842.494	1.3688	1.3688	0.6257	3.6693	5.1377	0.684	-1.462	0.0033	855.194	581.457	24.28	24.28	9.1956e-32	17.6536	443.381
A_52_P525574	GCTACAACAAATATATATGCGGGGGAGTCCTGTTGAACCCCAACTGGGTTCTCACAGCTG	NM_010642	Klk1b21	Kallikrein 1-related peptidase b21	molecular function|chymotrypsin activity|IEA|GO:0004263|MGI|na//cellular component|extracellular space|IDA|GO:0005615|MGI|11606460//molecular function|hydrolase activity|IEA|GO:0016787|MGI|na//molecular function|peptidase activity|IEA|GO:0008233|MGI|na//b	1	0	0	8		0.1	0	0	0.0001		I	Genes are induced by T, both with and without MAA	9.1001	472	21.1114	21.1114	6.4242e-26	93.1555	1903.06	1	1	1	3.368	3.2775	0.7137	-1.4012	3.5836e-06	1898.78	1362.04	19.7841	19.7841	6.3183e-31	48.1272	984.804
A_52_P587738	ATTCCACTGTGGCCAATCCTATTTCAATTTAAAATTACCAATACAAAGGCGAACCCATTG	NM_008773	P2ry2	Purinergic receptor P2Y, G-protein coupled 2	molecular function|G-protein coupled receptor activity|IEA|GO:0004930|MGI|na//biological process|G-protein coupled receptor protein signaling pathway|IEA|GO:0007186|MGI|na//cellular component|integral to membrane|TAS|GO:0016021|MGI|12466851//cellular comp	1	0	0	8		0.1	0	0	0.0001		I	Genes are induced by T, both with and without MAA	9.1001	472	18.8664	18.8664	0	54.8282	1017.12	1.2547	1.2547	0.5795	6.2324	7.5514	1.0615	1.0615	0.315	1042.7	1109.58	17.9731	17.9731	0	44.4358	798.214
A_52_P288270	GTGACCAGTGTGAAACTTACACCACCCATCTGAAATTCCAGAGAAAGAATGGGACCTTCT					1	0	0	8		0.1	0	0	0.0001		I	Genes are induced by T, both with and without MAA	9.1001	472	18.0337	18.0337	2.5672e-12	16.8254	291.554	0.8339	-1.1991	0.4788	12.7262	11.0014	0.8943	-1.1182	0.2482	331.908	300.553	14.0357	14.0357	0	15.4816	217.907
A_51_P383638	TGCACTGGAATAAAAGTCTATGTTGGCAATGATGGCAAAGCTCACTTTTCTATTAGTAAC	NM_007446	Amy1	Amylase 1, salivary	molecular function|alpha-amylase activity|IEA|GO:0004556|MGI|na//molecular function|calcium ion binding|IEA|GO:0005509|MGI|na//biological process|carbohydrate metabolism|IEA|GO:0005975|MGI|na//molecular function|hydrolase activity|IEA|GO:0016787|MGI|na//m	1	0	0	8		0.1	0	0	0.0001		I	Genes are induced by T, both with and without MAA	9.1001	472	16.7665	16.7665	0	313.503	5319.46	0.7386	-1.3539	0.0009	82.9808	60.822	1.9054	1.9054	2.2354e-07	5023.88	9708.03	24.6323	24.6323	0	303.716	7580.61
A_52_P681787	GAAGTTAGGTCTGCAATGAGAGTCTGTAAACTAGTCTTTTTGCCAAAGTGTATGATACAT	NM_007805	Cyb561	Cytochrome b-561	biological process|electron transport|IEA|GO:0006118|MGI|na//cellular component|integral to membrane|TAS|GO:0016021|MGI|12466851//biological process|transport|ISS|GO:0006810|MGI|12466851//molecular function|transporter activity|ISS|GO:0005215|MGI|12466851	1	0	0	8		0.1	0	0	0.0001		I	Genes are induced by T, both with and without MAA	9.1001	472	15.787	15.787	1.6816e-44	180.857	2867.69	1.9914	1.9914	4.1948e-12	16.4874	32.8437	1.1277	1.1277	0.0743	2891.4	3243.41	13.5994	13.5994	2.4821e-41	175.664	2443.74
A_52_P319552	CCCCTCAACAAGTCAATGTTGGTTTTACTCCATAAAAGTTTGTCCTTCAATGTCTATGTC	AK133762	1700024P16Rik	RIKEN cDNA 1700024P16 gene		1	0	0	8		0.1	0	0	0.0001		I	Genes are induced by T, both with and without MAA	9.1001	472	15.5224	15.5224	4.3566e-42	197.738	3134.54	1.2425	1.2425	0.0746	21.5042	26.6061	1.3153	1.3153	0.0092	3214.05	4147.9	15.6274	15.6274	7.8162e-35	192.648	3115.44
A_52_P543684	CATTACACCCACAAGATGGCAAAAGTCAGATGATCTTCAGTGTGTGTTCATCACGCTCCT	NM_010115	Klk1b26	Kallikrein 1-related petidase b26	molecular function|chymotrypsin activity|IEA|GO:0004263|MGI|na//molecular function|hydrolase activity|IEA|GO:0016787|MGI|na//molecular function|peptidase activity|IEA|GO:0008233|MGI|na//biological process|proteolysis and peptidolysis|IEA|GO:0006508|MGI|na	1	0	0	8		0.1	0	0	0.0001		I	Genes are induced by T, both with and without MAA	9.1001	472	15.4274	15.4274	5.6423e-36	47.1953	715.179	1	1	1	3.3612	3.009	0.9349	-1.0697	0.5652	722.294	683.666	13.3796	13.3796	2.062e-27	36.5325	506.507
A_52_P107956	GTAAATGTTAAGCAGATGATTTCCACTCTGTTAATATTACTTGCAACTAACCAACTTGCC	AK048202	Col11a1	Collagen, type XI, alpha 1	biological process|cartilage condensation|IMP|GO:0001502|MGI|3070812//biological process|cell adhesion|IEA|GO:0007155|MGI|na//cellular component|collagen|IEA|GO:0005581|MGI|na//biological process|collagen fibril organization|IMP|GO:0030199|MGI|3070812//ce	1	0	0	8		0.1	0	0	0.0001		I	Genes are induced by T, both with and without MAA	9.1001	472	14.3793	14.3793	1.9159e-19	3.7865	54.1877	1.3026	1.3026	0.6759	3.0866	4.1665	0.6149	-1.6263	0.0006	57.2359	34.5035	5.5506	5.5506	3.0742e-05	5.5923	27.7706
A_51_P193813	CAAAGAATTTGGCAGTAAGACCCATTCTGATTCCGACATCCTCACAAACATTGAGGACCC	NM_001111048	Fga	Fibrinogen, alpha polypeptide	cellular component|extracellular space|TAS|GO:0005615|MGI|12466851	1	0	0	8		0.1	0	0	0.0001		I	Genes are induced by T, both with and without MAA	9.1001	472	14.0874	14.0874	0	14.8144	212.392	2.9307	2.9307	0.0718	8.7028	21.8989	0.9244	-1.0818	0.1569	237.429	219.113	7.7149	7.7149	2.7565e-08	20.3918	164.964
A_51_P156438	AGTGTTCAAAACTGAAACAGTGAAGGCCATAGAATACCTGGCTCATGTCACCTGTTGGAC	NM_027460	Slc25a33	Solute carrier family 25, member 33	molecular function|binding|ISS|GO:0005488|MGI|12466851//cellular component|inner membrane|IEA|GO:0019866|MGI|na//cellular component|integral to membrane|IEA|GO:0016021|MGI|na//cellular component|membrane|IEA|GO:0016020|MGI|na//cellular component|mitochond	1	0	0	8		0.1	0	0	0.0001		I	Genes are induced by T, both with and without MAA	9.1001	472	12.7506	12.7506	0	4231.96	53709.2	1.3814	1.3814	1.7104e-09	2747.55	3794.21	1.6213	1.6213	3.2563e-09	41896.2	67737.6	12.6309	12.6309	4.3807e-38	4568.53	59064.5
A_51_P321341	AAATATGAGTGGATATGGCTATACTGGGAACCAAGGCAAGCTGACACAGCCCATCATGAT	NM_133670	Sult1a1	Sulfotransferase family 1A, phenol-preferring, member 1	molecular function|aryl sulfotransferase activity|IEA|GO:0004062|MGI|na//biological process|lipid metabolism|IEA|GO:0006629|MGI|na//molecular function|nucleotide binding|IDA|GO:0000166|MGI|12390022//biological process|steroid metabolism|IEA|GO:0008202|MGI	1	0	0	8		0.1	0	0	0.0001		I	Genes are induced by T, both with and without MAA	9.1001	472	12.7221	12.7221	1.7725e-39	98.1752	1290.97	0.6694	-1.4938	0.0006	50.5511	33.5292	0.6398	-1.563	2.5997e-06	1288.57	829.228	13.3858	13.3858	0	45.4537	609.699
A_52_P441633	TCTTAGTAACATTCCCAGGACAATGATGATGTATGACATAGTTGATTACGCAGAGTCTGG					1	0	0	8		0.1	0	0	0.0001		I	Genes are induced by T, both with and without MAA	9.1001	472	12.6095	12.6095	3.8766e-15	3.5686	44.69	1	1	1	3.1102	2.7914	1.3872	1.3872	0.0307	46.7626	66.5835	9.1984	9.1984	2.9884e-12	5.3473	46.8682
A_52_P423424	TGTTTAATGCATTTGGAAGGATTTCCACAAGTGTGAGAGAACTAGAGAACTTCAGGCACT	NM_015774	Ero1l	ERO1-like (S. cerevisiae)	biological process|electron transport|IEA|GO:0006118|MGI|na//cellular component|endoplasmic reticulum|IEA|GO:0005783|MGI|na//cellular component|integral to endoplasmic reticulum membrane|ISS|GO:0030176|MGI|10671517//cellular component|membrane|IEA|GO:0016	1	0	0	8		0.1	0	0	0.0001		I	Genes are induced by T, both with and without MAA	9.1001	472	12.4068	12.4068	1.8236e-30	8609.07	105652	1.4014	1.4014	6.5944e-05	5645.23	7886.41	1.3052	1.3052	0.0471	78166.1	100925	9.9194	9.9194	3.2482e-29	8760.66	87978.1
A_51_P323712	CGTCTCCTTGGAGACTGCGCTGACCGAGAATAAATGATGAGCAGCAGAGCCTCCTGGGAT	NM_007428	Agt	Angiotensinogen (serpin peptidase inhibitor, clade A, member 8)	cellular component|extracellular space|TAS|GO:0005615|MGI|12466851//biological process|regulation of blood pressure|IEA|GO:0008217|MGI|na//molecular function|serine-type endopeptidase inhibitor activity|IEA|GO:0004867|MGI|na	1	0	0	8		0.1	0	0	0.0001		I	Genes are induced by T, both with and without MAA	9.1001	472	12.1103	12.1103	0	173.038	2076.4	0.7099	-1.4087	0.0464	27.8732	19.9179	0.7856	-1.2728	0.045	2043.9	1611.36	9.1657	9.1657	3.4192e-43	129.998	1178.24
A_51_P155465	GTAAGATTTTGATATGTGATAACAATGACCAAACATCTCGCTGCAATCAAGGCTGTGTCC	NM_008411	Cuzd1	CUB and zona pellucida-like domains 1	cellular component|extracellular space|TAS|GO:0005615|MGI|12466851//cellular component|integral to membrane|TAS|GO:0016021|MGI|12466851//cellular component|zymogen granule|IDA|GO:0042588|MGI|12401800//cellular component|zymogen granule membrane|IDA|GO:004	1	0	0	8		0.1	0	0	0.0001		I	Genes are induced by T, both with and without MAA	9.1001	472	12.0983	12.0983	4.7352e-14	7.508	92.3087	1.3677	1.3677	0.1319	7.4481	10.1888	1.9664	1.9664	5.8384e-27	88.9731	174.719	21.3874	21.3874	0	6.3103	135.572
A_52_P123655	GGACGTGAAGCTTGGGAAGTCAGATCACGCTCCAAGAATGGAGTCGTATGAGGAGGATTC	AK088579	A630023P12Rik	Transcribed locus		1	0	0	8		0.1	0	0	0.0001		I	Genes are induced by T, both with and without MAA	9.1001	472	11.9995	11.9995	0	26.6333	320.492	0.8725	-1.1461	0.5736	16.6456	13.7316	0.9578	-1.044	0.4162	356.257	340.945	17.3731	17.3731	1.187e-22	13.324	242.375
A_51_P192042	GGAGGTTCACACCAAAATCATAAGCGAAGAGTGATTGATCCAAGTGCAGGAAAGTGACCA	NM_030679	Myh1	Myosin, heavy polypeptide 1, skeletal muscle, adult	molecular function|ATP binding|ISS|GO:0005524|MGI|12466851//molecular function|actin binding|ISS|GO:0003779|MGI|12466851//cellular component|cytoskeleton|IEA|GO:0005856|MGI|na//biological process|cytoskeleton organization and biogenesis|IEA|GO:0007010|MGI	1	0	0	8		0.1	0	0	0.0001		I	Genes are induced by T, both with and without MAA	9.1001	472	10.9857	10.9857	0	12.8952	142.279	0.8335	-1.1998	0.4911	10.9043	8.9711	1.3105	1.3105	8.0572e-05	182.633	240.366	19.5059	19.5059	2.9525e-42	8.188	158.332
A_52_P183021	TTCCTTAGTTTTTGACAATCTTAATGTCTTAGACATATAAGGAGGGTACAATGTGCAAGC	AK045559				1	0	0	8		0.1	0	0	0.0001		I	Genes are induced by T, both with and without MAA	9.1001	472	10.7204	10.7204	0	110.42	1179.98	1.4211	1.4211	4.7159e-05	78.9027	111.852	1.2293	1.2293	0.0121	1149.36	1424.28	8.1927	8.1927	0	134.885	1117.87
A_52_P269672	ATATTTGCTCACATTTGAGAAGTTTCGCTTCTTTTTAATTTTTCTACTTTTCCTACCTTT	NM_011447	Sox8	SRY-box containing gene 8	molecular function|DNA binding|IDA|GO:0003677|MGI|12732652//cellular component|nucleus|IEA|GO:0005634|MGI|na//biological process|positive regulation of transcription from RNA polymerase II promoter|IDA|GO:0045944|MGI|12732652//molecular function|protein b	1	0	0	8		0.1	0	0	0.0001		I	Genes are induced by T, both with and without MAA	9.1001	472	10.5867	10.5867	1.346e-14	4.1976	43.5713	1.4431	1.4431	0.5009	3.6728	5.2679	0.7469	-1.3388	0.3147	47.8364	32.7403	6.0739	6.0739	0.0008	6.7243	29.5245
A_51_P136181	CTGAATCTGTCTCCAGATGCTGCATCAAGTTTTCTGAAGAAAGGAGAAACAAAGATCTGT	AK047573				1	0	0	8		0.1	0	0	0.0001		I	Genes are induced by T, both with and without MAA	9.1001	472	10.577	10.577	0	48.1243	510.445	1.8493	1.8493	0.0001	16.995	31.8073	1.8467	1.8467	1.4492e-20	535.987	985.863	12.5301	12.5301	0	61.8497	790.311
A_51_P415555	TTTTCCAAGAGGTCATTGATCTGGGTGGTGAGGCAATTAAAGGTAGTGAGTACTTTGGAA	NM_009669	Amy2	Amylase 2, pancreatic	molecular function|alpha-amylase activity|IEA|GO:0004556|MGI|na//molecular function|calcium ion binding|IEA|GO:0005509|MGI|na//biological process|carbohydrate metabolism|IEA|GO:0005975|MGI|na//cellular component|extracellular space|TAS|GO:0005615|MGI|1246	1	0	0	8		0.1	0	0	0.0001		I	Genes are induced by T, both with and without MAA	9.1001	472	10.5446	10.5446	1.4565e-25	42.8808	441.747	0.7883	-1.2685	0.4953	12.2825	9.174	1.5681	1.5681	0.0005	471.659	759.561	13.5306	13.5306	9.9646e-42	41.9562	579.125
A_51_P413147	TGTGCCAAAGCCCACATAGAGAAGGTGACAGATGCCATGCTGTGTGCAGGAGAGATGGAA	NM_008693	Klk1b3	Kallikrein 1-related peptidase b3	molecular function|receptor signaling protein activity|IDA|GO:0005057|MGI|12473665	1	0	0	8		0.1	0	0	0.0001		I	Genes are induced by T, both with and without MAA	9.1001	472	10.529	10.529	5.7829e-40	63.4138	656.306	0.7789	-1.2839	0.23	21.7	16.4521	0.8404	-1.1899	0.1138	678.545	576.417	9.9768	9.9768	1.2345e-35	42.5277	432.091
A_51_P311038	GAGTATCTTCATTGGGTTATGGACCAGTAAGACTTTGGGTTAGGGATCCCCTAGTCTCTT	NM_001024139	Adamts15	A disintegrin-like and metallopeptidase (reprolysin type) with thrombospondin type 1 motif, 15	cellular component|extracellular matrix|IEA|GO:0031012|MGI|na//cellular component|extracellular matrix (sensu Metazoa)|IEA|GO:0005578|MGI|na//molecular function|hydrolase activity|IEA|GO:0016787|MGI|na//molecular function|metalloendopeptidase activity|IEA	1	0	0	8		0.1	0	0	0.0001		I	Genes are induced by T, both with and without MAA	9.1001	472	10.2769	10.2769	5.7165e-31	54.9093	582.752	1.3038	1.3038	0.675	3.1492	4.26	1.0886	1.0886	0.2557	625.601	674.674	11.4325	11.4325	8.119e-26	43.1705	510.247
A_52_P427640	TGAGTTACCTCTTCTTTAGAGGCAAATGGAAGGTGCCCTTTGACCCTGATGACACATTCA		EG667984			1	0	0	8		0.1	0	0	0.0001		I	Genes are induced by T, both with and without MAA	9.1001	472	10.1485	10.1485	0	147.215	1497.87	0.88	-1.1364	0.0956	108.782	95.4523	1.7154	1.7154	7.4547e-08	1434.33	2475.33	14.5013	14.5013	0	136.691	1992.36
A_51_P295034	CCCATCAAGTTCAAATATCCAGATGATCTCCAGTGTGTGAACCTCAAGCTCCTGCCTAAT	NM_010915	Klk1b4	Kallikrein 1-related pepidase b4	molecular function|chymotrypsin activity|IEA|GO:0004263|MGI|na//cellular component|extracellular space|TAS|GO:0005615|MGI|12466851//molecular function|growth factor activity|IEA|GO:0008083|MGI|na//biological process|proteolysis and peptidolysis|IEA|GO:000	1	0	0	8		0.1	0	0	0.0001		I	Genes are induced by T, both with and without MAA	9.1001	472	10.0862	10.0862	8.021e-21	27.7484	282.83	1.0921	1.0921	0.7454	9.1551	10.1092	0.9676	-1.0334	0.7346	312.635	305.323	10.3252	10.3252	0	20.778	215.127
A_51_P125648	TGATCCCATCAGCGCATACTCTTGACATTGACGTCATGTGACATCCATCCTAGAAGTGTT	AK005010	Vwce	Von Willebrand factor C and EGF domains		1	0	0	8		0.1	0	0	0.0001		I	Genes are induced by T, both with and without MAA	9.1001	472	10.0522	10.0522	0	54.1988	543.78	1.9532	1.9532	1.3558e-07	17.9576	35.2471	0.9026	-1.1079	0.3519	556.986	508.146	6.7597	6.7597	0	56.9255	388.12
A_51_P346964	ACCGGGACAAAACCAAGTTTACAAAGAGGACCATCACACACATTGATAGTGCAGCTAGGA	NM_029844	Mrap	Melanocortin 2 receptor accessory protein	cellular component|endoplasmic reticulum|IEA|GO:0005783|MGI|na//cellular component|integral to membrane|TAS|GO:0016021|MGI|12466851	1	0	0	8		0.1	0	0	0.0001		I	Genes are induced by T, both with and without MAA	9.1001	472	10.0074	10.0074	3.6598e-31	17.2967	170.851	1.4706	1.4706	0.0626	13.5001	19.5767	0.5969	-1.6752	2.9058e-09	198.452	119.836	3.6416	3.6416	9.3454e-10	19.4298	72.6775
A_52_P235347	TTTTTGGGTTTCCACTTATTTATTACGGGTATTTATCTTATTTATTTATTTTAGTTTTTT	NM_020013	Fgf21	Fibroblast growth factor 21	cellular component|extracellular space|TAS|GO:0005615|MGI|12466851//molecular function|growth factor activity|IEA|GO:0008083|MGI|na	1	0	0	8		0.1	0	0	0.0001		I	Genes are induced by T, both with and without MAA	9.1001	472	9.8221	9.8221	0	380.5	3722.34	1.4776	1.4776	7.1335e-11	144.091	212.813	1.1919	1.1919	0.0228	3599.27	4313.32	8.291	8.291	0	399.019	3314.81
A_51_P386492	CCTGACAACTTTCTATAGATGATGTGATTTAGCTACACAAAAAATGTATTGTCAGGTACC	AK043736	Transcribed locus	Transcribed locus		1	0	0	8		0.1	0	0	0.0001		I	Genes are induced by T, both with and without MAA	9.1001	472	9.6106	9.6106	9.5396e-09	6.9085	69.1775	1.6301	1.6301	0.3191	4.2683	7.1544	0.8421	-1.1876	0.3057	70.9544	58.9202	7.0098	7.0098	1.2051e-13	7.4472	50.4547
A_51_P155503	ATCTCCAGTGTGTGTTCCTCAAGCTCCTGCCTATTAAGAACTGTATAGAAAACCACAATG	NM_008457	Klk1b8	Kallikrein 1-related peptidase b8	molecular function|chymotrypsin activity|IEA|GO:0004263|MGI|na//molecular function|hydrolase activity|IEA|GO:0016787|MGI|na//molecular function|peptidase activity|IEA|GO:0008233|MGI|na//biological process|proteolysis and peptidolysis|IEA|GO:0006508|MGI|na	1	0	0	8		0.1	0	0	0.0001		I	Genes are induced by T, both with and without MAA	9.1001	472	9.4002	9.4002	5.7558e-27	79.4777	769.45	0.9109	-1.0979	0.403	28.8274	26.2975	0.8052	-1.242	0.0228	733.082	589.167	9.8807	9.8807	0	45.7194	452.409
A_51_P168894	CTTTCTGTAGCTGAAGGTGGAAGGAGTTTATTTCATTAGTTAACCAAATACTGAGAGGAA	NM_178642	Tmem16a	Transmembrane protein 16A	cellular component|integral to membrane|TAS|GO:0016021|MGI|12466851	1	0	0	8		0.1	0	0	0.0001		I	Genes are induced by T, both with and without MAA	9.1001	472	9.2755	9.2755	0	21.2349	197.217	1.3421	1.3421	0.0311	14.1667	19.0122	1.5799	1.5799	2.4178e-13	206.285	326.719	13.8476	13.8476	4.8838e-25	18.4367	250.477
A_51_P336325	CATCTAGGATTCCAGAGAGAAAATGGGACCTTCTCCAAGTATGAAGGAGGAGTAGAAACC	NM_008768	Orm1	Orosomucoid 1	biological process|acute-phase response|IEA|GO:0006953|MGI|na//cellular component|extracellular space|TAS|GO:0005615|MGI|12466851//biological process|transport|IEA|GO:0006810|MGI|na//molecular function|transporter activity|IEA|GO:0005215|MGI|na	1	0	0	8		0.1	0	0	0.0001		I	Genes are induced by T, both with and without MAA	9.1001	472	9.1831	9.1831	0	137.683	1264.96	1.5885	1.5885	0.0421	66.0412	108.706	0.6276	-1.5934	2.4075e-18	1302.37	817.017	4.5724	4.5724	2.26e-11	122.307	584.017
A_51_P382393	CTATTCAGTATTTCCTGGGGATTGTTTGCTTTTTAAGTGAAACACTTCTGACCAATAGCA	NM_133753	Errfi1	ERBB receptor feedback inhibitor 1		1	0	0	8		0.1	0	0	0.0001		I	Genes are induced by T, both with and without MAA	9.1001	472	9.1041	9.1041	3.3735e-26	11460.2	103390	1.7311	1.7311	4.4355e-11	6385.98	11080.4	1.9548	1.9548	1.1841e-19	68018.7	132606	8.2885	8.2885	1.8822e-18	14605.9	122828
A_51_P245414	TTACACCCGTCAAATATGAATACCCAGATGAGCTCCAGTGTGTGAACCTCAAGCTCCTGC	NM_010639	Klk1	Kallikrein 1	molecular function|chymotrypsin activity|IEA|GO:0004263|MGI|na//cellular component|extracellular space|TAS|GO:0005615|MGI|12466851//molecular function|hydrolase activity|IEA|GO:0016787|MGI|na//molecular function|peptidase activity|IEA|GO:0008233|MGI|na//b	1	0	0	8		0.1	0	0	0.0001		I	Genes are induced by T, both with and without MAA	9.1001	472	9.081	9.081	9.5032e-40	21.5446	195.673	1.2329	1.2329	0.6313	6.7109	8.279	0.8722	-1.1465	0.3152	208.906	185.975	8.5331	8.5331	0	16.5268	141.741
A_51_P155052	CACCCAAAACTACGGTGCGATGCTTAGAAGCTGAAGTTTAGATGCAAGAGAGTGGAGAAA	NM_053247	Lyve1	Lymphatic vessel endothelial hyaluronan receptor 1	biological process|cell adhesion|ISS|GO:0007155|MGI|12466851//cellular component|extracellular space|TAS|GO:0005615|MGI|12466851//biological process|glycosaminoglycan catabolism|IDA|GO:0006027|MGI|11278811//molecular function|hyaluronic acid binding|IDA|G	1	0	0	8		0.1	0	0	0.0001		I	Genes are induced by T, both with and without MAA	9.1001	472	8.8584	8.8584	2.887e-18	8.3698	75.9426	2.4063	2.4063	0.1851	3.3199	7.4596	0.8263	-1.2102	0.0264	95.6163	79.7994	9.5864	9.5864	1.0036e-09	5.5774	50.0293
A_52_P651425	GGGCAGTTATAGATTAATATTAGCAACTAATGACTAGTGTCATTTTAGTGTCATTAGTGA	NM_010876	Ncf1	Neutrophil cytosolic factor 1	biological process|NADP catabolism|ISS|GO:0006742|MGI|10647999//biological process|cell proliferation|IMP|GO:0008283|MGI|10987289//biological process|cellular defense response (sensu Vertebrata)|IMP|GO:0016066|MGI|7650482//cellular component|cytosol|ISS|G	1	0	0	8		0.1	0	0	0.0001		I	Genes are induced by T, both with and without MAA	9.1001	472	8.8155	8.8155	3.1655e-16	6.9134	61.771	3.3547	3.3547	0.0355	3.251	9.6993	1.6281	1.6281	5.7049e-08	54.4711	89.0944	3.0302	3.0302	2.6906e-09	38.5034	113.204
A_51_P182796	GAATCCCGAAATCAAGATCCGGGTCCTGGGAGAACCCAAGCAAAACCGCAAACTGGTGGC	NM_009373	Tgm2	Transglutaminase 2, C polypeptide	biological process|G-protein signaling, coupled to IP3 second messenger (phospholipase C activating)|ISS|GO:0007200|MGI|7911253//molecular function|acyltransferase activity|IEA|GO:0008415|MGI|na//molecular function|calcium ion binding|IEA|GO:0005509|MGI|n	1	0	0	8		0.1	0	0	0.0001		I	Genes are induced by T, both with and without MAA	9.1001	472	8.7935	8.7935	1.6846e-29	445.827	3948.99	1.6942	1.6942	3.6946e-20	136.579	231.582	1.3248	1.3248	1.1597e-06	4140.98	5499.21	7.2195	7.2195	3.3584e-35	573.033	4224.37
A_52_P650333	CATAGAAACACTGTGTGGCAAAACACACTTAGCAGGTGAAATAAATTGCATTTTAAATAG	NM_001007591	BB014433	Expressed sequence BB014433		1	0	0	8		0.1	0	0	0.0001		I	Genes are induced by T, both with and without MAA	9.1001	472	8.7911	8.7911	3.003e-06	4.0851	33.2332	1	1	1	3.5874	3.2273	0.7461	-1.3403	0.0577	40.0925	30.3625	3.5985	3.5985	0.0035	6.2922	20.8774
A_52_P1123789	GGCAATCGACAAGGTAAAAAGAGAACTATCATTTATCTCAGTGGATACTTGACATAGGCT	AK048025	AA407270	Expressed sequence AA407270		1	0	0	8		0.1	0	0	0.0001		I	Genes are induced by T, both with and without MAA	9.1001	472	8.7707	8.7707	2.3944e-19	18.7433	175.2	2.0729	2.0729	0.1108	10.3574	20.6871	1.8103	1.8103	0.0025	218.215	387.785	10.5834	10.5834	0	29.1707	315.105
A_51_P157406	TCACAGAGGAGGACATTGTTTTCCTGCCCCAACCGGATAAGTGCATTCAAGAGTAAACGC	NM_008963	Ptgds	Prostaglandin D2 synthase (brain)	cellular component|extracellular space|TAS|GO:0005615|MGI|12466851//biological process|fatty acid biosynthesis|IEA|GO:0006633|MGI|na//molecular function|isomerase activity|IEA|GO:0016853|MGI|na//biological process|lipid biosynthesis|IEA|GO:0008610|MGI|na/	1	0	0	8		0.1	0	0	0.0001		I	Genes are induced by T, both with and without MAA	9.1001	472	8.7219	8.7219	5.0455e-20	5470.93	46688.5	1.1985	1.1985	0.0103	412.383	496.104	0.6559	-1.5246	0.0003	42031.3	27976.2	7.495	7.495	9.3943e-18	2795.69	21970.4
A_51_P495780	CAGCCTGTGGGTATGAGACCTGCCCTGAATCAGGTCTGGCTCCCTATACTGCTCATGGTA	NM_020568	S3-12	Plasma membrane associated protein, S3-12	cellular component|plasma membrane|IDA|GO:0005886|MGI|9624692	1	0	0	8		0.1	0	0	0.0001		I	Genes are induced by T, both with and without MAA	9.1001	472	8.6772	8.6772	1.1497e-23	20.2352	171.841	1.1705	1.1705	0.7835	10.521	11.4017	1.1377	1.1377	0.281	165.649	190.863	8.9721	8.9721	0	17.3135	155.535
A_52_P118822	AGAGGTAAGAAAGGACTGTTATAAGCATGTCTTTACTAACTTATCTACAAAATTTCCCCC	AK054449	4921509J17Rik	Transcribed locus		1	0	0	8		0.1	0	0	0.0001		I	Genes are induced by T, both with and without MAA	9.1001	472	8.6682	8.6682	0	135.287	1181.89	1.8557	1.8557	9.4172e-14	82.943	153.863	0.9639	-1.0375	0.6883	1213.07	1157.79	4.5842	4.5842	0	196.421	898.4
A_51_P141546	TGATAGTCTTGAAGATGCATGGGGCCTTCATGCTTGCCTTTGACTTGAAGGATGAGAAGA	NM_011016	Orm2	Orosomucoid 2	biological process|acute-phase response|IEA|GO:0006953|MGI|na//cellular component|extracellular space|TAS|GO:0005615|MGI|12466851//biological process|transport|IEA|GO:0006810|MGI|na//molecular function|transporter activity|IEA|GO:0005215|MGI|na	1	0	0	8		0.1	0	0	0.0001		I	Genes are induced by T, both with and without MAA	9.1001	472	8.4307	8.4307	6.5909e-39	88.6102	752.333	1.1637	1.1637	0.4902	50.121	58.7345	0.5313	-1.882	8.5776e-11	762.358	409.92	3.9354	3.9354	8.2413e-09	73.556	304.638
A_52_P337899	CACACTGCAGAAACCGTTGATAAAACAAACTCAGTGATCTCTGCTTTCCTATTGGTGGGC	NM_010220	Fkbp5	FK506 binding protein 5	molecular function|isomerase activity|IEA|GO:0016853|MGI|na//cellular component|nucleus|IEA|GO:0005634|MGI|na//molecular function|peptidyl-prolyl cis-trans isomerase activity|IEA|GO:0003755|MGI|na//biological process|protein folding|IEA|GO:0006457|MGI|na/	1	0	0	8		0.1	0	0	0.0001		I	Genes are induced by T, both with and without MAA	9.1001	472	8.3718	8.3718	7.8813e-37	1403.06	11856.7	1.5967	1.5967	1.0737e-11	468.675	748.162	0.7996	-1.2507	0.0051	11499	9096.52	5.297	5.297	0	1268.48	6773.89
A_52_P517224	CCAAAACGTCACAGGACACTTTTCTACGTTGGTGCGAAATGAAATATTTTGTATGTTTTT	NM_001039048	Trim63	Tripartite motif-containing 63	cellular component|contractile fiber|ISS|GO:0043292|MGI|15601779//biological process|muscle contraction|ISS|GO:0006936|MGI|15601779//biological process|proteasomal ubiquitin-dependent protein catabolism|IDA|GO:0043161|MGI|15601779//molecular function|prot	1	0	0	8		0.1	0	0	0.0001		I	Genes are induced by T, both with and without MAA	9.1001	472	8.1647	8.1647	0	228.481	1892.13	1.7196	1.7196	2.8009e-23	138.634	238.392	1.1778	1.1778	0.01	1836.6	2166.43	5.8439	5.8439	8.2677e-44	274.997	1634.18
A_51_P300532	TTTATCCCTCTAATTATAGGAATTAATCCTCTTATGACTAAAAGGTAACGTGGAAGGACG	AK012992	2810405F15Rik	Transcribed locus, strongly similar to XP_001480320.1 PREDICTED: hypothetical protein LOC69974 [Mus musculus]		1	0	0	8		0.1	0	0	0.0001		I	Genes are induced by T, both with and without MAA	9.1001	472	8.0914	8.0914	1.0811e-20	5.1362	41.0829	1.6242	1.6242	0.3403	3.3425	5.3969	1.8395	1.8395	4.0969e-06	54.3778	101.652	9.5436	9.5436	1.4367e-30	8.1762	78.6817
A_51_P468362	TAGCCATTCGTTCTGGAAGACCAGGACAGGGCTGTAATAAAGTGGAAAGGAATGTGAAAA	BB446005	Ccdc88c	Coiled-coil domain containing 88C		1	0	0	8		0.1	0	0	0.0001		I	Genes are induced by T, both with and without MAA	9.1001	472	7.9314	7.9314	0	3072.63	24405.5	1.7172	1.7172	3.0247e-05	1317.85	2246.97	0.7815	-1.2795	1.5812e-05	21403	16752.2	4.4643	4.4643	0	2988.99	13321.3
A_52_P176659	AGTGTGTGAACCTCAAGCTCCTGCCTAATGAGAATTGTGACAAAAACCACAATAAGAAGG					1	0	0	8		0.1	0	0	0.0001		I	Genes are induced by T, both with and without MAA	9.1001	472	7.8425	7.8425	8.0356e-35	33.0282	255.671	1.4446	1.4446	0.2393	6.4583	9.3692	0.8975	-1.1142	0.1797	289.744	261.147	8.4213	8.4213	4.6429e-36	23.5699	200.603
A_51_P248857	AACAGGGGCCGCAGTCGGCAGCCCCTGGTGCTAGGGGATAACTGTTTTGCTGATTTAGTT	NM_026597	6230427J02Rik	RIKEN cDNA 6230427J02 gene		1	0	0	8		0.1	0	0	0.0001		I	Genes are induced by T, both with and without MAA	9.1001	472	7.8379	7.8379	2.8675e-40	425.823	3377.38	0.8324	-1.2014	0.0987	206.429	173.837	0.5984	-1.6713	4.8661e-09	3170.42	1915.64	5.6213	5.6213	6.344e-29	244.095	1419.45
A_51_P249360	CCTCTGGGATGCAAGGGGATTTCCCTCTTAGAGTGCTACTTTTAAAACTATTCCAATAAA	NM_173733	Suox	Sulfite oxidase	biological process|electron transport|IEA|GO:0006118|MGI|na//cellular component|mitochondrion|IDA|GO:0005739|MGI|14651853//molecular function|molybdenum ion binding|IEA|GO:0030151|MGI|na//molecular function|oxidoreductase activity|IEA|GO:0016491|MGI|na//m	1	0	0	8		0.1	0	0	0.0001		I	Genes are induced by T, both with and without MAA	9.1001	472	7.7002	7.7002	1.1178e-35	7160.01	54162.5	1.8013	1.8013	2.1592e-16	2876.13	5165.27	1.6329	1.6329	6.7306e-18	43345.3	70753.4	6.6818	6.6818	3.6577e-26	8695.76	59036.9
A_51_P151423	ATGTCCAAAATTCAGCTTTTCCTTGTCATCACACATCTGATGGTATACGCAACTGCCAAA	AK020336	9230112D13Rik	RIKEN cDNA 9230112D13 gene		1	0	0	8		0.1	0	0	0.0001		I	Genes are induced by T, both with and without MAA	9.1001	472	7.6414	7.6414	2.9586e-11	4.096	30.9173	1	1	1	3.6013	3.1686	1.9248	1.9248	0.0007	34.4989	68.6653	9.6081	9.6081	5.2911e-14	6.3024	57.7589
A_51_P245865	AGCGGATGTGTTATCTAGGTAGAGATTCTTTACTGGTGTAGTTATTAAAGGAAAAATGTC	AK082042	C130098B18Rik			1	0	0	8		0.1	0	0	0.0001		I	Genes are induced by T, both with and without MAA	9.1001	472	7.3859	7.3859	4.224e-16	3.7335	27.6217	1.831	1.831	0.1115	6.2208	12.1219	1.7442	1.7442	0.0065	35.8731	61.495	4.0121	4.0121	3.3939e-09	12.0735	46.7801
A_51_P377489	GTCAAGAGTTTTCCTAATATGGGCAGTGACACATAGTGTCAAAGAGGTGCAGGCTGAAGA	NM_023587	Ptplb	Protein tyrosine phosphatase-like (proline instead of catalytic arginine), member b	cellular component|integral to membrane|TAS|GO:0016021|MGI|12466851//molecular function|phosphoprotein phosphatase activity|ISS|GO:0004721|MGI|12466851//biological process|protein amino acid dephosphorylation|ISS|GO:0006470|MGI|12466851	1	0	0	8		0.1	0	0	0.0001		I	Genes are induced by T, both with and without MAA	9.1001	472	7.3855	7.3855	1.2832e-24	20546.5	148971	1.2599	1.2599	0.0001	14256.1	17937.9	0.5949	-1.6809	1.6512e-16	113644	67922.4	3.9498	3.9498	7.3705e-20	17784.2	71273.3
A_52_P274591	GCCTCGCTAAGTCTGCCCTATGCAGACAGAACTGCCAGTCAGAATCTTCCAAGCCCAGCA	NM_181328	Slc25a29	Solute carrier family 25 (mitochondrial carrier, palmitoylcarnitine transporter), member 29	biological process|acyl carnitine transport|IDA|GO:0006844|MGI|12882971//molecular function|acyl carnitine transporter activity|IDA|GO:0015227|MGI|12882971//molecular function|binding|ISS|GO:0005488|MGI|12466851//cellular component|inner membrane|IEA|GO:0	1	0	0	8		0.1	0	0	0.0001		I	Genes are induced by T, both with and without MAA	9.1001	472	7.3617	7.3617	2.9988e-42	267.193	1974.61	1.0813	1.0813	0.3406	124.171	134.817	0.926	-1.0799	0.3782	1976.36	1852.95	6.0659	6.0659	2.3138e-40	224.57	1392.99
A_51_P490997	AGACCTCAAATCCGTCTGAACCTCGATATACCAGAACAAGAAACCCTTAAATTGTGCATT		Gas2l1			1	0	0	8		0.1	0	0	0.0001		I	Genes are induced by T, both with and without MAA	9.1001	472	7.1163	7.1163	2.388e-36	7208.29	52689.2	1.2158	1.2158	0.0532	4839.86	5908.35	1.3744	1.3744	0.0107	38773	53098.4	7.5931	7.5931	0	6038.34	45887
A_51_P211305	GCCAGGGATTAACTCTAGGTGCCTTATACTCTGTTCTGAAAGGAGTGAGGTTGCAGTAAA	NM_054085	Alpk3	Alpha-kinase 3	molecular function|ATP binding|ISS|GO:0005524|MGI|12466851//biological process|heart development|IMP|GO:0007507|MGI|11418590//cellular component|nucleus|IDA|GO:0005634|MGI|11418590//biological process|protein amino acid phosphorylation|ISS|GO:0006468|MGI|	1	0	0	8		0.1	0	0	0.0001		I	Genes are induced by T, both with and without MAA	9.1001	472	6.9544	6.9544	5.3956e-09	8.2727	60.8372	1.4718	1.4718	0.5139	3.4826	5.0422	1.3509	1.3509	0.0018	96.8053	133.03	10.1653	10.1653	1.0271e-27	9.2887	95.2488
A_52_P384264	TGTCTTAGACACAAAATTCTGCAGCTAACAAAGAGAGATGGTTTTGCATTGATTTGCTTC	NM_009549	Zfp185	Zinc finger protein 185	molecular function|nucleic acid binding|IEA|GO:0003676|MGI|na//molecular function|zinc ion binding|IEA|GO:0008270|MGI|na	1	0	0	8		0.1	0	0	0.0001		I	Genes are induced by T, both with and without MAA	9.1001	472	6.8647	6.8647	0	6312.19	43908.1	1.3542	1.3542	0.0003	4567.98	6150.55	1.877	1.877	1.4825e-10	33601.4	63398.6	8.2468	8.2468	0	6445.32	53409.4
A_52_P341016	TCTGTTTTGTAGCTTAAAGGGTCTACTACCATTTGCGTTAGTTAGATTAATTAACCTGAG	AK030634	Paqr3			1	0	0	8		0.1	0	0	0.0001		I	Genes are induced by T, both with and without MAA	9.1001	472	6.6151	6.6151	1.4097e-07	19.1768	125.876	1.1454	1.1454	0.7311	15.5829	20.9291	1.5263	1.5263	2.6239e-10	117.515	179.08	7.6443	7.6443	5.0247e-07	18.1977	145.197
A_51_P381683	ATGGGGCGATTCTAAGTTATTGTTGCCAAAGACATGTAAAGTATATTGTTGCTTTGGGGG	NM_007377	Aatk	Apoptosis-associated tyrosine kinase	molecular function|ATP binding|IEA|GO:0005524|MGI|na//biological process|apoptosis|IDA|GO:0006915|MGI|9444961//molecular function|kinase activity|IEA|GO:0016301|MGI|na//biological process|protein amino acid phosphorylation|ISS|GO:0006468|MGI|12466851//mol	1	0	0	8		0.1	0	0	0.0001		I	Genes are induced by T, both with and without MAA	9.1001	472	6.5989	6.5989	4.2108e-11	19.4641	144.735	1.4126	1.4126	0.1357	12.6522	17.9142	1.8763	1.8763	0.0008	155.585	300.689	4.1036	4.1036	4.258e-06	59.3223	246.383
A_51_P430263	CTGAATTCTTTGTGTATATTCTTACAAACATTTTACTTGTAGCTTTCTGAGGTGCACAGT	NM_133900	Psph	Phosphoserine phosphatase	biological process|L-serine biosynthesis|ISS|GO:0006564|MGI|12466851//biological process|L-serine metabolism|ISS|GO:0006563|MGI|12466851//biological process|amino acid biosynthesis|IEA|GO:0008652|MGI|na//molecular function|catalytic activity|IEA|GO:000382	1	0	0	8		0.1	0	0	0.0001		I	Genes are induced by T, both with and without MAA	9.1001	472	6.5431	6.5431	1.0622e-42	16619	111463	0.8421	-1.1875	0.0379	15043.1	12593.2	1.4327	1.4327	1.849e-07	68479.7	98374.8	9.6603	9.6603	0	10380.1	100299
A_52_P924229	TCTGCTCTAAAATGTCTACCAGATAGCTTTCTGATCATCATGTTAGTGATATATACTTCC	AK085674				1	0	0	8		0.1	0	0	0.0001		I	Genes are induced by T, both with and without MAA	9.1001	472	6.5322	6.5322	6.8045e-27	217.48	1425.39	1.4239	1.4239	0.0106	166.493	234.303	0.6622	-1.5101	2.0004e-05	1364.82	893.514	2.8989	2.8989	2.4433e-21	237.07	700.923
A_51_P487404	CAAAATCACCTGGATGAAAAACAAAGTGGCTATTGTGGATGACCCAAGATACAGAATGTT	NM_175418	8030451F13Rik	RIKEN cDNA 8030451F13 gene		1	0	0	8		0.1	0	0	0.0001		I	Genes are induced by T, both with and without MAA	9.1001	472	6.4365	6.4365	2.4289e-12	3.7253	24.0228	0.8443	-1.1845	0.6321	8.4528	7.4982	1.4059	1.4059	0.0027	46.1756	64.3824	6.3233	6.3233	1.4277e-13	6.8453	42.3144
A_52_P915194	TCTGACAAGGATAATAGATAAGTTTGAAGCCTATGAGGTAACTACCTTTTAATGTCATCC	AK030494	Transcribed locus	Transcribed locus		1	0	0	8		0.1	0	0	0.0001		I	Genes are induced by T, both with and without MAA	9.1001	472	6.3903	6.3903	0	251.704	1617.87	1.2643	1.2643	0.0197	150.665	189.597	0.5955	-1.6792	3.183e-21	1487.97	885.593	3.1334	3.1334	7.9955e-29	220.497	688.389
A_52_P963374	CTCATCAACACAAAGTATCTACTTTCCTGAAACATCTAAACATCTAATTTGCACATTGGG	AK053505	Spire1	Spire homolog 1 (Drosophila)	cellular component|nucleus|IEA|GO:0005634|MGI|na	1	0	0	8		0.1	0	0	0.0001		I	Genes are induced by T, both with and without MAA	9.1001	472	6.3434	6.3434	2.0076e-36	23.5006	148.25	1.6654	1.6654	0.0103	21.034	34.8629	1.6248	1.6248	8.277e-05	139.134	226.712	4.5236	4.5236	1.2472e-43	41.4768	189.673
A_51_P195875	GTTGATTTCGAGAATCCCTAAACTCTGGAACCAAGAACTGTGGGCGAATTGGGTGTAAAA	NM_010929	Notch4	Notch gene homolog 4 (Drosophila)	molecular function|calcium ion binding|ISS|GO:0005509|MGI|12466851//biological process|cell differentiation|ISS|GO:0030154|MGI|12466851//biological process|cellular physiological process|ISS|GO:0050875|MGI|12466851//biological process|development|IEA|GO:0	1	0	0	8		0.1	0	0	0.0001		I	Genes are induced by T, both with and without MAA	9.1001	472	6.3088	6.3088	0	309.171	1948.69	1.8245	1.8245	1.3465e-14	170.558	312.053	1.3203	1.3203	0.0072	1975.29	2637.73	4.634	4.634	1.4013e-45	428.859	2012.55
A_51_P366138	AGCACCAGGTGAAAGCTGTCAAGTCAGGTTTGCAAATACATAACCAAGGTCTTGAGAGCT	AK030158	Mertk	C-mer proto-oncogene tyrosine kinase	molecular function|ATP binding|IEA|GO:0005524|MGI|na//biological process|cellular physiological process|IEA|GO:0050875|MGI|na//cellular component|extracellular space|TAS|GO:0005615|MGI|12466851//cellular component|integral to membrane|TAS|GO:0016021|MGI|1	1	0	0	8		0.1	0	0	0.0001		I	Genes are induced by T, both with and without MAA	9.1001	472	6.1912	6.1912	0	718.945	4473.67	1.4383	1.4383	2.5806e-11	444.064	638.58	0.68	-1.4706	1.6774e-08	4469.7	3021.35	3.0072	3.0072	1.6397e-39	745.195	2256.87
A_52_P702887	GCATCCCACGATATACCCGGAAGATAGCAGCTACAATAATTACCCTACCGCAACAGAGGC	NM_001033131	Krtdap	Keratinocyte differentiation associated protein		1	0	0	8		0.1	0	0	0.0001		I	Genes are induced by T, both with and without MAA	9.1001	472	6.1618	6.1618	6.3213e-42	14.4195	89.1805	1.376	1.376	0.2378	11.1429	15.6185	0.6533	-1.5306	0.0018	100.882	66.9715	2.8179	2.8179	1.8046e-06	16.4428	48.0804
A_51_P175018	TCAGTGCGGTGTTAAATTATAACGAAGGCATGGAGTACCAGGGTGCTTTATATTTAGATT	AK172004	Apcdd1	Adenomatosis polyposis coli down-regulated 1		1	0	0	8		0.1	0	0	0.0001		I	Genes are induced by T, both with and without MAA	9.1001	472	6.1199	6.1199	0	5732.55	35126.6	1.678	1.678	2.0499e-06	3823.04	6428.53	0.8661	-1.1546	0.0146	31179.3	27045.6	3.3332	3.3332	1.9754e-36	6481.52	21765.8
A_51_P418029	TAACATCTCAGCATGCAGAAAATGGTTGTTCATTCTACACTTCTATGAAATTCCAGTTTG	NM_175541	Mum1l1	Melanoma associated antigen (mutated) 1-like 1		1	0	0	8		0.1	0	0	0.0001		I	Genes are induced by T, both with and without MAA	9.1001	472	6.0876	6.0876	0	6639.04	40508.4	1.5138	1.5138	1.4003e-09	5222.56	7903.72	0.9004	-1.1106	0.2697	34993.4	31160.3	3.5544	3.5544	0	7282.85	25894
A_51_P274465	AGAATGTTTGCAATGAAACAGATACACGAGCAGTTCATAAAGAGTTTGGAAGATGTGGAA	NM_011517	Sycp3	Synaptonemal complex protein 3	cellular component|condensed chromosome|IDA|GO:0000793|MGI|10809667,12091911,12591952//cellular component|lateral element|IDA|GO:0000800|MGI|12584241,14585983//biological process|meiosis|IDA|GO:0007126|MGI|12091911//biological process|mitosis|IDA|GO:00070	1	0	0	8		0.1	0	0	0.0001		I	Genes are induced by T, both with and without MAA	9.1001	472	6.0576	6.0576	2.1161e-12	33.2285	215.392	1.5533	1.5533	0.0008	21.4615	33.3441	1.3994	1.3994	1.1674e-09	225.513	315.344	7.277	7.277	0	34.1644	248.702
A_52_P531140	TTGTCATGTGCTGTTCAAGTATAACTTGCAATGTGGGAGGCCCCACTAATTTAGAGAGGG	NM_010416	Hemt1	Hematopoietic cell transcript 1	biological process|biological process unknown|ND|GO:0000004|MGI|na//cellular component|cellular component unknown|ND|GO:0008372|MGI|na//molecular function|molecular function unknown|ND|GO:0005554|MGI|na	1	0	0	8		0.1	0	0	0.0001		I	Genes are induced by T, both with and without MAA	9.1001	472	6.0465	6.0465	3.6531e-16	7.6067	45.573	0.9681	-1.0329	0.9493	4.8543	4.7566	0.8575	-1.1662	0.4744	56.6346	50.1301	6.0496	6.0496	3.3029e-06	6.751	36.6496
A_51_P402378	GGGTGAATTGAGAACATCTCCACAGTCGAGGAGAGGGGTCTCCTCAGCTGCTCTTCTCAC	NM_025404	Arl4d	ADP-ribosylation factor-like 4D	molecular function|GTP binding|IEA|GO:0005525|MGI|na//molecular function|GTPase activity|ISS|GO:0003924|MGI|12466851//biological process|intracellular protein transport|ISS|GO:0006886|MGI|12466851//cellular component|nucleus|IDA|GO:0005634|MGI|12414990,12	1	0	0	8		0.1	0	0	0.0001		I	Genes are induced by T, both with and without MAA	9.1001	472	5.9513	5.9513	4.0462e-23	482.017	2966.78	1.6776	1.6776	9.4526e-05	161.684	276.962	1.0457	1.0457	0.4341	3127.45	3261.8	4.1622	4.1622	9.2529e-26	548.681	2346.24
A_51_P265806	AACATTGCACAGGCTGTCAAGTTTACTTCTCTAGAAGATAGTATCTCTGCACTGGGTGCT	NM_030601	Clca2	Chloride channel calcium activated 2	biological process|apoptosis|IDA|GO:0006915|MGI|11483609//biological process|chloride transport|ISS|GO:0006821|MGI|11483609//cellular component|integral to plasma membrane|ISS|GO:0005887|MGI|11483609//molecular function|intracellular calcium activated chl	1	0	0	8		0.1	0	0	0.0001		I	Genes are induced by T, both with and without MAA	9.1001	472	5.8286	5.8286	0	949.237	5567.24	0.5592	-1.7882	4.8218e-13	558.585	311.851	1.8558	1.8558	4.7384e-08	5691.18	10420.7	10.9739	10.9739	3.5804e-29	704.56	8101.85
A_51_P245156	AATCAGAGCCGGAAGGACTTCAAAACATCTGGACAACTCTCATTGACTGATGCTCCAACA	NM_019506	Gdf2	Growth differentiation factor 2	molecular function|cytokine activity|IEA|GO:0005125|MGI|na//cellular component|extracellular region|IEA|GO:0005576|MGI|na//cellular component|extracellular space|TAS|GO:0005615|MGI|12466851//biological process|growth|IEA|GO:0040007|MGI|na//molecular funct	1	0	0	8		0.1	0	0	0.0001		I	Genes are induced by T, both with and without MAA	9.1001	472	5.7306	5.7306	4.351e-32	75.7699	444.454	0.8984	-1.1131	0.1814	42.7408	38.4191	0.9079	-1.1015	0.3268	469.945	418.751	6.2503	6.2503	0	49.7481	311.176
A_52_P478159	AAACCGAGGTAGGCATGTTTCTCCCAGAACTTTATATATTTGACCTACAATACATATCTA	AK054195	P2rx6			1	0	0	8		0.1	0	0	0.0001		I	Genes are induced by T, both with and without MAA	9.1001	472	5.6609	5.6609	9.1695e-14	7.4745	41.7393	0.6928	-1.4435	0.2214	12.8033	9.4307	0.7232	-1.3827	0.2617	36.5317	26.49	3.0263	3.0263	4.3434e-05	6.299	19.022
A_51_P405606	AGTTGCTAGAGGAAAAGTAGTTATGCCCTATAGGCGGCATGAGAGACAAGGGATCAGTTT	NM_008681	Ndrg1	N-myc downstream regulated gene 1	biological process|mast cell activation|IDA|GO:0045576|MGI|12804568	1	0	0	8		0.1	0	0	0.0001		I	Genes are induced by T, both with and without MAA	9.1001	472	5.6554	5.6554	0	25643.4	144164	1.6794	1.6794	2.0832e-19	21466.7	36071	0.7548	-1.3248	0.006	113109	83293.7	2.6898	2.6898	1.9431e-20	31840.6	85903.7
A_52_P114205	TCTAATGTAAGAACAAAAAAGGGTGTGGGTTTGGATATGTGAGAAATTGGGGATGAGGGG	CK344282				1	0	0	8		0.1	0	0	0.0001		I	Genes are induced by T, both with and without MAA	9.1001	472	5.6332	5.6332	5.1864e-37	32.6815	184.069	1.4021	1.4021	0.1439	25.8874	36.3958	1.3899	1.3899	0.0198	213.446	290.3	5.1512	5.1512	4.0332e-40	44.8873	229.044
A_51_P408430	AAAGTACTTCAGGCCACCTAAATCCAGTGGTAGGTTTGGATTAGAAACTGGTGTTTGTGA	NM_027770	Col24a1	Collagen, type XXIV, alpha 1	biological process|biological process unknown|ND|GO:0000004|MGI|na//cellular component|cellular component unknown|ND|GO:0008372|MGI|na//molecular function|molecular function unknown|ND|GO:0005554|MGI|na	1	0	0	8		0.1	0	0	0.0001		I	Genes are induced by T, both with and without MAA	9.1001	472	5.6255	5.6255	1.1566e-10	41.2319	250.685	0.9073	-1.1022	0.7794	12.8549	11.8344	0.5058	-1.977	2.718e-05	270.461	128.926	5.3899	5.3899	2.371e-30	16.5908	89.5444
A_51_P337944	AGGTGCACGTGTATTAATATCACTACTTACGGGAAGTTTGGGTATATTTGCTTAATACCT	NM_080708	Bmp2k	BMP2 inducible kinase	molecular function|ATP binding|IEA|GO:0005524|MGI|na//molecular function|kinase activity|IEA|GO:0016301|MGI|na//cellular component|nucleus|IDA|GO:0005634|MGI|11500515//molecular function|phosphatase regulator activity|IDA|GO:0019208|MGI|11500515//biologic	1	0	0	8		0.1	0	0	0.0001		I	Genes are induced by T, both with and without MAA	9.1001	472	5.5858	5.5858	6.428e-10	1272.74	7297.87	1.9166	1.9166	0.0001	822.18	1507.99	1.2499	1.2499	0.0025	6933.04	8629.5	3.8251	3.8251	0	1743.8	6694.64
A_51_P372393	TCTCCAACCTCAATGGCATCTACTATTCAGTTCATCAGCACTTGCACAAGATCAATGGCA	NM_009641	Angpt4	Angiopoietin 4	biological process|endoderm development|TAS|GO:0007492|MGI|10051567//cellular component|extracellular space|TAS|GO:0005615|MGI|12466851//biological process|transmembrane receptor protein tyrosine kinase signaling pathway|IEA|GO:0007169|MGI|na//molecular f	1	0	0	8		0.1	0	0	0.0001		I	Genes are induced by T, both with and without MAA	9.1001	472	5.545	5.545	1.3969e-25	69.5878	387.323	1.4106	1.4106	0.0027	33.393	47.4262	0.8523	-1.1733	0.1314	405.996	350.614	3.4392	3.4392	8.4874e-40	72.4026	250.65
A_52_P418884	TTTGAGAAGACAAAGAAGTGGAAGGAACTGGGTGAATAATTACTAAGGAAAACTGGAAAT	NM_001111324	Nedd9	Neural precursor cell expressed, developmentally down-regulated gene 9	biological process|cell adhesion|IEA|GO:0007155|MGI|na//biological process|cell cycle|IEA|GO:0007049|MGI|na//biological process|cytokinesis|IEA|GO:0000910|MGI|na//cellular component|cytoskeleton|IEA|GO:0005856|MGI|na//biological process|mitosis|IEA|GO:000	1	0	0	8		0.1	0	0	0.0001		I	Genes are induced by T, both with and without MAA	9.1001	472	5.5125	5.5125	0	2781.53	15338.8	1.0697	1.0697	0.351	1897.37	2022.32	1.2752	1.2752	0.002	14664.7	18572.3	6.4006	6.4006	0	2352.22	15055.5
A_51_P259983	CTAGAGCATCCCACAATGCTGCTGGATGTACCCGCTATGTAAATATTAGACTGACTAACT	AK019583	4930425F17Rik			1	0	0	8		0.1	0	0	0.0001		I	Genes are induced by T, both with and without MAA	9.1001	472	5.3933	5.3933	2.2221e-07	7.1472	40.511	0.8492	-1.1776	0.3451	27.2244	22.7747	1.0365	1.0365	0.7668	45.4833	46.5906	6.6444	6.6444	1.0283e-09	6.4721	41.1521
A_52_P474719	AAGCACAGCTAAAAACAGTGTGAGAAGCTCAGATTCATGTATATACTTGATTGGAATGAG	NM_026825	Lrrc16a	Leucine rich repeat containing 16A	molecular function|glyceraldehyde-3-phosphate dehydrogenase (phosphorylating) activity|ISS|GO:0004365|MGI|12466851//biological process|glycolysis|ISS|GO:0006096|MGI|12466851	1	0	0	8		0.1	0	0	0.0001		I	Genes are induced by T, both with and without MAA	9.1001	472	5.3861	5.3861	0	6158.91	33410.3	1.0843	1.0843	0.2873	4445.94	4799.73	1.2543	1.2543	0.0035	27798.2	34693.9	6.065	6.065	0	4680.28	28365
A_51_P258570	TGTCTGCACTCATATCAGATGGATCCAAAACATCCTCAGAAACAAGTGGCTGTGACATGA	NM_011177	Klk6	Kallikrein related-peptidase 6	molecular function|chymotrypsin activity|ISS|GO:0004263|MGI|12466851//cellular component|extracellular space|TAS|GO:0005615|MGI|12466851//molecular function|peptidase activity|IEA|GO:0008233|MGI|na//biological process|proteolysis and peptidolysis|ISS|GO:0	1	0	0	8		0.1	0	0	0.0001		I	Genes are induced by T, both with and without MAA	9.1001	472	5.3765	5.3765	1.6922e-13	6.3578	33.7355	1.0198	1.0198	0.9715	3.6621	3.9577	1.5872	1.5872	3.5019e-06	55.224	88.6923	7.5096	7.5096	5.8512e-25	8.9843	67.9178
A_51_P148860	ACTTAAATATCATTTATTATTACACAAATAACAACAGCAACAAAAGTATTTGTGCATTCA	AK045187	Hist4h4	Histone cluster 4, H4	molecular function|DNA binding|ISS|GO:0003677|MGI|12466851//biological process|DNA packaging|ISS|GO:0006323|MGI|12466851//cellular component|chromosome|ISS|GO:0005694|MGI|12466851//biological process|chromosome organization and biogenesis (sensu Eukaryota	1	0	0	8		0.1	0	0	0.0001		I	Genes are induced by T, both with and without MAA	9.1001	472	5.3589	5.3589	0.0034	3.5373	15.8685	1.9708	1.9708	0.2454	5.3468	10.8632	1.7264	1.7264	0.0277	19.236	31.8081	3.0857	3.0857	6.2351e-05	7.1181	21.6133
A_52_P142520	CCAGAAAATCTATGACCTCTCAGACAGCAAGATTTATCTTGTACCTAAAAGGCTTGGCTC	NM_198292	Tex2	Testis expressed gene 2	molecular function|molecular_function|ND|GO:0003674|MGI|na//biological process|biological_process|ND|GO:0008150|MGI|na//cellular component|cellular_component|ND|GO:0005575|MGI|na//cellular component|integral to membrane|IEA|GO:0016021|MGI|na//cellular com	1	0	0	8		0.1	0	0	0.0001		I	Genes are induced by T, both with and without MAA	9.1001	472	5.3382	5.3382	0	156.676	839.669	1.1615	1.1615	0.093	85.3991	99.4316	0.6064	-1.6489	8.1083e-17	849.619	516.773	2.9243	2.9243	0	125.18	365.794
A_52_P488947	GTCATTGCAAAGAAATGATAGTGTGAAGGGTTAAGTTCTTTTGAATTGTTACATTGCGCT	NM_011613	Tnfsf11	Tumor necrosis factor (ligand) superfamily, member 11	biological process|bone resorption|IDA|GO:0045453|MGI|12490655//biological process|cell differentiation|IEA|GO:0030154|MGI|na//molecular function|cytokine activity|IEA|GO:0005125|MGI|na//biological process|development|IEA|GO:0007275|MGI|na//biological pro	1	0	0	8		0.1	0	0	0.0001		I	Genes are induced by T, both with and without MAA	9.1001	472	5.2915	5.2915	1.3097e-33	400.713	2159.06	0.9144	-1.0936	0.1269	282.85	258.834	1.6788	1.6788	3.9361e-05	1999.14	3429.04	8.4697	8.4697	0	328.634	2778.39
A_52_P416086	CTTGTGACACTCCCTGGAGTATCAGGCCTTTTCCTCGTATCTACTGCTACTTGCATGTAG	NM_027961	Wfdc3	WAP four-disulfide core domain 3		1	0	0	8		0.1	0	0	0.0001		I	Genes are induced by T, both with and without MAA	9.1001	472	5.2596	5.2596	2.0804e-06	71.7719	405.327	1.3777	1.3777	0.6591	31.1495	73.7446	1.9576	1.9576	0.0001	436.916	898.334	5.9979	5.9979	3.178e-09	102.449	705.675
A_51_P507602	AATTCAAACCAGAAACTTTTAAAATAGAAAATGGCACCCAAGTCTACATTGCAATCCAGG	NM_139148	Clca4	Chloride channel calcium activated 4	biological process|chloride transport|ISS|GO:0006821|MGI|12466851//cellular component|extracellular space|TAS|GO:0005615|MGI|12466851//cellular component|integral to membrane|ISS|GO:0016021|MGI|12466851//molecular function|voltage-gated chloride channel a	1	0	0	8		0.1	0	0	0.0001		I	Genes are induced by T, both with and without MAA	9.1001	472	5.0493	5.0493	1.9117e-31	33.3031	172.077	0.6842	-1.4615	0.2111	22.1912	14.1596	1.8942	1.8942	4.1895e-06	203.942	395.505	20.8613	20.8613	0	13.7053	286.668
A_52_P627690	AAAGCTTCCCTCACCCTGGCTACAACATGAGCAACCCTAAGAACCACATACAAGATCCTG					1	0	0	8		0.1	0	0	0.0001		I	Genes are induced by T, both with and without MAA	9.1001	472	4.9847	4.9847	0	184.774	922.366	0.8574	-1.1664	0.0249	79.1078	67.6382	0.7426	-1.3466	7.566e-06	1078.74	804.696	4.4869	4.4869	7.8847e-31	128.585	588.566
A_52_P87964	GGTGGAGCTCCTCTTTGACAGCGTCATCCATTTAGGCTGCAAGCCATACCTGGACAGCCA	NM_183423	Pla2g12a	Phospholipase A2, group XIIA	cellular component|Golgi apparatus|IDA|GO:0005794|MGI|11278438//molecular function|calcium ion binding|IEA|GO:0005509|MGI|na//cellular component|endoplasmic reticulum|IDA|GO:0005783|MGI|11278438//cellular component|extracellular region|IEA|GO:0005576|MGI|	1	0	0	8		0.1	0	0	0.0001		I	Genes are induced by T, both with and without MAA	9.1001	472	4.9704	4.9704	0	1525.11	7633.03	1.3789	1.3789	4.6122e-07	1019.07	1408.57	1.0851	1.0851	0.2092	7316.08	7890.46	3.7973	3.7973	3.195e-43	1571.52	6028.65
A_52_P419247	CTGCCATTGATAATGATATAGCCTCCTCATATGTTCTTTTATGAATTGAAATGCTGACTG	AK147275	Trim2	Tripartite motif-containing 2	cellular component|cytoplasm|IDA|GO:0005737|MGI|11331580,11432975//cellular component|intracellular|IEA|GO:0005622|MGI|na//molecular function|protein binding|IPI|GO:0005515|MGI|11432975//biological process|protein ubiquitination|IEA|GO:0016567|MGI|na//cel	1	0	0	8		0.1	0	0	0.0001		I	Genes are induced by T, both with and without MAA	9.1001	472	4.9607	4.9607	0	9247.52	46113.6	0.7781	-1.2852	3.0851e-05	7363.39	5722.57	0.6783	-1.4742	1.4146e-08	41083.7	28011.2	4.1772	4.1772	0	5616.82	23490.1
A_52_P253317	TGGAAGTTCTGCGGAACAGCAAGGAGTACAGACGCGAAGGGATCGTCGGCAACGACATGT	AK015604	4930481A15Rik	RIKEN cDNA 4930481A15 gene		1	0	0	8		0.1	0	0	0.0001		I	Genes are induced by T, both with and without MAA	9.1001	472	4.8933	4.8933	1.0914e-20	147.968	715.314	1.156	1.156	0.0457	62.1602	71.7109	0.6326	-1.5808	0.0008	776.948	494.083	3.1367	3.1367	6.8143e-40	99.1766	313.799
A_52_P634250	CAGGAACTTTGTCATCAACTTCAAGGTGGGATCGTCCGGAGACATAGCTTTACACCTAAA	NM_010707	Lgals6	Lectin, galactose binding, soluble 4	molecular function|protein binding|IPI|GO:0005515|MGI|14961764//molecular function|sugar binding|IEA|GO:0005529|MGI|na	1	0	0	8		0.1	0	0	0.0001		I	Genes are induced by T, both with and without MAA	9.1001	472	4.8449	4.8449	4.3786e-23	105.221	516.503	1.2424	1.2424	0.0131	64.8813	81.1054	0.6365	-1.5712	2.7374e-07	540.404	347.016	2.6167	2.6167	1.2044e-14	96.4968	257.721
A_51_P498475	GTAAAACGACTCATTCTTTTTAGATAAACTTTGGATTTATAGTTCTACTCCCCTTCCCTG	NM_001033226	Calr4	Calreticulin 4	biological process|biological process unknown|ND|GO:0000004|MGI|na//cellular component|cellular component unknown|ND|GO:0008372|MGI|na//molecular function|molecular function unknown|ND|GO:0005554|MGI|na	1	0	0	8		0.1	0	0	0.0001		I	Genes are induced by T, both with and without MAA	9.1001	472	4.8444	4.8444	3.3125e-10	31.5226	154.158	1.6397	1.6397	0.0004	15.9944	26.3446	0.8131	-1.2299	0.0361	159.846	128.671	2.9194	2.9194	5.5978e-22	35.193	103.009
A_51_P458018	ATTCATGCCAGGAGCATAACACCTTCTATTGTCCACATATCCACTATTGTGACATGGATA	ENSMUST00000096400	ENSMUSG00000068349			1	0	0	8		0.1	0	0	0.0001		I	Genes are induced by T, both with and without MAA	9.1001	472	4.8016	4.8016	0.0005	7.3863	35.9566	1	1	1	3.7577	3.3863	1.05	1.05	0.6804	31.7416	33.1839	3.5933	3.5933	0.003	6.6995	22.2834
A_51_P152023	TCCTCAGTGGGACATGAAATATAGAACATATATATTATTTTTTCATAACTTATGTGGCTT	AK171114	Krt80	Keratin 80	cellular component|intermediate filament|IEA|GO:0005882|MGI|na	1	0	0	8		0.1	0	0	0.0001		I	Genes are induced by T, both with and without MAA	9.1001	472	4.7987	4.7987	0	420.666	2019.28	1.103	1.103	0.1092	275.631	303.659	0.8653	-1.1557	0.0847	2027.56	1736.05	3.8547	3.8547	3.2403e-33	346.085	1330.24
A_51_P497100	TCCTGGGGAAGGAAGCAGAAAGATCCCCGAGTTCCATCTAAGCTCCTAATAAAATGTTGA	NM_010706	Lgals4	Lectin, galactose binding, soluble 4	molecular function|protein binding|IPI|GO:0005515|MGI|14961764//molecular function|sugar binding|IEA|GO:0005529|MGI|na	1	0	0	8		0.1	0	0	0.0001		I	Genes are induced by T, both with and without MAA	9.1001	472	4.7678	4.7678	5.6052e-45	254.382	1226.31	1.3947	1.3947	2.3902e-07	159.393	221.943	0.7153	-1.3981	3.6306e-07	1218.45	873.529	2.477	2.477	2.2989e-30	263.941	651.574
A_51_P396045	AGATAATTAATGGTTTCACCAAAGATGCTATCGACAAGCAGCAGAATGACGCAGGGCTGT	NM_010704	Lepr	Leptin receptor	cellular component|extracellular space|TAS|GO:0005615|MGI|12466851//molecular function|hematopoietin/interferon-class (D200-domain) cytokine receptor activity|IEA|GO:0004896|MGI|na//cellular component|integral to membrane|TAS|GO:0016021|MGI|12466851//cell	1	0	0	8		0.1	0	0	0.0001		I	Genes are induced by T, both with and without MAA	9.1001	472	4.7528	4.7528	6.3704e-15	9.603	31.542	1.5637	1.5637	1.5481e-07	9.378	15.1103	1.5631	1.5631	2.3895e-07	46.5758	70.7088	3.8905	3.8905	0	11.5687	46.0734
A_51_P304437	CATTTCCTGCTTTCCCTAGAATGTATTATCCTGGTTTTCACTTGTGCATTGCACTGTGTC	NM_173019	Pfkfb4	6-phosphofructo-2-kinase/fructose-2,6-biphosphatase 4		1	0	0	8		0.1	0	0	0.0001		I	Genes are induced by T, both with and without MAA	9.1001	472	4.7192	4.7192	0	1776.88	8425.1	1.2652	1.2652	2.0663e-05	1048.73	1325.79	1.0188	1.0188	0.7208	8357.66	8518.23	4.0099	4.0099	0	1600.98	6435.24
A_52_P38559	AGCAGACTCCGCTGTCCTTCATATGTGAAGTTGACATCTACTGATTTGTCAATACCAAAC	NM_031256	Plekha3	Pleckstrin homology domain-containing, family A (phosphoinositide binding specific) member 3	molecular function|lipid binding|IEA|GO:0008289|MGI|na//cellular component|membrane|IEA|GO:0016020|MGI|na//molecular function|phosphatidylinositol binding|IDA|GO:0005545|MGI|11001876	1	0	0	8		0.1	0	0	0.0001		I	Genes are induced by T, both with and without MAA	9.1001	472	4.6816	4.6816	0	12157.6	56932	0.9031	-1.1072	0.0583	10385.7	9383.23	0.6026	-1.6594	1.4292e-15	51843	31114.4	3.0657	3.0657	0	8849.8	27178.5
A_52_P412417	CCTGAAGATACTTGTGATGTCTAACTCTGCATAGCCTTTTCTCTTCATATCTGCGGCCTA	NM_009397	Tnfaip3	Tumor necrosis factor, alpha-induced protein 3	molecular function|DNA binding|IEA|GO:0003677|MGI|na//biological process|apoptosis|IEA|GO:0006915|MGI|na//molecular function|cysteine-type peptidase activity|IEA|GO:0008234|MGI|na//cellular component|cytoplasm|IDA|GO:0005737|MGI|10385526//molecular functi	1	0	0	8		0.1	0	0	0.0001		I	Genes are induced by T, both with and without MAA	9.1001	472	4.6767	4.6767	1.0942e-39	4010.42	18773.9	1.0806	1.0806	0.263	2787.84	3021.01	0.8395	-1.1912	0.0077	17379.5	14646.8	3.6167	3.6167	3.5173e-43	3195.77	11645.4
A_52_P54463	GAAGAGTCCATATAGAAACACTAAAGCAACCTACTAAAATGTCCTTTTGTAGACTAGTGT	AK079283	Klf5			1	0	0	8		0.1	0	0	0.0001		I	Genes are induced by T, both with and without MAA	9.1001	472	4.6764	4.6764	0	51.8216	241.883	1.8597	1.8597	2.3735e-20	35.3338	65.7446	1.4755	1.4755	0.0002	278.481	409.895	3.545	3.545	0	89.2887	316.427
A_51_P364014	TAGCTAGCCTGGGTGTACCTTTTAAGAATTTTGTAAACTGTTTTGTCTGTCTTTTGTTAC	NM_001127363	Inpp5a	Inositol polyphosphate-5-phosphatase A	molecular function|hydrolase activity|IEA|GO:0016787|MGI|na//biological process|inositol phosphate dephosphorylation|ISS|GO:0046855|MGI|na//molecular function|inositol-polyphosphate 5-phosphatase activity|ISS|GO:0004445|MGI|na//cellular component|membrane	1	0	0	8		0.1	0	0	0.0001		I	Genes are induced by T, both with and without MAA	9.1001	472	4.6732	4.6732	0	4328.1	20278.8	1.5572	1.5572	5.2826e-13	3036.42	4724.13	1.5382	1.5382	2.8337e-07	17959	27408.6	4.2894	4.2894	6.0603e-37	5096.07	22044.2
A_51_P448005	TCAGTACGTTTAAGTTATAACCTCAATCTTTACCTAATCTTAGGCTCACACATAAACCTG	NM_018775	Tbc1d8	TBC1 domain family, member 8	molecular function|GTPase activator activity|IEA|GO:0005096|MGI|na//biological process|biological process unknown|ND|GO:0000004|MGI|na//cellular component|cellular component unknown|ND|GO:0008372|MGI|na	1	0	0	8		0.1	0	0	0.0001		I	Genes are induced by T, both with and without MAA	9.1001	472	4.6639	4.6639	4.2656e-42	47.2624	219.779	1.6248	1.6248	6.5543e-07	28.6229	46.3946	1.365	1.365	1.1869e-05	234.45	321.359	4.2254	4.2254	0	61.3799	259.615
A_52_P18765	AAGCTCTGACTACAACATTAAACCTCAGAATGGAAGAGATGGGAAGTCGCATCGAGGACT	AK141935	1810005K13Rik	RIKEN cDNA 1810005K13 gene		1	0	0	8		0.1	0	0	0.0001		I	Genes are induced by T, both with and without MAA	9.1001	472	4.6514	4.6514	1.2283e-08	15.3846	72.1626	1.1262	1.1262	0.4568	18.6663	20.9384	1.8949	1.8949	1.4171e-09	97.6154	181.012	13.1981	13.1981	1.659e-22	9.3797	123.557
A_51_P223144	AAGGAGAAAGTTGAGGCCTAAGTAGTCCTTTTGTAATTTGTATATTACATTGTGGCATTG	NM_013758	Add3	Adducin 3 (gamma)	molecular function|calmodulin binding|IEA|GO:0005516|MGI|na//cellular component|cytoskeleton|IDA|GO:0005856|MGI|10485892//cellular component|membrane|IDA|GO:0016020|MGI|10485892//molecular function|structural molecule activity|IDA|GO:0005198|MGI|10485892	1	0	0	8		0.1	0	0	0.0001		I	Genes are induced by T, both with and without MAA	9.1001	472	4.6455	4.6455	0	3616.24	16820	1.6909	1.6909	1.041e-10	2351.96	3969.13	0.807	-1.2392	0.0229	16331.7	12951.9	2.407	2.407	2.5474e-40	4149.48	9971.03
A_52_P612537	TTCATTGCCTGTATTATAGCTTTTCTTCTGTAACATGAATGTTTGAAAAGTCCTAGGCTG	NM_178750	Ss18l1	Synovial sarcoma translocation gene on chromosome 18-like 1	molecular function|DNA binding|ISS|GO:0003677|MGI|14716005//biological process|dendrite morphogenesis|IMP|GO:0016358|MGI|14716005//molecular function|protein binding|ISS|GO:0005515|MGI|14716005//biological process|regulation of transcription, DNA-dependen	1	0	0	8		0.1	0	0	0.0001		I	Genes are induced by T, both with and without MAA	9.1001	472	4.6009	4.6009	0	1510.04	6947.17	1.1296	1.1296	0.1012	801.795	904.434	1.728	1.728	6.4344e-24	6937.54	11991.5	6.1982	6.1982	0	1458.85	9130.73
A_52_P475062	ACCAGGACACCTCTCATCCATCAATACTTCTCAAAAGCTTACACAGCTAAACATAGGAAG	AK019094	2310046O06Rik			1	0	0	8		0.1	0	0	0.0001		I	Genes are induced by T, both with and without MAA	9.1001	472	4.5801	4.5801	0	482.174	2216.23	1.2134	1.2134	0.0015	285.524	347.163	1.163	1.163	0.0214	2389.3	2789.1	4.208	4.208	0	499.972	2105.56
A_52_P446724	CCGTCATGCCAAAAGAGCATCTTTTGTTTATATGCCTTGAAGATTGATAAAAATCACTTG	CK392950				1	0	0	8		0.1	0	0	0.0001		I	Genes are induced by T, both with and without MAA	9.1001	472	4.5719	4.5719	1.6267e-23	40.2949	188.754	1.7839	1.7839	6.2201e-07	31.8163	56.5313	1.2023	1.2023	0.0008	190.539	229.215	2.8892	2.8892	1.8491e-23	65.6166	189.203
A_52_P1075692	CTTTTGGTTGATAAACCTAAAGGAAAGAAAATCATTTCTAGGAGTTGATCTTACAGCAGG	AK033575	Transcribed locus	Transcribed locus		1	0	0	8		0.1	0	0	0.0001		I	Genes are induced by T, both with and without MAA	9.1001	472	4.5585	4.5585	1.261e-06	3.8781	17.7133	1.1088	1.1088	0.8566	3.3174	3.0471	1.9551	1.9551	0.0007	21.156	41.3499	6.7354	6.7354	8.7466e-09	5.8947	37.5197
A_52_P301103	TGTCTCTTTGTAAGGAAGTATGTGTCGGGGGTGACACGAGGCTAAGCCCGAGAAACCCCG	NM_020507	Tob2	Transducer of ERBB2, 2		1	0	0	8		0.1	0	0	0.0001		I	Genes are induced by T, both with and without MAA	9.1001	472	4.5574	4.5574	1.4547e-22	3408.23	15505.4	1.9854	1.9854	9.5709e-15	2060.68	4047.85	1.2421	1.2421	0.002	14617.6	18104.1	2.8759	2.8759	3.6086e-25	4710.7	13782.2
A_52_P656699	CGACGACTTCCGAGCTTGTCTCATCTCCATGGGTTACGATCTGGGAGAAGTGGAGTTTGC	NM_013456	Actn3	Actinin alpha 3	molecular function|actin binding|IEA|GO:0003779|MGI|na//molecular function|actin filament binding|IDA|GO:0051015|MGI|8618961,15465019//molecular function|actin filament binding|TAS|GO:0051015|MGI|8618961,15465019//molecular function|calcium ion binding|IE	1	0	0	8		0.1	0	0	0.0001		I	Genes are induced by T, both with and without MAA	9.1001	472	4.5272	4.5272	2.4092e-12	8444.16	39306.4	1.0978	1.0978	0.3538	3235.2	3577.31	0.7048	-1.4189	1.0731e-06	37951.9	26920.8	3.5431	3.5431	7.8454e-14	5357.17	19628.2
A_51_P508341	ACAGTATTTGAAGTATTAGACGTGGTGGAAGATGTGCTTCATCCTCTGACAGTGGACGCT	NM_178608	Reep1	Receptor accessory protein 1	molecular function|receptor activity|IEA|GO:0004872|MGI|na	1	0	0	8		0.1	0	0	0.0001		I	Genes are induced by T, both with and without MAA	9.1001	472	4.5214	4.5214	3.038e-13	18.9953	87.4949	1.5878	1.5878	0.0924	13.4756	22.0397	1.7438	1.7438	2.5418e-05	120.623	217.416	4.2585	4.2585	0	40.0429	170.498
A_51_P237307	AAAGGGGAATGTCACATTGTACAAAACGTCTTATGTAAGTGGTCCTTTAGGCTCTAGGAT	BC076628	Plekhg1	Pleckstrin homology domain containing, family G (with RhoGef domain) member 1		1	0	0	8		0.1	0	0	0.0001		I	Genes are induced by T, both with and without MAA	9.1001	472	4.5087	4.5087	0	173.558	783.951	0.9824	-1.0179	0.7614	121.461	119.373	0.7044	-1.4197	1.447e-06	783.498	547.067	3.0593	3.0593	6.4521e-29	133.785	412.643
A_51_P501248	TTGCATATAGAAGACACTCCCCATTGCTCTTAGGGACCTTCCCTGGGAACCAAATTCAAA	NM_025367	Sphk1	Sphingosine kinase 1	molecular function|DNA binding|ISS|GO:0003677|MGI|12393916//molecular function|calmodulin binding|ISS|GO:0005516|MGI|12393916//cellular component|cytoplasm|ISS|GO:0005737|MGI|na//molecular function|kinase activity|IEA|GO:0016301|MGI|na//cellular component	1	0	0	8		0.1	0	0	0.0001		I	Genes are induced by T, both with and without MAA	9.1001	472	4.4848	4.4848	3.8194e-30	3613.18	16430.9	1.073	1.073	0.3152	2485.86	2660.18	1.3607	1.3607	8.4767e-09	15019.1	20447	5.4769	5.4769	0	2975.93	16233.5
A_52_P161495	CAGGGTTTGGCTGTGTCTAAACTGCATTAGTGCGTTGTAAAATAGAGCTGTACAAAACAT	NM_009744	Bcl6	B-cell leukemia/lymphoma 6	molecular function|DNA binding|IEA|GO:0003677|MGI|na//biological process|negative regulation of apoptosis|IMP|GO:0043066|MGI|11092811//biological process|negative regulation of transcription from RNA polymerase II promoter|IDA|GO:0000122|MGI|9632807//mole	1	0	0	8		0.1	0	0	0.0001		I	Genes are induced by T, both with and without MAA	9.1001	472	4.4829	4.4829	5.9625e-19	12792.2	60296.2	1.5437	1.5437	0.0001	9147.34	14134.4	1.3928	1.3928	2.0459e-06	47772.2	66397	4.0425	4.0425	5.4137e-38	13377	54131.7
A_52_P84037	TGTCATAGGAGAAACTACATCTGGGAAATTTCTCGCCAGGATCTACTGATCTCACGTCGA	AK033206	Socs2	Suppressor of cytokine signaling 2	biological process|intracellular signaling cascade|IEA|GO:0007242|MGI|na//biological process|positive regulation of neuron differentiation|IDA|GO:0045666|MGI|12368809//biological process|regulation of body size|IMP|GO:0040014|MGI|11401434//biological proc	1	0	0	8		0.1	0	0	0.0001		I	Genes are induced by T, both with and without MAA	9.1001	472	4.4534	4.4534	0	15.1598	67.5403	1.8686	1.8686	1.1227e-05	14.7224	27.4691	1.5284	1.5284	9.7092e-10	102.877	156.359	3.357	3.357	5.2635e-28	28.9502	97.022
A_51_P104012	AAAGAACTTTATGAATCTTTTCCAAGTCGATCTATTCAGTGACATGGCCTGGTGGGCGTT	NM_001002267	Tmem158	Transmembrane protein 158		1	0	0	8		0.1	0	0	0.0001		I	Genes are induced by T, both with and without MAA	9.1001	472	4.4121	4.4121	8.1319e-38	1064.28	4757.98	1.9909	1.9909	1.2671e-15	703.764	1410.26	0.943	-1.0605	0.652	4453.72	4257.49	2.0779	2.0779	6.8713e-23	1576.1	3262.17
A_51_P474103	AATGTGGTGGGTCCTGAAAAGAGGCTCAGAAACCCTTCCAAAGTGGTTGAGAACTTACAA	NM_001081963	9430020K01Rik	RIKEN cDNA 9430020K01 gene		1	0	0	8		0.1	0	0	0.0001		I	Genes are induced by T, both with and without MAA	9.1001	472	4.3931	4.3931	2.5458e-11	59.0437	271.488	1.3322	1.3322	0.1876	41.4799	57.5622	0.9036	-1.1067	0.1381	303.612	276.724	3.1987	3.1987	1.9581e-11	64.9103	214.527
A_51_P179907	ACTTTATTTGGATAGCATCGCTTCAGTTCCTAGGATCCTTTTATAAATGGTAAAACCCTG	NM_145220	Appl2	Adaptor protein, phosphotyrosine interaction, PH domain and leucine zipper containing 2	molecular function|Rab GTPase binding|ISS|GO:0017137|MGI|na//biological process|cell cycle|IEA|GO:0007049|MGI|na//biological process|cell proliferation|ISS|GO:0008283|MGI|na//cellular component|cytoplasm|ISS|GO:0005737|MGI|na//cellular component|membrane|	1	0	0	8		0.1	0	0	0.0001		I	Genes are induced by T, both with and without MAA	9.1001	472	4.3573	4.3573	0	4098.71	17942.7	1.1432	1.1432	0.1131	3054.42	3478.34	0.7329	-1.3645	6.4544e-08	16384.5	11990.3	2.7992	2.7992	0	3503.43	9801.93
A_52_P7400	TCGAAAGAAAATCAGAAGTTTGATGTCTTTAAAGCCATATCCTTCAAGAGACAGATAGTG	NM_007793	Cstb	Cystatin B	molecular function|cysteine protease inhibitor activity|IEA|GO:0004869|MGI|na//molecular function|endopeptidase inhibitor activity|IEA|GO:0004866|MGI|na//cellular component|intracellular|IEA|GO:0005622|MGI|na	1	0	0	8		0.1	0	0	0.0001		I	Genes are induced by T, both with and without MAA	9.1001	472	4.3518	4.3518	0	37984.4	166211	1.0685	1.0685	0.4007	35356.6	37629.6	0.6275	-1.5936	0.0083	129614	84645.8	2.8252	2.8252	0	33028.9	93329.4
A_52_P540045	ACCAAAAGAATTACATGCTGGCTATTCAAACTTGCCAATATGTATTTGAGTTTGCAAGAC	AK083897	Transcribed locus	Transcribed locus		1	0	0	8		0.1	0	0	0.0001		I	Genes are induced by T, both with and without MAA	9.1001	472	4.3495	4.3495	2.9461e-26	199.898	877.574	1.6886	1.6886	0.0001	147.15	257.147	1.8653	1.8653	6.2881e-12	830.867	1542.05	4.5313	4.5313	1.4887e-24	279.397	1232.06
A_51_P468807	GCTCCGGAGAAACCTTCAGCCCTTAAAGGTGCATCCAAAGAAACCCAACCAACTATTAAA	AK077029	4921528I07Rik	RIKEN cDNA 4921528I07 gene		1	0	0	8		0.1	0	0	0.0001		I	Genes are induced by T, both with and without MAA	9.1001	472	4.3453	4.3453	5.3476e-12	4.3821	19.0414	0.9134	-1.0948	0.7659	9.1735	8.3688	1.5929	1.5929	0.0105	27.5872	43.6973	3.782	3.782	5.5397e-08	8.3471	31.8242
A_51_P455807	CGGGAGGTCTTGACTTTCCTCCTAGTTGTCTTCTGCTTTCTCTGCACAGTTGTCATATAT	NM_133838	Ehd4	EH-domain containing 4	molecular function|ATP binding|ISS|GO:0005524|MGI|12466851//molecular function|calcium ion binding|ISS|GO:0005509|MGI|12466851	1	0	0	8		0.1	0	0	0.0001		I	Genes are induced by T, both with and without MAA	9.1001	472	4.2641	4.2641	0	2635.7	11237.9	1.9231	1.9231	5.6006e-12	1753.33	3411.22	1.1292	1.1292	0.2931	10783.6	12345.1	2.4361	2.4361	1.5831e-24	3993.23	9826.9
A_52_P609319	AATCTAGTGTGCATCTGTTAAGGTGACAGTGAGTAGAGTTCACTGGGTGAAGACTCATGG	AK020076	Nrip1			1	0	0	8		0.1	0	0	0.0001		I	Genes are induced by T, both with and without MAA	9.1001	472	4.26	4.26	3.7053e-27	132.632	554.19	1.1283	1.1283	0.4573	87.5436	94.5108	0.8293	-1.2058	0.0007	551.03	457.047	2.9806	2.9806	1.7763e-19	114.711	353.605
A_51_P402583	CTTAGCTTAAAGAAGGTAGGAACTGTGGAGTAGGACTCTGTTGAGGAGAGTTACGTACTG	NM_008156	Gpld1	Glycosylphosphatidylinositol specific phospholipase D1	biological process|GPI anchor release|IDA|GO:0006507|MGI|9716655//biological process|cell adhesion|IEA|GO:0007155|MGI|na//biological process|cell-matrix adhesion|IEA|GO:0007160|MGI|na//cellular component|extracellular region|IEA|GO:0005576|MGI|na//cellula	1	0	0	8		0.1	0	0	0.0001		I	Genes are induced by T, both with and without MAA	9.1001	472	4.2546	4.2546	0	54.3012	230.698	1.1494	1.1494	0.4593	21.3056	24.216	1.2584	1.2584	0.0145	298.697	381.109	5.1293	5.1293	9.6004e-38	51.249	266.188
A_52_P293120	GTGGGGATGTTAGATATTAAAGCCTTTCACTCCATGTCTGTATTTATCCTGTGATTAAAT	NM_001081135	Prrg3	Proline rich Gla (G-carboxyglutamic acid) 3 (transmembrane)		1	0	0	8		0.1	0	0	0.0001		I	Genes are induced by T, both with and without MAA	9.1001	472	4.2539	4.2539	9.5297e-19	12.4566	52.9272	1.3418	1.3418	0.5409	5.051	6.7534	0.6021	-1.6609	9.8232e-09	57.4626	34.5177	4.0622	4.0622	0.0028	6.8683	22.2773
A_51_P241843	TGTGAACTTCGATGAAACCTTCTGATATCATGTCTGTAATAGCAGGAAACCTAACGAAAT	NM_178388	Tmem202	Transmembrane protein 202		1	0	0	8		0.1	0	0	0.0001		I	Genes are induced by T, both with and without MAA	9.1001	472	4.2414	4.2414	0	208.331	886.288	0.6073	-1.6467	1.2532e-12	140.16	84.9339	1.4646	1.4646	0.0004	954.643	1416.14	7.288	7.288	9.5821e-32	144.644	1076.86
A_51_P328539	AAATGAGGAGCTGGAGACTCCAGGCTTTCACAGGAAAGACACAGGCCTTCAAGCCCTTCT	NM_007933	Eno3	Enolase 3, beta muscle	biological process|glycolysis|IEA|GO:0006096|MGI|na//molecular function|lyase activity|IEA|GO:0016829|MGI|na//molecular function|magnesium ion binding|IEA|GO:0000287|MGI|na//molecular function|phosphopyruvate hydratase activity|IEA|GO:0004634|MGI|na//cell	1	0	0	8		0.1	0	0	0.0001		I	Genes are induced by T, both with and without MAA	9.1001	472	4.2176	4.2176	0	20151.6	85336.5	1.6146	1.6146	5.1166e-10	15583.2	25020.1	0.8106	-1.2336	0.0604	73128.3	57804.4	2.1185	2.1185	1.5059e-11	24436.9	51427.3
A_51_P388310	ACCTGTTTTCTGGTGTGAGATGTTATCATTTTCTTCACGTCTCTTGATACCTTGATACCT	NM_009873	Cdk6	Cyclin-dependent kinase 6	molecular function|ATP binding|IEA|GO:0005524|MGI|na//biological process|G1 phase of mitotic cell cycle|ISS|GO:0000080|MGI|12466851//biological process|cell cycle|IEA|GO:0007049|MGI|na//biological process|cell proliferation|ISS|GO:0008283|MGI|12466851//mo	1	0	0	8		0.1	0	0	0.0001		I	Genes are induced by T, both with and without MAA	9.1001	472	4.1988	4.1988	0.0004	13.6137	62.7628	1.4626	1.4626	0.3022	6.3602	9.1163	0.7338	-1.3628	0.2502	65.2834	45.5052	2.927	2.927	5.2709e-05	11.415	31.1916
A_52_P549184	ATTGTTGTTTGTATGTAATAACATATATCCAACCTTGATTGTTCCTAGTTCTAGAGGGCC	NM_001079848	Gpr64	G protein-coupled receptor 64	molecular function|G-protein coupled receptor activity|ISS|GO:0004930|MGI|12466851//molecular function|G-protein coupled receptor activity, unknown ligand|TAS|GO:0016526|MGI|12466851//biological process|G-protein coupled receptor protein signaling pathway	1	0	0	8		0.1	0	0	0.0001		I	Genes are induced by T, both with and without MAA	9.1001	472	4.1939	4.1939	0	905.923	3857.22	1.0596	1.0596	0.2935	603.792	638.835	0.5328	-1.8768	6.7561e-05	3530.08	1855.11	2.0654	2.0654	5.5816e-13	676.519	1383.67
A_52_P1123530	GGTTGAACTAACACGGTATGTGATCATTTAATTAATCAGTTTAGTGGAAGGAAATTGGTC	AK032764	Transcribed locus	Transcribed locus		1	0	0	8		0.1	0	0	0.0001		I	Genes are induced by T, both with and without MAA	9.1001	472	4.1883	4.1883	1.2353e-09	117.268	493.841	1.7333	1.7333	0.0835	92.1161	163.22	1.2604	1.2604	0.0999	520.802	645.348	2.9622	2.9622	2.3153e-29	171.674	513.296
A_52_P646762	ATGAACGGCTGACTACTCAAGACAGTTCCTAGACATGTGGGAATTTTCCCTCACCAAAGA	NM_022315	Smoc2	SPARC related modular calcium binding 2	biological process|biological process unknown|ND|GO:0000004|MGI|na//molecular function|calcium ion binding|ISS|GO:0005509|MGI|12466851//cellular component|extracellular matrix (sensu Metazoa)|IEA|GO:0005578|MGI|na//cellular component|extracellular space|T	1	0	0	8		0.1	0	0	0.0001		I	Genes are induced by T, both with and without MAA	9.1001	472	4.1851	4.1851	8.4062e-29	10.0987	42.3475	1.5189	1.5189	0.1318	9.0021	13.7477	1.9739	1.9739	9.7587e-07	59.8598	115.518	4.3755	4.3755	1.6127e-37	21.8162	95.3275
A_51_P293736	TTCCAGCAGGCCATGCAGACCAACGCCAGACTCACTGCAAATCGGCGCTTCTCCCAGGTG	AK019010	Transcribed locus, moderately similar to NP_001004278.2 testis specific, 10 interacting protein [Rattus norvegicus]	Transcribed locus, moderately similar to NP_001004278.2 testis specific, 10 interacting protein [Rattus norvegicus]		1	0	0	8		0.1	0	0	0.0001		I	Genes are induced by T, both with and without MAA	9.1001	472	4.1795	4.1795	5.1696e-30	62.2232	260.855	1.2976	1.2976	0.0738	19.2424	24.9535	0.8933	-1.1194	0.4228	290.933	263.949	3.9059	3.9059	6.75e-30	46.5702	184.121
A_51_P392717	TCAAGTCTTAGAAGACATCAGAAGGTACATACTGGAGAAAGACATTATACGTGTAAACAG	NM_011760	Zfp54	Zinc finger protein 54	molecular function|DNA binding|IEA|GO:0003677|MGI|na//molecular function|nucleic acid binding|IEA|GO:0003676|MGI|na//cellular component|nucleus|IEA|GO:0005634|MGI|na//biological process|regulation of transcription, DNA-dependent|IEA|GO:0006355|MGI|na//bio	1	0	0	8		0.1	0	0	0.0001		I	Genes are induced by T, both with and without MAA	9.1001	472	4.1741	4.1741	0	954.215	3991.52	1.2409	1.2409	0.0298	663.861	821.763	0.6534	-1.5305	3.2394e-11	3868.03	2517.02	2.2198	2.2198	3.604e-24	865.815	1914.43
A_52_P452689	CACAGCAGCTTTGTCCTTGGCTACAAACTGTTACAACGTCACACAATGAAGGCACAAAGT	NM_007498	Atf3	Activating transcription factor 3	molecular function|DNA binding|IDA|GO:0003677|MGI|11916968,12220541//biological process|gluconeogenesis|IDA|GO:0006094|MGI|11916968//cellular component|nucleus|IEA|GO:0005634|MGI|na//biological process|regulation of transcription, DNA-dependent|IDA|GO:000	1	0	0	8		0.1	0	0	0.0001		I	Genes are induced by T, both with and without MAA	9.1001	472	4.1667	4.1667	6.4838e-22	1119.77	4773.3	1.8668	1.8668	1.0873e-30	603.365	1126.36	1.6159	1.6159	4.4394e-14	5195.23	8359.8	3.567	3.567	2.0715e-19	1715.79	6241.26
A_51_P264073	CTTTGCACTAGCTCTAAAGAAGAATTTCTTCTGGTTTTAGAGAACTGATTTTGTCTTAGC	NM_021878	Jarid2	Jumonji, AT rich interactive domain 2	molecular function|DNA binding|IDA|GO:0003677|MGI|12890668//biological process|development|IEA|GO:0007275|MGI|na//cellular component|intracellular|IEA|GO:0005622|MGI|na//biological process|negative regulation of transcription, DNA-dependent|IDA|GO:0045892	1	0	0	8		0.1	0	0	0.0001		I	Genes are induced by T, both with and without MAA	9.1001	472	4.1593	4.1593	0	863.903	3586.84	1.3138	1.3138	0.0023	631.817	833.235	1.0578	1.0578	0.5577	3497.86	3636.25	3.2246	3.2246	0	885.301	2859.05
A_51_P143296	CCAGGTCAACAAGCTGCGGGTGAAGAGCCGAGAGGTTCACACCAAAATCAGCGCAGAGTA	NM_177369	Myh8	Myosin, heavy polypeptide 8, skeletal muscle, perinatal	molecular function|ATP binding|IEA|GO:0005524|MGI|na//molecular function|actin binding|IEA|GO:0003779|MGI|na//cellular component|cytoskeleton|IEA|GO:0005856|MGI|na//biological process|cytoskeleton organization and biogenesis|IEA|GO:0007010|MGI|na//molecul	1	0	0	8		0.1	0	0	0.0001		I	Genes are induced by T, both with and without MAA	9.1001	472	4.1374	4.1374	1.2945e-25	18.8709	78.076	1.0441	1.0441	0.7803	40.4074	41.7385	1.2144	1.2144	0.0051	101.464	123.744	10.6287	10.6287	3.8689e-18	8.4628	88.3574
A_52_P353031	CAGTGGCTCCCTCACCACTCTTTGTTCTAGAGTTAATCATCTTCATTTCCTGTGTCTTTA	NM_001025599	Trim26	Tripartite motif-containing 26	cellular component|cytoplasm|IDA|GO:0005737|MGI|11331580//cellular component|intracellular|ISS|GO:0005622|MGI|12466851//molecular function|nucleic acid binding|IEA|GO:0003676|MGI|na//biological process|protein ubiquitination|IEA|GO:0016567|MGI|na//cellula	1	0	0	8		0.1	0	0	0.0001		I	Genes are induced by T, both with and without MAA	9.1001	472	4.1014	4.1014	9.9083e-30	11249.3	45769.5	0.9656	-1.0357	0.5947	5971.51	5779.77	1.2468	1.2468	0.0008	40750.4	50944.5	4.2746	4.2746	2.4193e-17	9164.07	40141.9
A_52_P141417	CCACAAAAACCTTTGTCAAAATCAAGGCTTCGCACAACCTCAAGAAGAAGATCCTCCGTT	NM_021532	Dact1	Dapper homolog 1, antagonist of beta-catenin (xenopus)	biological process|biological process unknown|ND|GO:0000004|MGI|na//molecular function|molecular function unknown|ND|GO:0005554|MGI|na//cellular component|nucleus|IEA|GO:0005634|MGI|na	1	0	0	8		0.1	0	0	0.0001		I	Genes are induced by T, both with and without MAA	9.1001	472	4.0842	4.0842	2.6856e-27	56.926	236.487	1.1569	1.1569	0.3844	32.9105	37.5816	1.5223	1.5223	1.6495e-06	312.158	470.014	4.5261	4.5261	0	78.4226	355.24
A_52_P676198	GCGCTACAATTAGTGAGGCGAAAATAACCACGATCCACATTACCATCAAGCCCTTGACAT	NM_025912	2010011I20Rik	RIKEN cDNA 2010011I20 gene	cellular component|extracellular space|TAS|GO:0005615|MGI|12466851//cellular component|integral to membrane|IEA|GO:0016021|MGI|na	1	0	0	8		0.1	0	0	0.0001		I	Genes are induced by T, both with and without MAA	9.1001	472	4.0794	4.0794	4.0108e-27	1947.22	8073.4	1.2474	1.2474	0.0033	1347.37	1677.29	1.7185	1.7185	5.8997e-06	7877.99	13251.2	5.1758	5.1758	0	1913.88	9943.97
A_52_P411274	GCACACAGTGGCTCATAATGGATCCCCTGAAGATGGGCCTCGAGTGGTCTTCATTGTGGA	NM_001039645	Asphd1	Aspartate beta-hydroxylase domain containing 1		1	0	0	8		0.1	0	0	0.0001		I	Genes are induced by T, both with and without MAA	9.1001	472	4.0453	4.0453	0	75.3863	304.875	0.587	-1.7037	9.3911e-05	24.166	14.1967	0.5954	-1.6796	4.752e-06	356.974	214.75	4.5269	4.5269	1.7805e-18	26.2909	121.011
A_52_P458806	TGTTCAGCTAGAAAACAATCACAGATATCACGACAGAATTGATTTACACTGTTCTCTGAA	AK013463	5430414B12Rik			1	0	0	8		0.1	0	0	0.0001		I	Genes are induced by T, both with and without MAA	9.1001	472	4.0318	4.0318	3.6367e-09	5.284	21.2423	1.6588	1.6588	0.3331	3.4308	5.6393	1.7191	1.7191	0.002	19.2764	33.7655	5.6763	5.6763	4.0036e-06	5.9954	31.5732
A_52_P404979	GGTGCAGCTTCTCCTTCACAATGAAGATAATGTCAGCAGGGATGATGTTGGGGCCCCCAA	CN539862	Dnajb13	DnaJ (Hsp40) related, subfamily B, member 13	molecular function|heat shock protein binding|IEA|GO:0031072|MGI|na//biological process|protein folding|IEA|GO:0006457|MGI|na//molecular function|unfolded protein binding|IEA|GO:0051082|MGI|na	1	0	0	8		0.1	0	0	0.0001		I	Genes are induced by T, both with and without MAA	9.1001	472	3.9887	3.9887	1.2164e-28	73.4752	293.434	1.4979	1.4979	5.1812e-12	53.2584	79.7603	0.9212	-1.0855	0.1104	328.603	302.646	2.4697	2.4697	4.1747e-17	91.6359	229.417
A_51_P402175	TCTGTGTGGTAGAGGTGAAAGTCTCAGACTCCCAGCGAGTAGGCATGATCGTTGGAGCAG	NM_177723	Vsig8	V-set and immunoglobulin domain containing 8		1	0	0	8		0.1	0	0	0.0001		I	Genes are induced by T, both with and without MAA	9.1001	472	3.9869	3.9869	7.6111e-30	24.9115	99.0945	1.0439	1.0439	0.8636	10.1439	10.601	0.593	-1.6862	6.0158e-12	110.786	65.9682	5.3583	5.3583	0.0001	6.9582	31.5246
A_51_P115441	TCTCTGACTATGTCTATAAGCGCATTAAAGCAAGGAGGAAGATGGCAGACCTGCATGCAG	NM_009468	Dpysl3	Dihydropyrimidinase-like 3	molecular function|hydrolase activity|IEA|GO:0016787|MGI|na//biological process|neurogenesis|IDA|GO:0007399|MGI|12687705	1	0	0	8		0.1	0	0	0.0001		I	Genes are induced by T, both with and without MAA	9.1001	472	3.9846	3.9846	5.5345e-10	1481.48	6017.82	1.4569	1.4569	0.0106	889.438	1263.06	0.7819	-1.2789	0.1082	6205.58	4770.69	2.2328	2.2328	2.206e-05	1486.41	3677.35
A_52_P49453	CTATCCAGTGAGACAGTAATTTTATTGAAATTACAGTGCCACGTAGTAGGTAGCCTGTTG	BG082621	Transcribed locus	Transcribed locus		1	0	0	8		0.1	0	0	0.0001		I	Genes are induced by T, both with and without MAA	9.1001	472	3.9747	3.9747	7.7195e-34	997.642	3965.63	1.7659	1.7659	1.4864e-09	736.028	1307.69	1.0724	1.0724	0.2701	3768.89	4023.26	2.4095	2.4095	4.1212e-42	1350.18	3247.1
A_52_P465022	CTATTCCAACGCCTACTTTACAGATCTCAACAATTATGATGAATACTAGCAGCTCTTATA	NM_009154	Sema5a	Sema domain, seven thrombospondin repeats (type 1 and type 1-like), transmembrane domain (TM) and short cytoplasmic domain, (semaphorin) 5A	biological process|axon guidance|IMP|GO:0007411|MGI|12506007//molecular function|axon guidance receptor activity|IDA|GO:0008046|MGI|12506007//biological process|branching morphogenesis|IMP|GO:0001763|MGI|15743826//biological process|cell differentiation|I	1	0	0	8		0.1	0	0	0.0001		I	Genes are induced by T, both with and without MAA	9.1001	472	3.9743	3.9743	1.3234e-21	133.295	536.082	0.6324	-1.5812	1.6172e-14	72.3027	45.7304	0.8615	-1.1608	0.0111	562.949	486.319	5.027	5.027	0	69.8993	353.248
A_52_P129756	ACACAGAGATCTGTGATGAGTTGATGACCAGGCATAATATCTACGTCCAGGCCATCAATT	NM_020559	Alas1	Aminolevulinic acid synthase 1	molecular function|5-aminolevulinate synthase activity|IEA|GO:0003870|MGI|12466851//molecular function|5-aminolevulinate synthase activity|ISS|GO:0003870|MGI|12466851//molecular function|acyltransferase activity|IEA|GO:0008415|MGI|na//biological process|b	1	0	0	8		0.1	0	0	0.0001		I	Genes are induced by T, both with and without MAA	9.1001	472	3.9712	3.9712	0	2530.91	10050.9	1.1801	1.1801	0.0014	1709.77	2017.36	1.0864	1.0864	0.1055	9483.4	10306.8	3.7634	3.7634	0	2167.38	8218.11
A_52_P932202	TGCAGTAATGACAGGAGACTTTAATACTCCAGTCTTACTTTCATACAGGTCTTCAAAACT	AK089833				1	0	0	8		0.1	0	0	0.0001		I	Genes are induced by T, both with and without MAA	9.1001	472	3.9562	3.9562	8.9167e-07	21.0652	85.5839	1.1094	1.1094	0.8272	12.5099	14.8904	1.074	1.074	0.6421	81.838	87.561	5.3523	5.3523	8.3686e-20	14.4188	76.4837
A_51_P396570	CTGAAAGCCTGGGATTCTGACGCCTACTGGCTCTATGTAATTATTAAGTCACATTGACCT	NM_011961	Plod2	Procollagen lysine, 2-oxoglutarate 5-dioxygenase 2	molecular function|endopeptidase inhibitor activity|ISS|GO:0004866|MGI|12466851//cellular component|endoplasmic reticulum|ISS|GO:0005783|MGI|12466851//cellular component|extracellular space|TAS|GO:0005615|MGI|12466851//cellular component|membrane|ISS|GO:0	1	0	0	8		0.1	0	0	0.0001		I	Genes are induced by T, both with and without MAA	9.1001	472	3.9553	3.9553	1.5154e-34	3517.08	14014.6	1.6091	1.6091	2.8505e-07	2558.48	4106.3	0.9152	-1.0927	0.4902	13638.6	12109.1	2.2079	2.2079	3.326e-25	4195.78	9310.2
A_51_P365019	AGTGAACTGGCTTGTACATTTTGAATTCTTACTCTGGAGCAACTACTGTCTAAGCAGTTT	NM_010295	Gclc	Glutamate-cysteine ligase, catalytic subunit	molecular function|glutamate-cysteine ligase activity|IDA|GO:0004357|MGI|10966520//biological process|glutathione biosynthesis|IEA|GO:0006750|MGI|na//molecular function|ligase activity|IEA|GO:0016874|MGI|na//molecular function|nucleic acid binding|IEA|GO:	1	0	0	8		0.1	0	0	0.0001		I	Genes are induced by T, both with and without MAA	9.1001	472	3.9509	3.9509	4.7771e-34	10012.9	39775.7	1.978	1.978	2.649e-10	7634.83	15183.2	1.0244	1.0244	0.7862	35411.6	35944.1	2.0783	2.0783	1.4022e-23	13964.6	28929.3
A_52_P647393	TGATGACATATAATCACTGTTACAGACTGGCAAAAACCATAGCGGTTCTCAGGCAACTGT	NM_153158	E130308A19Rik	RIKEN cDNA E130308A19 gene		1	0	0	8		0.1	0	0	0.0001		I	Genes are induced by T, both with and without MAA	9.1001	472	3.9466	3.9466	6.5619e-20	756.41	3059.2	1.4066	1.4066	0.0581	575.567	812.925	0.7745	-1.2911	0.0001	3006.04	2320.09	2.0307	2.0307	1.0138e-28	860.861	1744.5
A_51_P430900	GCGTATGAGAGTTTTTACCTTTATTTATTTTTGTGTAGGTCGGTGGTTTCTGCCTTCACA	NM_013642	Dusp1	Dual specificity phosphatase 1	molecular function|MAP kinase phosphatase activity|IEA|GO:0017017|MGI|na//biological process|cell cycle|IEA|GO:0007049|MGI|na//molecular function|hydrolase activity|IEA|GO:0016787|MGI|na//molecular function|phosphoprotein phosphatase activity|IEA|GO:00047	1	0	0	8		0.1	0	0	0.0001		I	Genes are induced by T, both with and without MAA	9.1001	472	3.9446	3.9446	0	3090.73	12185.2	1.3838	1.3838	0.0112	2062.63	2895.43	1.3559	1.3559	0.0078	11542.4	15945.4	3.5797	3.5797	2.2731e-25	3465.87	12629.3
A_51_P327651	GTAGTCCCAAAGCTCATCAACAAGGTCTAACTAAGCATTAAGGGATCCTCATTATAAGTC	NM_031367	H28	Histocompatibility 28	biological process|immune response|IDA|GO:0006955|MGI|11021531	1	0	0	8		0.1	0	0	0.0001		I	Genes are induced by T, both with and without MAA	9.1001	472	3.9385	3.9385	1.1702e-21	24.1902	97.5951	1.153	1.153	0.4262	14.8563	16.9701	1.367	1.367	0.0672	110.849	145.688	6.3939	6.3939	5.4547e-21	16.916	109.47
A_52_P339912	GTGGGCTTCCGTCACTGTAAGGACTATGTGGCTTACGTCTGGGCCAAGCATGAGGAAGTG	NM_172439	Pib5pa	Phosphatidylinositol (4,5) bisphosphate 5-phosphatase, A	biological process|biological process unknown|ND|GO:0000004|MGI|na//cellular component|cytoplasm|ISS|GO:0005737|MGI|12536145//molecular function|hydrolase activity|IEA|GO:0016787|MGI|na//molecular function|inositol or phosphatidylinositol phosphatase acti	1	0	0	8		0.1	0	0	0.0001		I	Genes are induced by T, both with and without MAA	9.1001	472	3.9184	3.9184	1.1614e-13	17.4706	68.802	1.4993	1.4993	0.0053	18.4593	27.7199	1.3305	1.3305	0.0394	107.722	149.585	3.134	3.134	2.928e-16	34.4046	108.569
A_51_P186735	GCTCTATGTATGTGTCAACAGGTGATACAACCCTTTAGTTAATGGTTTATACTTGGACTG	NM_146151	Tesk2	Testis-specific kinase 2	molecular function|ATP binding|IEA|GO:0005524|MGI|na//molecular function|kinase activity|IEA|GO:0016301|MGI|na//molecular function|magnesium ion binding|IEA|GO:0000287|MGI|na//molecular function|manganese ion binding|IEA|GO:0030145|MGI|na//cellular compon	1	0	0	8		0.1	0	0	0.0001		I	Genes are induced by T, both with and without MAA	9.1001	472	3.9103	3.9103	0	3643.24	14178.6	1.1677	1.1677	0.0645	2181.35	2557.38	0.9616	-1.04	0.7334	13567.1	13184.9	3.3372	3.3372	5.3273e-23	3005.29	10185.3
A_51_P247070	AATGTCAACTAAATTCCCTTTCTACAGAAAGACTTTGACCTCAGTATGTTCTAGTGTATC	NM_030174	Mctp1	Multiple C2 domains, transmembrane 1	cellular component|integral to membrane|TAS|GO:0016021|MGI|12466851	1	0	0	8		0.1	0	0	0.0001		I	Genes are induced by T, both with and without MAA	9.1001	472	3.8954	3.8954	1.4539e-21	1083.19	4248.82	1.2224	1.2224	0.132	793.857	976.564	0.983	-1.0173	0.8467	3886.2	3782.07	3.1685	3.1685	0	944.127	2995.82
A_52_P859627	GGATGTGTCTCGAAACAAAAATATCTGAGCAATTTCTCATAAGAACTGACTTGGTATAAC	AK053290				1	0	0	8		0.1	0	0	0.0001		I	Genes are induced by T, both with and without MAA	9.1001	472	3.8831	3.8831	2.5015e-10	9.4182	37.0143	1.0069	1.0069	0.9673	38.042	39.291	1.57	1.57	6.7156e-06	32.1094	50.5025	5.0158	5.0158	1.8609e-09	8.9371	43.4889
A_51_P345975	AAGAACTGGAACAAGTAGCCATCTCGACAGATGGCACCATCACCAAGTGAGGCCCAGGTG	NM_022883	Lpin3	Lipin 3	biological process|biological process unknown|ND|GO:0000004|MGI|na//molecular function|molecular function unknown|ND|GO:0005554|MGI|na//cellular component|nucleus|ISS|GO:0005634|MGI|11138012	1	0	0	8		0.1	0	0	0.0001		I	Genes are induced by T, both with and without MAA	9.1001	472	3.8798	3.8798	3.7921e-17	12.5117	48.4486	0.84	-1.1904	0.4085	15.7705	13.4061	1.1115	1.1115	0.3196	70.2296	79.3305	4.2374	4.2374	1.9842e-08	12.0452	53.65
A_52_P360330	TCTACAGAGACTAAATCTTAGCGATAATCCTCCATTTCAATTTTAACCAATTCTGTCCTC	NM_008634	Mtap1b	Microtubule-associated protein 1B	molecular function|cytoskeletal regulatory protein binding|IEA|GO:0005519|MGI|11581286//molecular function|cytoskeletal regulatory protein binding|TAS|GO:0005519|MGI|11581286//biological process|dendrite morphogenesis|IMP|GO:0016358|MGI|11581286//cellular	1	0	0	8		0.1	0	0	0.0001		I	Genes are induced by T, both with and without MAA	9.1001	472	3.8359	3.8359	1.4498e-22	1955.6	7576.79	1.9575	1.9575	6.554e-09	1400.41	2728.53	1.031	1.031	0.7685	7232.05	7336.52	2.0195	2.0195	5.8541e-23	2764	5609.18
A_51_P220055	GGCTGGTTCTGGAACTCAGTCTGCGCCTCTATAGGTTCTTGTAGAGCCTTGGTTGTTTCT	NM_172404	Ccbl1	Cysteine conjugate-beta lyase 1	molecular function|1-aminocyclopropane-1-carboxylate synthase activity|ISS|GO:0016847|MGI|12466851//biological process|biosynthesis|ISS|GO:0009058|MGI|12466851//molecular function|catalytic activity|IEA|GO:0003824|MGI|na//molecular function|cysteine-S-con	1	0	0	8		0.1	0	0	0.0001		I	Genes are induced by T, both with and without MAA	9.1001	472	3.8261	3.8261	2.0432e-20	673.447	2614.71	1.3387	1.3387	0.0094	383.526	517.548	1.7943	1.7943	2.0494e-08	2777.42	5079.46	4.4242	4.4242	5.5949e-21	831.376	3811.57
A_52_P496726	GACCTTTTTTGTTCAAAAGTCAAATCGGATTCCTGGACTAGCGGTCCGTGCCACAGGAGC	NM_009026	Rasd1	RAS, dexamethasone-induced 1	molecular function|GTP binding|IEA|GO:0005525|MGI|na//biological process|small GTPase mediated signal transduction|ISS|GO:0007264|MGI|12466851	1	0	0	8		0.1	0	0	0.0001		I	Genes are induced by T, both with and without MAA	9.1001	472	3.8178	3.8178	0.0002	4.3464	16.7969	1.0259	1.0259	0.9626	3.2465	3.5627	1.7141	1.7141	3.7327e-06	30.5595	52.4543	6.0348	6.0348	1.1131e-08	5.6807	32.8623
A_52_P283055	GGCTTCAGTTTCAAAGAAAATAGAATTTGATATAAGCCAGGTTACTTCCATCTTGAAAGG	NM_017391	Slc5a3	Mitochondrial ribosomal protein S6	cellular component|integral to membrane|TAS|GO:0016021|MGI|12466851//biological process|ion transport|IEA|GO:0006811|MGI|na//cellular component|membrane|IEA|GO:0016020|MGI|na//biological process|sodium ion transport|IEA|GO:0006814|MGI|na//molecular functi	1	0	0	8		0.1	0	0	0.0001		I	Genes are induced by T, both with and without MAA	9.1001	472	3.8118	3.8118	5.2729e-40	10027	38441.2	0.8402	-1.1901	0.1243	7743.9	6469.77	0.8952	-1.117	0.1972	33869.7	30005.4	4.0641	4.0641	0	6363.25	25905.6
A_51_P507307	AAATCAGGGATTAGTTAACAGTACAGGGATGAATCAAAATTTAGGCCTTACAAACAGTAC	NM_001081417	Chd7	Chromodomain helicase DNA binding protein 7	biological process|biological process unknown|ND|GO:0000004|MGI|na//cellular component|cellular component unknown|ND|GO:0008372|MGI|na//molecular function|molecular function unknown|ND|GO:0005554|MGI|na	1	0	0	8		0.1	0	0	0.0001		I	Genes are induced by T, both with and without MAA	9.1001	472	3.811	3.811	1.9266e-07	45.1522	173.893	1.4808	1.4808	0.0036	49.0853	75.0286	1.0601	1.0601	0.2647	186.87	198.118	2.0132	2.0132	7.661e-05	75.8418	161.064
A_51_P155234	AAATTAAAGGGTGCGTGCGGGTTATCTGTAAAGGCCTCTAACTTTGTGAACTGAGTAGCA	NM_009760	Bnip3	BCL2/adenovirus E1B interacting protein 1, NIP3	biological process|apoptosis|ISS|GO:0006915|MGI|7954800,12819136//cellular component|integral to membrane|TAS|GO:0016021|MGI|12466851//cellular component|mitochondrial membrane|IEA|GO:0005740|MGI|na//cellular component|mitochondrion|IDA|GO:0005739|MGI|146	1	0	0	8		0.1	0	0	0.0001		I	Genes are induced by T, both with and without MAA	9.1001	472	3.7984	3.7984	3.6897e-33	28744.1	108449	1.2147	1.2147	0.0109	24421.7	29582.4	1.3058	1.3058	0.0189	76581.9	98821.8	3.7767	3.7767	0	24766.6	93537.1
A_51_P431785	CACATTTCTGGAAACCCTTTGTGGAGCCTTTGAGCATGGTACGTGCTTACCTTTTTGTCT	NM_008664	Myom2	Myomesin 2	cellular component|cytoskeleton|TAS|GO:0005856|MGI|8618961//biological process|muscle contraction|IPI|GO:0006936|MGI|8618961//biological process|muscle development|ISS|GO:0007517|MGI|12466851//biological process|striated muscle contraction|ISS|GO:0006941|	1	0	0	8		0.1	0	0	0.0001		I	Genes are induced by T, both with and without MAA	9.1001	472	3.7704	3.7704	8.8467e-30	36.8036	138.384	1.1769	1.1769	0.4084	15.5681	18.4396	1.2583	1.2583	0.0285	161.832	205.386	4.3859	4.3859	0	36.1342	158.342
A_52_P101333	CAGTTTGAGAAACTTGCAGTGTTCCTGATTCACTTGACTCAAGCTTTTCACCACTGACAG	NM_009119	Sap18	Sin3-associated polypeptide 18	biological process|chromatin modification|ISS|GO:0016568|MGI|9511770//cellular component|histone deacetylase complex|ISS|GO:0000118|MGI|9511770//molecular function|molecular function unknown|ND|GO:0005554|MGI|na//biological process|regulation of transcrip	1	0	0	8		0.1	0	0	0.0001		I	Genes are induced by T, both with and without MAA	9.1001	472	3.7629	3.7629	5.4037e-41	928.033	3516.95	1.3369	1.3369	0.0006	658.629	877.517	1.5444	1.5444	1.0951e-08	3313.14	5142.41	4.1103	4.1103	0	962.924	3956.93
A_52_P408237	TAAACAATATCCACCTGTGAAATTACGGTCATATGTTTCCAATACCCATGTTCAGATACC	AK044401	Sestd1	Transcribed locus		1	0	0	8		0.1	0	0	0.0001		I	Genes are induced by T, both with and without MAA	9.1001	472	3.7586	3.7586	0	5596.07	21006.6	1.745	1.745	8.0246e-21	3843.44	6704.22	1.1615	1.1615	0.0567	19900.8	23235.7	2.5991	2.5991	3.356e-30	6881.63	17994.9
A_51_P275101	CTTCTGAGCATGCTCAGTAAGCATATGGACATAGAATTTAACATCTCTGTGGAGTGTGTG	NM_021439	Chst11	Carbohydrate sulfotransferase 11	cellular component|Golgi apparatus|IEA|GO:0005794|MGI|na//biological process|carbohydrate metabolism|IEA|GO:0005975|MGI|na//molecular function|chondroitin 4-sulfotransferase activity|IEA|GO:0047756|MGI|na//biological process|chondroitin sulfate biosynthes	1	0	0	8		0.1	0	0	0.0001		I	Genes are induced by T, both with and without MAA	9.1001	472	3.7288	3.7288	1.1208e-39	2145.78	8005.52	1.5777	1.5777	6.6417e-18	1418.61	2238.3	0.8911	-1.1222	0.0983	7616.21	6824.65	2.0902	2.0902	8.7527e-24	2489.18	5226.03
A_52_P164136	TACTCTTTAGAGGCATTATACTTCTAAATATTGGTCAATTCTTGACATAACACCTGAGGG	NM_001042591	Arrdc3	Arrestin domain containing 3	biological process|biological process unknown|ND|GO:0000004|MGI|na//cellular component|cellular component unknown|ND|GO:0008372|MGI|na//molecular function|molecular function unknown|ND|GO:0005554|MGI|na	1	0	0	8		0.1	0	0	0.0001		I	Genes are induced by T, both with and without MAA	9.1001	472	3.7122	3.7122	0	850.762	3159.27	1.502	1.502	0.0005	644.4	973.235	0.921	-1.0858	0.1521	2911.75	2674.99	2.253	2.253	1.0493e-14	982.958	2240.57
A_52_P279294	AGATGTTTTGGTATTGTCACAATAACTGTATTTTATTCCTGAGATTCCTTGTAGGTCCAC	AK013740	6530401D17Rik	RIKEN cDNA 2900062L11 gene		1	0	0	8		0.1	0	0	0.0001		I	Genes are induced by T, both with and without MAA	9.1001	472	3.6752	3.6752	1.2353e-22	5372.91	20173.5	1.5453	1.5453	5.9165e-07	3686.34	5695.65	0.8686	-1.1512	0.0123	17871.1	15505.6	2.2112	2.2112	1.4319e-35	5704.61	12598.1
A_51_P156882	ACACATTTCCCCTCTTGAGCTACCCAGTGACCGCTTTATATCTCAGTTTACATTAGACAT	NM_001024837	Adarb1	Adenosine deaminase, RNA-specific, B1	molecular function|RNA binding|IEA|GO:0003723|MGI|na//biological process|RNA processing|IEA|GO:0006396|MGI|na//molecular function|adenosine deaminase activity|IEA|GO:0004000|MGI|na//molecular function|double-stranded RNA adenosine deaminase activity|ISS|G	1	0	0	8		0.1	0	0	0.0001		I	Genes are induced by T, both with and without MAA	9.1001	472	3.6702	3.6702	0	340.952	1250.72	1.0984	1.0984	0.2675	230.575	254.576	1.8871	1.8871	2.2158e-22	1264.36	2377.73	5.4562	5.4562	0	340.267	1851.1
A_52_P656860	CAGCTATTGCTAATCCGACTGATGTTTTGAAAATCCGAATGCAAGCACAGAACAGCGCTG	NM_026232	Slc25a30	Solute carrier family 25, member 30	molecular function|binding|ISS|GO:0005488|MGI|12466851//cellular component|integral to membrane|IEA|GO:0016021|MGI|na//cellular component|mitochondrial inner membrane|ISS|GO:0005743|MGI|12466851//biological process|transport|IEA|GO:0006810|MGI|na	1	0	0	8		0.1	0	0	0.0001		I	Genes are induced by T, both with and without MAA	9.1001	472	3.67	3.67	1.9708e-31	382.329	1408.64	1.6334	1.6334	1.138e-05	247.441	409.741	1.1055	1.1055	0.1133	1464.42	1625.55	2.4742	2.4742	2.144e-43	484.937	1202.13
A_52_P32636	AATCTTACTACATAGTCTTAGTTCTGCTATCATGGTTATCCTGTTAAGTATATGGCTAGG	AK053682	Transcribed locus	Transcribed locus		1	0	0	8		0.1	0	0	0.0001		I	Genes are induced by T, both with and without MAA	9.1001	472	3.6394	3.6394	7.1962e-18	986.574	3716.32	0.9357	-1.0688	0.6689	759.998	687.67	0.8933	-1.1195	0.1504	3353.52	2986.67	3.4912	3.4912	1.66e-28	696.922	2406.74
A_51_P233583	TTACTTAATATGTGAGAGAAATGCTGGCATGACAAGAGTGGACCAACTGCTTTAATGCAG	NM_019985	Clec1b	C-type lectin domain family 1, member b	biological process|cell surface receptor linked signal transduction|TAS|GO:0007166|MGI|10671229//cellular component|integral to membrane|TAS|GO:0016021|MGI|12466851//cellular component|integral to plasma membrane|IDA|GO:0005887|MGI|10671229//molecular fun	1	0	0	8		0.1	0	0	0.0001		I	Genes are induced by T, both with and without MAA	9.1001	472	3.6366	3.6366	3.1072e-08	14.776	52.7602	2.2984	2.2984	0.0306	7.6044	18.437	1.5902	1.5902	1.5581e-06	62.916	101.13	3.1919	3.1919	0.0008	20.3059	72.9495
A_51_P239654	CTCTTCCGCTCTCCTTCCATGTGTACATAACTGTCACTCAAGAAGGTGATTGACAGATTC	NM_010444	Nr4a1	Nuclear receptor subfamily 4, group A, member 1	molecular function|DNA binding|IEA|GO:0003677|MGI|na//biological process|induction of apoptosis|IDA|GO:0006917|MGI|14657025//biological process|inhibition of caspase activation|IDA|GO:0001719|MGI|12815108//molecular function|ligand-dependent nuclear recep	1	0	0	8		0.1	0	0	0.0001		I	Genes are induced by T, both with and without MAA	9.1001	472	3.621	3.621	7.8936e-32	3174.37	11573.9	1.7028	1.7028	9.1017e-14	1993.08	3406.85	1.612	1.612	2.3276e-12	11044.3	17866.4	3.4875	3.4875	0	3999.09	13987.4
A_52_P664506	CTCTTGTAATTTTACTTTTTCACCCCAGTTCTACCCAATGTCTAATTGATACCAAACAAC	NM_018811	Abhd2	Abhydrolase domain containing 2	molecular function|catalytic activity|ISS|GO:0003824|MGI|12466851//molecular function|hydrolase activity|IEA|GO:0016787|MGI|na//cellular component|integral to membrane|ISS|GO:0016021|MGI|12466851//biological process|negative regulation of cell migration|I	1	0	0	8		0.1	0	0	0.0001		I	Genes are induced by T, both with and without MAA	9.1001	472	3.6132	3.6132	0	251.679	909.372	1.0671	1.0671	0.5468	178.451	191.43	0.7904	-1.2652	2.3276e-05	864.731	682.442	2.7854	2.7854	2.9004e-41	196.431	549.401
A_51_P338485	TAATCATAATCAACAGATTTGACCAGCTACTTGTGCTCAAAAGGGTTTCTTGTTTCTTAG	NM_134042	Aldh6a1	Aldehyde dehydrogenase family 6, subfamily A1	biological process|metabolism|ISS|GO:0008152|MGI|12466851//molecular function|methylmalonate-semialdehyde dehydrogenase (acylating) activity|ISS|GO:0004491|MGI|12466851//cellular component|mitochondrion|IDA|GO:0005739|MGI|12466851,14651853//cellular compo	1	0	0	8		0.1	0	0	0.0001		I	Genes are induced by T, both with and without MAA	9.1001	472	3.608	3.608	1.0625e-11	20149.5	77932.7	0.9637	-1.0376	0.6891	16819.7	16123.1	0.5329	-1.8765	6.4544e-09	66465.7	35751.7	2.0754	2.0754	1.8482e-17	15739.2	32520.8
A_52_P42069	ATTTCCCAGAAAACACATTTCAAAGGACCATTTATGTATTCTTATTCAGCATGCAACAGG	NM_021381	Prokr1	Prokineticin receptor 1	molecular function|G-protein coupled receptor activity|TAS|GO:0004930|MGI|12024206//biological process|G-protein coupled receptor protein signaling pathway|ISS|GO:0007186|MGI|12024206,12466851//biological process|G-protein coupled receptor protein signali	1	0	0	8		0.1	0	0	0.0001		I	Genes are induced by T, both with and without MAA	9.1001	472	3.6043	3.6043	1.8058e-36	1476.18	5340.46	1.5224	1.5224	2.0789e-11	1118.28	1700.57	1.6256	1.6256	5.1391e-07	4984.22	8008.01	3.658	3.658	4.5584e-42	1705.1	6291.83
A_51_P124388	GAAGGAGGAACCCTAGCAGGCAAGATGAAACCCCGTGATCTACAGCACTGCCTTTCTGCT	NM_145977	Slc45a3	Solute carrier family 45, member 3	cellular component|integral to membrane|TAS|GO:0016021|MGI|12466851	1	0	0	8		0.1	0	0	0.0001		I	Genes are induced by T, both with and without MAA	9.1001	472	3.6008	3.6008	1.6732e-17	1009.26	3713.12	1.242	1.242	0.0345	471.378	589.947	1.0864	1.0864	0.2292	3905.38	4274.75	2.9985	2.9985	5.9301e-17	1016.31	3121.09
A_51_P104727	CTTGGCACTACAAGTAAATATCCCATTACATCTTCTCTAGCATAGCACTGTGTGTTTTGT	NM_153078	Ehbp1	EH domain binding protein 1	molecular function|protein binding|IPI|GO:0005515|MGI|15247266	1	0	0	8		0.1	0	0	0.0001		I	Genes are induced by T, both with and without MAA	9.1001	472	3.5965	3.5965	4.8399e-28	10994.2	39957.2	0.7684	-1.3014	3.1132e-06	8515.3	6543.87	0.7234	-1.3824	1.4533e-06	36413.5	26231.9	3.2663	3.2663	8.8494e-33	6540.36	21539.6
A_52_P640386	CATTAACTACCTATTTCTCAGTTGATAGTTGCATGACTGATACCTACAGATTGAAATACC	NM_133857	Usp53	Ubiquitin specific peptidase 53	molecular function|cysteine-type peptidase activity|IEA|GO:0008234|MGI|na//molecular function|hydrolase activity|IEA|GO:0016787|MGI|na//molecular function|peptidase activity|IEA|GO:0008233|MGI|na//biological process|ubiquitin cycle|IEA|GO:0006512|MGI|na	1	0	0	8		0.1	0	0	0.0001		I	Genes are induced by T, both with and without MAA	9.1001	472	3.5774	3.5774	0	1174.18	4204.12	1.5604	1.5604	6.9968e-17	840.705	1311.62	1.0779	1.0779	0.3611	4059.77	4332.74	2.416	2.416	0	1392.69	3364.64
A_51_P304469	AATACTGTTGCTGCTTTGTACAAGATCTGACACTACAGGGCTTTCTAATCAGGATGTCTT	NM_011504	Stxbp3a	Syntaxin binding protein 3A	cellular component|cytosol|IDA|GO:0005829|MGI|12297296,12832401//biological process|glucose transport|IDA|GO:0015758|MGI|12297296//cellular component|plasma membrane|IDA|GO:0005886|MGI|12297296,12832401//molecular function|protein binding|IPI|GO:0005515|M	1	0	0	8		0.1	0	0	0.0001		I	Genes are induced by T, both with and without MAA	9.1001	472	3.5748	3.5748	1.9539e-35	18496.7	66765.9	1.635	1.635	2.9706e-11	14566.2	23769.8	0.979	-1.0214	0.7653	55025.8	53574.4	2.0546	2.0546	3.1642e-19	22585.6	46219.5
A_51_P164539	TGACCAATATGGGCATATGTGGGAGCAGACAAGATGGAGCTGACCTTTGTTTCTAGTCTA	NM_033474	Arvcf	Armadillo repeat gene deleted in velo-cardio-facial syndrome	molecular function|binding|IEA|GO:0005488|MGI|na//biological process|calcium-dependent cell-cell adhesion|TAS|GO:0016339|MGI|11058098//biological process|cell adhesion|IEA|GO:0007155|MGI|na//cellular component|cytoplasm|IDA|GO:0005737|MGI|11719554//cellul	1	0	0	8		0.1	0	0	0.0001		I	Genes are induced by T, both with and without MAA	9.1001	472	3.5693	3.5693	7.5446e-19	400.762	1453.98	1.3839	1.3839	1.3714e-06	188.56	261.645	1.52	1.52	4.2172e-10	1763.1	2693.16	3.5297	3.5297	7.8264e-23	574.893	2070.89
A_52_P248403	AATAAGGCCAAAGAGAAATTAAAAGAGGCTCCAGGAACTTTCTTGATTAGAGATAGTTTG					1	0	0	8		0.1	0	0	0.0001		I	Genes are induced by T, both with and without MAA	9.1001	472	3.5589	3.5589	3.2508e-08	15.3726	54.9678	1.6929	1.6929	0.0758	8.9645	15.6065	1.2503	1.2503	0.0419	69.2285	85.0003	2.5475	2.5475	5.4437e-06	17.9387	47.315
A_52_P71686	ACAGAAATAATGTGAACTAATTTTACTATACACTCTCTATATACACATGCTATGTAGAAT	NM_175406	Atp6v0d2	ATPase, H+ transporting, lysosomal V0 subunit D2	biological process|hydrogen transport|ISS|GO:0006818|MGI|12466851//molecular function|hydrogen-exporting ATPase activity, phosphorylative mechanism|ISS|GO:0008553|MGI|12466851//molecular function|hydrogen-transporting ATP synthase activity, rotational mec	1	0	0	8		0.1	0	0	0.0001		I	Genes are induced by T, both with and without MAA	9.1001	472	3.5477	3.5477	0.0019	4.5703	15.9742	1	1	1	3.9537	3.4954	1.777	1.777	0.0681	86.1004	148.065	8.6076	8.6076	3.417e-20	7.0456	59.5725
A_51_P233982	CTATTTAGCACACAGGCATATCCCTCCTTGTAAAACCATTGCATGAGCCGACTTCAGCAA	NM_177089	Tacc1	Transforming, acidic coiled-coil containing protein 1	biological process|cell cycle|IEA|GO:0007049|MGI|na//biological process|cytokinesis|IEA|GO:0000910|MGI|na//cellular component|nucleus|IEA|GO:0005634|MGI|na//molecular function|protein binding|TAS|GO:0005515|MGI|15207008	1	0	0	8		0.1	0	0	0.0001		I	Genes are induced by T, both with and without MAA	9.1001	472	3.5163	3.5163	6.5406e-22	491.788	1729.18	1.3693	1.3693	0.0006	383.005	518.647	0.9685	-1.0325	0.6853	1672.21	1615.7	2.3355	2.3355	5.4528e-21	559.402	1329.09
A_51_P482711	GGTCATGGGGACCAAGGAGAAGGCATGAATCCCTGTATTTGGCTCTTGCAGCCTCAGGCA	NM_053272	Dhcr24	24-dehydrocholesterol reductase	cellular component|Golgi apparatus|ISS|GO:0005794|MGI|12466851//molecular function|MAP kinase phosphatase activity|IDA|GO:0017017|MGI|11988087//biological process|cholesterol biosynthesis|ISS|GO:0006695|MGI|11519011//cellular component|cytoplasm|IDA|GO:00	1	0	0	8		0.1	0	0	0.0001		I	Genes are induced by T, both with and without MAA	9.1001	472	3.4961	3.4961	8.4192e-12	9749.03	34675.2	1.1277	1.1277	0.2387	6022.22	6849.81	1.228	1.228	0.0339	34994.6	42444.5	3.4004	3.4004	6.7936e-25	9426.76	32597.2
A_52_P393755	TTCCTGTGGATTGAAGGCTTGCTTAGAGGCACAACAAGCCATCCCTACTACCTCCCCAGG	NM_010718	Limk2	LIM motif-containing protein kinase 2	molecular function|ATP binding|IEA|GO:0005524|MGI|na//molecular function|kinase activity|IEA|GO:0016301|MGI|na//biological process|protein amino acid phosphorylation|IMP|GO:0006468|MGI|11784110//molecular function|protein binding|IEA|GO:0005515|MGI|na//mo	1	0	0	8		0.1	0	0	0.0001		I	Genes are induced by T, both with and without MAA	9.1001	472	3.4373	3.4373	0	1794.02	6157.48	1.1904	1.1904	0.002	1155.73	1377.33	0.8684	-1.1516	0.1137	5757.68	5072.85	2.5063	2.5063	3.1356e-30	1563.75	3943.17
A_51_P215975	CAGTGCTGTCCCGTGTGTCCAGAGAAACAACGCAGTAGAGACCTCCCCAGCCTACCAAAT	NM_009893	Chrd	Chordin	biological process|central nervous system development|IMP|GO:0007417|MGI|10688202//biological process|development|IEA|GO:0007275|MGI|na//biological process|dorsal/ventral pattern formation|IMP|GO:0009953|MGI|12810603//cellular component|extracellular spac	1	0	0	8		0.1	0	0	0.0001		I	Genes are induced by T, both with and without MAA	9.1001	472	3.4226	3.4226	2.2537e-18	233.887	798.753	1.2086	1.2086	0.3538	126.957	158.532	0.7601	-1.3156	0.0204	844.958	650.602	2.1609	2.1609	5.2572e-07	207.074	463.883
A_51_P200582	GGTTGATTTCTGACAAATTAAAGTATGTCGATTGTCACAGTTTTAGACGTAGAGGAAATG	AK051391	Transcribed locus	Transcribed locus		1	0	0	8		0.1	0	0	0.0001		I	Genes are induced by T, both with and without MAA	9.1001	472	3.4169	3.4169	6.3254e-09	24.233	85.9668	0.9371	-1.0671	0.8328	22.8186	21.7699	1.1373	1.1373	0.0413	88.4693	100.596	4.0009	4.0009	1.382e-10	19.5511	79.897
A_52_P237232	CTCACACTAAACAAGTTCCCAAACAGGACTTCTGGATTGTTGGAGACGAACTTCAGTGTC	NM_009379	Thpo	Thrombopoietin	biological process|cell proliferation|IEA|GO:0008283|MGI|na//biological process|cellular physiological process|IEA|GO:0050875|MGI|na//molecular function|cytokine activity|IEA|GO:0005125|MGI|na//cellular component|extracellular region|IEA|GO:0005576|MGI|na	1	0	0	8		0.1	0	0	0.0001		I	Genes are induced by T, both with and without MAA	9.1001	472	3.4157	3.4157	1.4697e-18	20.6021	70.9477	2.0454	2.0454	0.0106	7.3061	15.1802	0.6658	-1.502	2.4421e-09	74.7025	49.7404	2.3572	2.3572	0.0023	14.5588	37.7601
A_51_P198053	AGCTCCCAGTTTACTTCCATGTAGCTCTCAACTTCGTTCAGTAAAGTCTTTGGCTTCACC	NM_029325	Spinlw1	Serine protease inhibitor-like, with Kunitz and WAP domains 1 (eppin)	cellular component|acrosome|IDA|GO:0001669|MGI|12909348//cellular component|cytoplasm|IDA|GO:0005737|MGI|12909348//molecular function|endopeptidase inhibitor activity|IEA|GO:0004866|MGI|na//cellular component|extracellular space|TAS|GO:0005615|MGI|1246685	1	0	0	8		0.1	0	0	0.0001		I	Genes are induced by T, both with and without MAA	9.1001	472	3.4115	3.4115	1.5239e-29	29.8521	102.036	0.8748	-1.1432	0.5198	39.2451	33.9586	0.8977	-1.114	0.2048	112.794	102.104	2.519	2.519	1.264e-14	31.3315	79.0882
A_51_P268934	CCCTAAAGATGAGGTAGCCTGTGCCAACTTCAGGTAGCTACTGCGGCTTCACTCTGGTGC	NM_153142	Slc35e4	Solute carrier family 35, member E4		1	0	0	8		0.1	0	0	0.0001		I	Genes are induced by T, both with and without MAA	9.1001	472	3.4111	3.4111	3.4405e-33	2749.87	9403.23	1.1886	1.1886	0.0242	1282.58	1531.88	0.8612	-1.1612	0.1292	9712.44	8485.33	2.6705	2.6705	1.4902e-24	2230.69	6029.01
A_52_P194929	AGAAAGGATATTTTGCTGCAAGATTAAGTTACAGTTCTCAGTGGAAGTCATTTGTGATGG	NM_001080931	Med13	Mediator complex subunit 13	cellular component|mediator complex|ISS|GO:0000119|MGI|na//biological process|positive regulation of transcription from RNA polymerase II promoter|ISS|GO:0045944|MGI|na//molecular function|transcription coactivator activity|ISS|GO:0003713|MGI|na	1	0	0	8		0.1	0	0	0.0001		I	Genes are induced by T, both with and without MAA	9.1001	472	3.4015	3.4015	2.8397e-26	2250.51	7735.73	1.086	1.086	0.3046	1652.83	1789.63	0.919	-1.0881	0.4842	7894.24	7042.95	2.8138	2.8138	0	1914.36	5383.82
A_51_P454196	GAGAAAGACCCAAGTGTAAATTGAAAGACAAGTTTCAAAACTTGAGATGAGAGACTTACC	AK008803	Sh2d4a	SH2 domain containing 4A		1	0	0	8		0.1	0	0	0.0001		I	Genes are induced by T, both with and without MAA	9.1001	472	3.3956	3.3956	4.5253e-15	143.836	494.439	0.7925	-1.2618	0.0079	93.6673	73.7026	1.4365	1.4365	6.8022e-08	511.377	731.578	6.001	6.001	1.008e-33	98.3949	585.865
A_52_P488666	GAGGTACCTGGAAGGATCCGTTGTCCGATTCAGCTGCAACAATGGCTACAGCTTGGTGGG	NM_027890	Susd2	Sushi domain containing 2	cellular component|extracellular space|TAS|GO:0005615|MGI|12466851//cellular component|integral to membrane|TAS|GO:0016021|MGI|12466851	1	0	0	8		0.1	0	0	0.0001		I	Genes are induced by T, both with and without MAA	9.1001	472	3.3934	3.3934	2.0355e-31	65.2565	221.231	1.5237	1.5237	0.0001	44.1266	67.6879	0.9204	-1.0865	0.4957	248.819	230.883	2.0615	2.0615	3.8306e-12	90.3426	187.941
A_52_P297822	CCCCTGGTGGAAAACAGACTCAGGTCAAAAGAACAAGATATGAAGCAATCGTAGTTATGT	AK016699	Cyp1b1			1	0	0	8		0.1	0	0	0.0001		I	Genes are induced by T, both with and without MAA	9.1001	472	3.3828	3.3828	6.1624e-07	29.8717	108.014	1.0005	1.0005	0.9972	17.8747	17.8749	0.9549	-1.0473	0.6868	123.073	119.619	4.3216	4.3216	4.3803e-36	19.5663	84.5973
A_52_P423247	CTGGAAGAGACTGACATAGACATTGCAACAGAAGACAAGTCTCCGATCGACACATAATCT	NM_019840	Pde4b	Phosphodiesterase 4B, cAMP specific	biological process|NOT smooth muscle contraction|IMP|GO:0006939|MGI|14519662//molecular function|cAMP-specific phosphodiesterase activity|ISS|GO:0004115|MGI|10213096//molecular function|hydrolase activity|IEA|GO:0016787|MGI|na	1	0	0	8		0.1	0	0	0.0001		I	Genes are induced by T, both with and without MAA	9.1001	472	3.3659	3.3659	3.2732e-17	331.959	1130.88	0.6455	-1.5493	0.0158	233.384	149.311	1.5206	1.5206	3.6405e-05	1145.67	1758.43	6.9399	6.9399	0	198.6	1397.49
A_51_P210708	CAGTTGATGGCAACTAATTCATCTTAGAACATATTGTCTCCTATTAATGTTGGGGACAAC	NM_001081395	Amotl1	Angiomotin-like 1	molecular function|identical protein binding|ISO|GO:0042802|MGI|na//biological process|biological_process|ND|GO:0008150|MGI|na//cellular component|tight junction|IDA|GO:0005923|MGI|11733531//cellular component|tight junction|ISO|GO:0005923|MGI|na	1	0	0	8		0.1	0	0	0.0001		I	Genes are induced by T, both with and without MAA	9.1001	472	3.3634	3.3634	5.1737e-13	737.518	2550.34	1.2702	1.2702	0.041	452.716	573.623	1.1196	1.1196	0.284	2756.61	3047.16	2.9069	2.9069	3.8898e-10	754.794	2313.26
A_52_P63343	TTTTTTACTTTAATGTATTTGTGGTGAGGAAATAGAAATCCTTTCTGATTAAAGACATTT	NM_001033302	Gm129	Gene model 129, (NCBI)		1	0	0	8		0.1	0	0	0.0001		I	Genes are induced by T, both with and without MAA	9.1001	472	3.3494	3.3494	7.0404e-09	1647.04	5982.79	0.6908	-1.4476	2.0033e-06	1131.62	783.139	0.6621	-1.5103	0.0003	4867.26	3224.29	3.1907	3.1907	6.15e-33	832.615	2646.83
A_52_P866221	GATGCTCAGTACAGTAGTAGAACATAACCCTTAATAAATGTTATTTTAAGCCATGGTTGG	AK006025	1700016F12Rik	Transcribed locus		1	0	0	8		0.1	0	0	0.0001		I	Genes are induced by T, both with and without MAA	9.1001	472	3.3392	3.3392	0.0007	44.1833	179.185	0.6286	-1.5908	0.0065	33.203	20.7659	1.795	1.795	9.6249e-17	157.789	283.387	8.6376	8.6376	2.7277e-08	25.7129	233.565
A_51_P287617	AAACAGCTTTTGAGCAATAGAAAATATTAACAGAAAGGTACTCTCATGCTTGACACCCAT	AK122464	Plekhh1	Pleckstrin homology domain containing, family H (with MyTH4 domain) member 1	molecular function|ATP binding|ISS|GO:0005524|MGI|12466851//molecular function|actin binding|ISS|GO:0003779|MGI|12466851//cellular component|cytoskeleton|ISS|GO:0005856|MGI|12466851//cellular component|membrane|IEA|GO:0016020|MGI|na//molecular function|mo	1	0	0	8		0.1	0	0	0.0001		I	Genes are induced by T, both with and without MAA	9.1001	472	3.3389	3.3389	4.3403e-27	1204.24	4048.61	1.4125	1.4125	0.0003	794.131	1119.96	1.4816	1.4816	2.2363e-08	4057.59	5988.73	3.3844	3.3844	0	1371.78	4648.26
A_51_P418016	CTGGACAATCATTAAATGTGTACTGTGAAGAGATTAATGATGTGTGTAAAGGACTTAACC	NM_172839	Ccnj	Cyclin J	biological process|cell cycle|IEA|GO:0007049|MGI|na//molecular function|cyclin-dependent protein kinase regulator activity|ISS|GO:0016538|MGI|12466851//biological process|cytokinesis|IEA|GO:0000910|MGI|na//cellular component|nucleus|ISS|GO:0005634|MGI|124	1	0	0	8		0.1	0	0	0.0001		I	Genes are induced by T, both with and without MAA	9.1001	472	3.3321	3.3321	1.7888e-12	864.547	2993.14	0.6552	-1.5262	1.1187e-05	630.52	410.518	0.9522	-1.0502	0.4738	2858.16	2728.21	4.7904	4.7904	0	443.975	2121.43
A_51_P248044	GCCCTGAAACTGAAACGGGCAGGAAATAGCCTGGCAGCATCTACAGCGGAAGAAACAGCA	NM_008483	Lamb2	Laminin, beta 2	cellular component|basal lamina|IEA|GO:0005605|MGI|na//cellular component|basement membrane|IEA|GO:0005604|MGI|na//biological process|cell adhesion|IEA|GO:0007155|MGI|na//cellular component|extracellular matrix (sensu Metazoa)|IEA|GO:0005578|MGI|na//molec	1	0	0	8		0.1	0	0	0.0001		I	Genes are induced by T, both with and without MAA	9.1001	472	3.3101	3.3101	4.2297e-29	3023.86	10020.9	0.8749	-1.143	0.0225	1809	1584.59	0.8375	-1.1941	0.0235	9869.19	8332.29	3.1515	3.1515	8.4986e-20	1898.81	6100.62
A_52_P300331	GGAGAAGCTCTTGCATTTAAATACCCAGCCAAGAAAAATTGCACAGATAGTGTGTATAAG	NM_177327	Wwp1	WW domain containing E3 ubiquitin protein ligase 1	cellular component|intracellular|IEA|GO:0005622|MGI|na//molecular function|ligase activity|IEA|GO:0016874|MGI|na//biological process|protein modification|IEA|GO:0006464|MGI|na//biological process|protein ubiquitination|TAS|GO:0016567|MGI|10903445//biologi	1	0	0	8		0.1	0	0	0.0001		I	Genes are induced by T, both with and without MAA	9.1001	472	3.3097	3.3097	0	3691.19	12217.8	1.1901	1.1901	0.0156	2747.68	3262.93	1.8875	1.8875	8.5387e-22	11792.9	22193.2	4.9572	4.9572	0	3436.43	17138.3
A_51_P103114	CAATCTTATGAGACCTGGAGTATTCACAGACATTGAACAATACCAGTTTGTCTACAAAGC	NM_008981	Ptprg	Protein tyrosine phosphatase, receptor type, G	molecular function|carbonate dehydratase activity|IEA|GO:0004089|MGI|na//cellular component|extracellular space|TAS|GO:0005615|MGI|12466851//molecular function|hydrolase activity|IEA|GO:0016787|MGI|na//cellular component|integral to membrane|TAS|GO:001602	1	0	0	8		0.1	0	0	0.0001		I	Genes are induced by T, both with and without MAA	9.1001	472	3.3029	3.3029	1.7531e-30	785.266	2608.77	0.5986	-1.6706	2.6832e-14	566.345	338.023	0.6371	-1.5697	1.557e-07	2495.02	1565.75	3.1927	3.1927	1.0893e-34	365.304	1159.42
A_51_P414677	TATATGGTATGATTTGCCTTAGAAATGAAGTAGTCAACATCTGTCCATCATTAGTATGGC	AK043743	Transcribed locus	Transcribed locus		1	0	0	8		0.1	0	0	0.0001		I	Genes are induced by T, both with and without MAA	9.1001	472	3.3005	3.3005	2.6963e-13	2553.23	8813.13	1.02	1.02	0.8502	1841.57	1860.09	1.0019	1.0019	0.9781	7953.85	7955.28	3.2337	3.2337	6.7673e-29	1932.06	6173.24
A_52_P371922	GATTCCGAAAGTGGGTCATATGAAGCGAATTCTCCAGGGAATTAAAGAGCTTGAACGGAA	NM_001081336	Dgkh	Diacylglycerol kinase, eta	cellular component|cytoplasm|ISS|GO:0005737|MGI|na//molecular function|diacylglycerol kinase activity|ISS|GO:0004143|MGI|na//biological process|diacylglycerol metabolism|ISS|GO:0046339|MGI|na//cellular component|endosome|ISS|GO:0005768|MGI|na//molecular f	1	0	0	8		0.1	0	0	0.0001		I	Genes are induced by T, both with and without MAA	9.1001	472	3.2852	3.2852	0	726.989	2387.81	1.6746	1.6746	8.8239e-08	487.925	824.352	1.6497	1.6497	1.0411e-08	2478.42	4069.28	3.0768	3.0768	3.0039e-33	1024.64	3185.05
A_51_P295315	CTCAACCGCTACAAAATCATCAAACTGCTGCTCTTGCATGGGGCGGACATGATGGCTAAG	NM_020033	Ankrd2	Ankyrin repeat domain 2 (stretch responsive muscle)	cellular component|sarcomere|IDA|GO:0030017|MGI|12004005	1	0	0	8		0.1	0	0	0.0001		I	Genes are induced by T, both with and without MAA	9.1001	472	3.2847	3.2847	1.9066e-21	50.7869	166.888	0.8786	-1.1381	0.1215	32.8162	28.8177	1.5215	1.5215	0.0019	197.798	311.221	5.1827	5.1827	0	46.1558	238.9
A_52_P561936	GAAATGCATTTGCACGTTGTGATAAAGACACAATGAGATGAATTGTGCAGAACCATAACC	NM_134054	1110002B05Rik	RIKEN cDNA 1110002B05 gene	cellular component|integral to membrane|TAS|GO:0016021|MGI|12466851	1	0	0	8		0.1	0	0	0.0001		I	Genes are induced by T, both with and without MAA	9.1001	472	3.2843	3.2843	8.1264e-09	39049.8	138557	0.9996	-1.0004	0.9972	33749.3	33424.2	0.7227	-1.3838	1.0535e-06	105365	76490	2.4566	2.4566	7.7664e-10	30906.5	75876.1
A_51_P166648	CCTTCTGTGAAGGAGAATCTGTCTTGTCATCCGAGATGGGTGAAGCCAGAAAGCTGTCAA	NM_027627	4931408A02Rik	RIKEN cDNA 4931408A02 gene	cellular component|integral to membrane|IEA|GO:0016021|MGI|na//molecular function|sugar binding|IEA|GO:0005529|MGI|na	1	0	0	8		0.1	0	0	0.0001		I	Genes are induced by T, both with and without MAA	9.1001	472	3.2586	3.2586	1.0888e-33	546.545	1791.18	1.2191	1.2191	0.0181	354.051	434.304	0.8997	-1.1114	0.3453	1810.59	1652.13	2.3863	2.3863	0	508.558	1214.46
A_52_P119933	TGCTGGAGATTGCCACATTTTACTCTGAGAACATAAGCTGTGCCACCATTGTCAAGGACA	NM_172258	Slc36a3	Solute carrier family 36 (proton/amino acid symporter), member 3	cellular component|integral to membrane|IEA|GO:0016021|MGI|na//biological process|transport|IEA|GO:0006810|MGI|na	1	0	0	8		0.1	0	0	0.0001		I	Genes are induced by T, both with and without MAA	9.1001	472	3.242	3.242	2.2941e-06	7.5307	24.1397	0.9682	-1.0328	0.9429	5.6506	5.7137	1.907	1.907	3.349e-05	34.7999	65.4572	6.1767	6.1767	3.0887e-16	8.0951	50.9239
A_51_P393897	GTGCACTCTTTGAATGTATACTGGATTAGAAGCAGTAAATTTGGCATTAGTAACTCCAGG	NM_025837	Mpi	Mannose phosphate isomerase	biological process|carbohydrate metabolism|ISS|GO:0005975|MGI|12466851//molecular function|isomerase activity|IEA|GO:0016853|MGI|na//molecular function|mannose-6-phosphate isomerase activity|ISS|GO:0004476|MGI|12466851//molecular function|zinc ion binding	1	0	0	8		0.1	0	0	0.0001		I	Genes are induced by T, both with and without MAA	9.1001	472	3.242	3.242	0	5895.67	19068.2	1.3667	1.3667	1.1936e-09	3057.19	4178.55	1.2329	1.2329	0.0508	18817.2	23463.6	2.9193	2.9193	7.7367e-24	6172.53	18118.4
A_52_P843634	CCCATTTATGGTATCTCTAAATGATCTCAACAATGATGACAGGATCTTCGGTAACAGAGA	AK035747	2610528E23Rik	RIKEN cDNA 2610528E23 gene	molecular function|hydrolase activity|IEA|GO:0016787|MGI|na	1	0	0	8		0.1	0	0	0.0001		I	Genes are induced by T, both with and without MAA	9.1001	472	3.2359	3.2359	2.2627e-15	18.5314	60.5918	2.1128	2.1128	0.0468	8.2127	18.5142	0.7459	-1.3407	0.1308	76.057	54.3267	2.3997	2.3997	3.2816e-05	21.2952	49.3247
A_52_P75127	GCCAGCTCCAGAACATTGCCAAGAAGGAAAACTGCGTCCGCAGCGTCATTGACCAGCGTA	NM_013687	Tcp11	T-complex protein 11	biological process|cell differentiation|IEA|GO:0030154|MGI|na//biological process|development|IEA|GO:0007275|MGI|na//biological process|spermatogenesis|IEA|GO:0007283|MGI|na	1	0	0	8		0.1	0	0	0.0001		I	Genes are induced by T, both with and without MAA	9.1001	472	3.2335	3.2335	4.29e-33	14.748	47.7081	0.9334	-1.0713	0.7791	13.288	12.7237	1.0202	1.0202	0.8364	68.6387	70.9129	5.0639	5.0639	1.1383e-12	8.9473	44.2149
A_51_P251352	GGAAGTGCTTTGGGCCGTTTTATTATAGAGACAGAAGAAACACAATTCTGCTCCTGGGTG	NM_015829	Slc25a13	Solute carrier family 25 (mitochondrial carrier, adenine nucleotide translocator), member 13	biological process|L-aspartate transport|IMP|GO:0015810|MGI|14701727//molecular function|L-glutamate transporter activity|IMP|GO:0005313|MGI|14701727//molecular function|binding|IEA|GO:0005488|MGI|na//molecular function|calcium ion binding|IEA|GO:0005509|	1	0	0	8		0.1	0	0	0.0001		I	Genes are induced by T, both with and without MAA	9.1001	472	3.2009	3.2009	0	4374.22	13999.2	0.985	-1.0153	0.8788	3114.83	3058.38	1.3763	1.3763	0.0477	13424.1	18142.8	4.7106	4.7106	0	3133.8	14734.6
A_51_P185593	AGTTCCTCCTGAGATCAGAACTTTTCCCTATAGGTTCAAACTAGGAAGCATGCACTAACT	NM_183312	Dmn	Desmuslin	cellular component|Z disc|ISS|GO:0030018|MGI|na//biological process|biological process unknown|ND|GO:0000004|MGI|na//cellular component|intermediate filament|ISS|GO:0005882|MGI|na//molecular function|protein binding|ISS|GO:0005515|MGI|na//molecular functi	1	0	0	8		0.1	0	0	0.0001		I	Genes are induced by T, both with and without MAA	9.1001	472	3.1973	3.1973	0	200.202	639.753	1.505	1.505	4.1173e-09	146.9	222.109	1.8831	1.8831	2.7135e-09	711.512	1363.85	3.6677	3.6677	0	284.007	1044.71
A_52_P345301	CACGATGTTGGAGAGCCTGAACCACAAGGTGCTGGAAGTCTACCGGAAATGTGTGGGCAT	BC079632	Ccdc37	Coiled-coil domain containing 37		1	0	0	8		0.1	0	0	0.0001		I	Genes are induced by T, both with and without MAA	9.1001	472	3.1894	3.1894	2.4794e-19	16.2579	51.7368	0.9214	-1.0853	0.7677	13.1014	12.2975	1.6797	1.6797	4.5345e-05	74.1987	128.273	4.2732	4.2732	1.344e-25	22.4578	96.0657
A_51_P499979	AGTTAAAGTCAAGTAAGATCAACAAAAATAAATACTATTTTTCACAGAGATCAGCTGCAT	BB744428	Transcribed locus	Transcribed locus		1	0	0	8		0.1	0	0	0.0001		I	Genes are induced by T, both with and without MAA	9.1001	472	3.1804	3.1804	3.58e-16	1760.35	5704.48	1.5505	1.5505	0.0011	1293.22	1994.46	1.611	1.611	3.7437e-08	5467.81	8753.87	3.4206	3.4206	0	2058.53	7024.74
A_51_P235816	TTCTTTTTTAAGTTCTTGTGGGGAAACTTTGGGGTTAATCAAAGGATGTAGTCCTGTGGT	AK083389	Tsc22d3	TSC22 domain family 3	biological process|anti-apoptosis|IDA|GO:0006916|MGI|9430225//biological process|regulation of transcription, DNA-dependent|IEA|GO:0006355|MGI|na//molecular function|transcription factor activity|IEA|GO:0003700|MGI|na	1	0	0	8		0.1	0	0	0.0001		I	Genes are induced by T, both with and without MAA	9.1001	472	3.1753	3.1753	3.4994e-38	3019.83	9656.9	0.8695	-1.15	0.0359	1889.36	1644.55	0.5888	-1.6985	1.7523e-18	9162.29	5377.23	2.0575	2.0575	5.0908e-16	1861.29	3865.13
A_52_P37077	ATCAGCAGTGAAGAAAAGGCATCGTGGACTCGACCAGAGAAGCAAGAGACTCTGGATGGG		Ncam1			1	0	0	8		0.1	0	0	0.0001		I	Genes are induced by T, both with and without MAA	9.1001	472	3.1582	3.1582	0	122.419	387.311	1.3681	1.3681	5.5473e-06	105.53	145.357	1.9506	1.9506	4.0269e-24	430.068	840.415	3.7447	3.7447	0	176.151	667.926
A_52_P448253	CGCTGCAGCATTGTGAACATCCATGGCGCAGTCCTGTATGACAAGTACATCCGACCCGAG	NM_020583	Isg20	Interferon-stimulated protein	molecular function|RNA binding|IEA|GO:0003723|MGI|na//molecular function|exonuclease activity|IEA|GO:0004527|MGI|na//molecular function|exoribonuclease II activity|IEA|GO:0008859|MGI|na//molecular function|hydrolase activity|IEA|GO:0016787|MGI|na//cellula	1	0	0	8		0.1	0	0	0.0001		I	Genes are induced by T, both with and without MAA	9.1001	472	3.1577	3.1577	8.1031e-17	2142.36	6840.45	0.8649	-1.1562	0.1461	1325.91	1155.07	0.9644	-1.0369	0.6683	6954.81	6786.26	3.355	3.355	3.3266e-20	1435.72	4925.77
A_51_P434659	ATGTGGGCCCCTAAAGCACCCATTCACGCCTTGGAAAGTATTCTCAGAGTCCCCAGCGTC	NM_172579	Sipa1l1	Signal-induced proliferation-associated 1 like 1	molecular function|GTPase activator activity|IEA|GO:0005096|MGI|na//biological process|intracellular signaling cascade|ISS|GO:0007242|MGI|12466851//molecular function|protein binding|IEA|GO:0005515|MGI|na	1	0	0	8		0.1	0	0	0.0001		I	Genes are induced by T, both with and without MAA	9.1001	472	3.1512	3.1512	0	12805	40344.6	1.0115	1.0115	0.8669	9236.39	9310.87	0.8074	-1.2385	0.0103	37495.4	29987.5	2.4461	2.4461	7.5527e-34	9767.91	23988.7
A_51_P219139	GATCAACTCACTTGTGTAGAAGAGACAAAGTAAGAGGGTTCTGTAGTCATCCAGTGAGAT	NM_183313	EG330602	Predicted gene, EG330602		1	0	0	8		0.1	0	0	0.0001		I	Genes are induced by T, both with and without MAA	9.1001	472	3.1397	3.1397	2.9427e-44	20.9911	65.9023	0.9137	-1.0944	0.5019	24.7562	22.6199	0.7715	-1.2962	0.0002	76.7094	59.2505	3.4907	3.4907	2.5079e-07	13.0293	43.7115
A_51_P179041	CCTGGGCATGTTTGTGTGTATCCAGGACTCAGGGATGCATCTGTGAGGATGCAGAAATGG	NM_011567	Tead4	TEA domain family member 4	molecular function|DNA binding|IEA|GO:0003677|MGI|na//cellular component|nucleus|IEA|GO:0005634|MGI|na//biological process|regulation of transcription, DNA-dependent|IEA|GO:0006355|MGI|na//biological process|transcription|IEA|GO:0006350|MGI|na//molecular	1	0	0	8		0.1	0	0	0.0001		I	Genes are induced by T, both with and without MAA	9.1001	472	3.1367	3.1367	2.7446e-30	103.84	323.981	1.074	1.074	0.2585	61.2372	65.7131	1.088	1.088	0.4493	354.64	389.693	3.0895	3.0895	3.5869e-29	91.2866	285.469
A_51_P132685	TTTTGGTGGTTACACACAGAGAGGGGCTTCCATCTTTGGACTGGCTCCCTTCAAGGCTGA	NM_007433	Akp5	Alkaline phosphatase 5	molecular function|alkaline phosphatase activity|IEA|GO:0004035|MGI|na//cellular component|extracellular space|TAS|GO:0005615|MGI|12466851//molecular function|hydrolase activity|IEA|GO:0016787|MGI|na//cellular component|integral to membrane|IEA|GO:0016021	1	0	0	8		0.1	0	0	0.0001		I	Genes are induced by T, both with and without MAA	9.1001	472	3.1331	3.1331	1.9345e-09	16.8629	53.6846	0.9651	-1.0362	0.9191	10.9011	10.014	1.4275	1.4275	2.8051e-07	70.3954	100.648	6.0396	6.0396	3.8076e-34	12.5524	75.7759
A_52_P224760	CTGAAGAATTGCTTTCTTACTTAAAAACAAAGACAGTTTGTGAGTAGTTCTGGGCAATAG	NM_011198	Ptgs2	Prostaglandin-endoperoxide synthase 2	cellular component|NOT nucleus|IDA|GO:0005634|MGI|12021206//biological process|anagen|IMP|GO:0042640|MGI|15713628//cellular component|cytoplasm|IDA|GO:0005737|MGI|12021206//cellular component|extracellular space|TAS|GO:0005615|MGI|12466851//biological pro	1	0	0	8		0.1	0	0	0.0001		I	Genes are induced by T, both with and without MAA	9.1001	472	3.1274	3.1274	2.9049e-31	15369.6	48183.1	1.301	1.301	0.0264	11993.8	15470.2	1.0391	1.0391	0.8306	44058.3	43540.1	2.5045	2.5045	1.4497e-30	14773.8	36894.8
A_52_P494915	GACTGATAAAGAAAACAAAAGCGGAACAAACTCAGTAATAAACCTCCTTAATCTAATGGC	AK132465	Tcf7l2	Transcription factor 7-like 2, T-cell specific, HMG-box	molecular function|DNA binding|IEA|GO:0003677|MGI|na//biological process|Wnt receptor signaling pathway|IEA|GO:0016055|MGI|na//cellular component|nucleus|IEA|GO:0005634|MGI|na//molecular function|protein binding|IPI|GO:0005515|MGI|12861022//biological pro	1	0	0	8		0.1	0	0	0.0001		I	Genes are induced by T, both with and without MAA	9.1001	472	3.1243	3.1243	0	530.371	1660.86	1.1985	1.1985	0.0303	369.67	449.267	1.2699	1.2699	0.151	1544.93	1999.68	3.29	3.29	3.6803e-35	494.988	1600.43
A_52_P106766	CATGAGGATTTGGTGAATATAGTCACATTCCCAATAGTCTATGCACTGTTTTCTCCTGGG	NM_177352	Gk5	Glycerol kinase 5 (putative)	molecular function|kinase activity|IEA|GO:0016301|MGI|na	1	0	0	8		0.1	0	0	0.0001		I	Genes are induced by T, both with and without MAA	9.1001	472	3.1195	3.1195	2.8026e-45	158.401	494.405	0.9199	-1.087	0.1929	116.081	106.949	1.0748	1.0748	0.2353	489.282	527.296	3.3235	3.3235	0	121.422	402.845
A_51_P264781	AGTAAGTTTGATGTGAAATACTAAATATTAGGACATTGTGGGTGTCGGATTACACAGTCA	BU526002	Prkab2	Protein kinase, AMP-activated, beta 2 non-catalytic subunit	molecular function|AMP-activated protein kinase activity|TAS|GO:0004679|MGI|10098881//biological process|fatty acid biosynthesis|ISS|GO:0006633|MGI|12466851//molecular function|kinase activity|IEA|GO:0016301|MGI|na//biological process|lipid biosynthesis|I	1	0	0	8		0.1	0	0	0.0001		I	Genes are induced by T, both with and without MAA	9.1001	472	3.1159	3.1159	1.4758e-30	1425.27	4466.55	1.2911	1.2911	0.0505	1022.34	1321.7	0.8744	-1.1436	0.0232	3970.78	3481.38	2.0337	2.0337	3.7371e-28	1339.93	2729.02
A_52_P380369	AAGAAAGGCAAAGGCAGATGAAGAAGCAGCTTGAGGCACTTGCAGACTTACAACAAACCT	NM_199015	D14Ertd668e	DNA segment, Chr 14, ERATO Doi 668, expressed	cellular component|nucleus|IEA|GO:0005634|MGI|na	1	0	0	8		0.1	0	0	0.0001		I	Genes are induced by T, both with and without MAA	9.1001	472	3.0894	3.0894	1.349e-19	181.411	565.195	0.9109	-1.0978	0.1245	127.648	116.551	0.6262	-1.5969	4.8682e-05	579.159	366.727	2.1177	2.1177	1.3273e-33	121.411	257.213
A_52_P305073	CAAGCCTTGCATCCATAACAGAAGGACCGGTAGGTATTAATCCAGGTAGAAGTCATGATG	NM_019663	Pias1	Protein inhibitor of activated STAT 1	molecular function|DNA binding|IEA|GO:0003677|MGI|na//biological process|JAK-STAT cascade|ISS|GO:0007259|MGI|9724754//cellular component|nucleus|IEA|GO:0005634|MGI|na//biological process|regulation of transcription, DNA-dependent|IEA|GO:0006355|MGI|na//bi	1	0	0	8		0.1	0	0	0.0001		I	Genes are induced by T, both with and without MAA	9.1001	472	3.0726	3.0726	1.3035e-29	2304.57	7117.99	1.4725	1.4725	1.2284e-07	1671.35	2455.3	1.0391	1.0391	0.6235	7267.97	7473.9	2.1949	2.1949	1.0758e-28	2617.15	5766.3
A_52_P963431	CAACAATCTGTAATTGGATTTGTAGGAATAACAGCAAAAGATTTCCTAAGAATTGCGAGG	AK049651	Transcribed locus	Transcribed locus		1	0	0	8		0.1	0	0	0.0001		I	Genes are induced by T, both with and without MAA	9.1001	472	3.0547	3.0547	4.0417e-08	1282.16	4193.79	0.9548	-1.0473	0.3811	877.957	838.639	0.9286	-1.0769	0.1639	3750.37	3482.15	3.0769	3.0769	2.782e-15	895.07	2726.43
A_52_P594290	AAGATGACTGACTGTATGTATCCTGTGCAACTGCTGCATAGCGCTGTGAATGTTTCTCCT	AK164078	Wdfy2	Transcribed locus		1	0	0	8		0.1	0	0	0.0001		I	Genes are induced by T, both with and without MAA	9.1001	472	3.0201	3.0201	4.7846e-19	3085.51	9355.91	1.0489	1.0489	0.4421	1996.82	2097.23	0.6903	-1.4486	9.4468e-07	9386.64	6519.35	2.0464	2.0464	2.3121e-12	2334.75	4835.71
A_51_P374646	GACTTTAGTCATGTATAAGTTTTCATTATCCCTCCTAAAAAGCATTGACTTCTATTGGGC	AK050573	Transcribed locus	Transcribed locus		1	0	0	8		0.1	0	0	0.0001		I	Genes are induced by T, both with and without MAA	9.1001	472	3.0199	3.0199	4.6758e-18	563.692	1750.3	1.3426	1.3426	0.0013	405.118	539.113	1.5481	1.5481	8.1226e-07	1589.3	2465.09	3.4475	3.4475	7.0119e-27	573.803	1950.37
A_51_P382500	TGAGCTGCTAAGAATTCCTCAACCCATTCCTCTAAGCTGAAAAGCACTCTTGTCAGAATT	AK147562	Dip2b	DIP2 disco-interacting protein 2 homolog B (Drosophila)	molecular function|ligase activity|IEA|GO:0016874|MGI|na	1	0	0	8		0.1	0	0	0.0001		I	Genes are induced by T, both with and without MAA	9.1001	472	3.0136	3.0136	2.6502e-37	451.646	1367.23	0.7183	-1.3922	2.2709e-06	341.704	246.208	0.9019	-1.1087	0.2834	1343.51	1186.58	3.4657	3.4657	0	257.39	892.055
A_52_P384049	ATCTGTTTCTTATGCATCTTGGAAAGAACTAAGGTCAAAGTCACTCTGAAGTGACCAGGA	NM_029512	5830472M02Rik	RIKEN cDNA 5830472M02 gene	cellular component|intracellular|IEA|GO:0005622|MGI|na//biological process|transport|IEA|GO:0006810|MGI|na//molecular function|transporter activity|IEA|GO:0005215|MGI|na	1	0	0	8		0.1	0	0	0.0001		I	Genes are induced by T, both with and without MAA	9.1001	472	3.0024	3.0024	1.0729e-19	243.013	740.661	1.3571	1.3571	2.061e-07	189.373	256.896	1.1517	1.1517	0.0627	762.357	869.398	2.4827	2.4827	1.4153e-43	278.392	692.275
A_52_P662244	GTGTCACTTGGAGTCATTTTCACCGAACAAAGAACTGTTCATTCCTGCTTGTACTGCCAT	NM_001012310	AI132487	Expressed sequence AI132487	cellular component|integral to membrane|IEA|GO:0016021|MGI|na//biological process|transport|IEA|GO:0006810|MGI|na	1	0	0	8		0.1	0	0	0.0001		I	Genes are induced by T, both with and without MAA	9.1001	472	2.9969	2.9969	1.3152e-20	658.052	1984.6	0.7909	-1.2644	0.0089	328.701	260.448	0.8078	-1.238	0.0066	1943.45	1582.82	2.8933	2.8933	2.1124e-15	365.782	1080.45
A_52_P400106	GTGCCATTTAGCTTAATTGTTACATTAAACAAAATTAGGCGTAAGAACCTAAAACACGGG	AK046691	Car5b	Carbonic anhydrase 5b, mitochondrial	molecular function|carbonate dehydratase activity|IDA|GO:0004089|MGI|10677517//molecular function|lyase activity|IEA|GO:0016829|MGI|na//cellular component|mitochondrion|IDA|GO:0005739|MGI|10677517//biological process|one-carbon compound metabolism|IEA|GO:	1	0	0	8		0.1	0	0	0.0001		I	Genes are induced by T, both with and without MAA	9.1001	472	2.987	2.987	1.5046e-05	10.5244	32.9156	1.2739	1.2739	0.5277	13.4477	17.6413	1.4724	1.4724	1.053e-05	33.7442	49.8194	2.5048	2.5048	4.8706e-05	15.131	39.4794
A_51_P158538	TGGTCTCCTGGAATCTTAAGTGCTGTGAAGAGCCGGCTCCCACAATACTATCCTAATTTT	NM_011756	Zfp36	Zinc finger protein 36	molecular function|DNA binding|IEA|GO:0003677|MGI|na//molecular function|mRNA binding|ISS|GO:0003729|MGI|11782475//biological process|mRNA catabolism|ISS|GO:0006402|MGI|11782475//molecular function|nucleic acid binding|IEA|GO:0003676|MGI|na//cellular comp	1	0	0	8		0.1	0	0	0.0001		I	Genes are induced by T, both with and without MAA	9.1001	472	2.98	2.98	9.3249e-18	1914.82	5735.04	1.3424	1.3424	0.0052	1048.48	1420.72	1.2283	1.2283	0.0556	6281.43	7852.63	2.7479	2.7479	1.7498e-12	2018.1	5689.45
A_52_P602719	CTGTGTATAGTGACAGGTACATTTTCGCTTCTAATTTGTACGAATCTGACTGCATGAATG	NM_007832	Dck	Deoxycytidine kinase	molecular function|ATP binding|IEA|GO:0005524|MGI|na//molecular function|deoxycytidine kinase activity|IEA|GO:0004137|MGI|na//molecular function|kinase activity|IEA|GO:0016301|MGI|na//biological process|nucleobase, nucleoside, nucleotide and nucleic acid	1	0	0	8		0.1	0	0	0.0001		I	Genes are induced by T, both with and without MAA	9.1001	472	2.9767	2.9767	5.7948e-35	2232.23	6661.71	1.0491	1.0491	0.4897	1585.9	1669.28	0.9708	-1.0301	0.6878	6268.06	6049.26	2.6754	2.6754	1.9632e-22	1746.89	4628.6
A_52_P14778	CATCACAGCTTCTAAAACAATATTTGTGTGGTATTTTGATGGTACATAGTGGGGTTTAAC	AB258534	Piwil4	Piwi-like homolog 4 (Drosophila)		1	0	0	8		0.1	0	0	0.0001		I	Genes are induced by T, both with and without MAA	9.1001	472	2.9722	2.9722	1.1298e-09	1069.24	3326	0.8679	-1.1523	0.018	808.321	700.938	1.5868	1.5868	1.9775e-10	3264.17	5197.6	5.4631	5.4631	0	736.711	4014.06
A_51_P133582	TTGATTTTATTTCCCCTTCTCCAGGAACTGCGACACCAGTAACCTTGGTATATATTTTTT	NM_007625	Cbx4	Chromobox homolog 4 (Drosophila Pc class)	cellular component|chromatin|IEA|GO:0000785|MGI|na//biological process|chromatin assembly or disassembly|IEA|GO:0006333|MGI|na//molecular function|chromatin binding|IEA|GO:0003682|MGI|na//biological process|chromatin modification|IEA|GO:0016568|MGI|na//ce	1	0	0	8		0.1	0	0	0.0001		I	Genes are induced by T, both with and without MAA	9.1001	472	2.9574	2.9574	0	11508.4	34044.4	1.3399	1.3399	1.7028e-05	8820.26	11856.1	1.0132	1.0132	0.8632	30819	30958.2	2.2201	2.2201	6.3675e-36	11605.9	25714.2
A_51_P223199	GCATTCAGGTAAAAATTGGTTTTTTATAGGTATTTTATTGGGGTTGAAGAATTGCTGGCG	NM_176840	Osbpl11	Oxysterol binding protein-like 11	biological process|lipid transport|IEA|GO:0006869|MGI|na//biological process|steroid metabolism|IEA|GO:0008202|MGI|na//biological process|transport|IEA|GO:0006810|MGI|na	1	0	0	8		0.1	0	0	0.0001		I	Genes are induced by T, both with and without MAA	9.1001	472	2.9388	2.9388	1.6162e-17	4347.68	12939.3	1.0963	1.0963	0.3588	3094.93	3381.31	0.7902	-1.2655	0.0067	11899.4	9314.55	2.1573	2.1573	4.8764e-10	3493.96	7499.73
A_51_P343309	TGCTAAAAGACATTTGATAGAGATGGGTTACTTACAGGGTGGGAAAATGGCATATTATGA	NM_009908	Cmas	Cytidine monophospho-N-acetylneuraminic acid synthetase	biological process|CMP-N-acetylneuraminate biosynthesis|ISS|GO:0006055|MGI|11602804//molecular function|N-acylneuraminate cytidylyltransferase activity|ISS|GO:0008781|MGI|11602804//biological process|lipopolysaccharide biosynthesis|ISS|GO:0009103|MGI|1246	1	0	0	8		0.1	0	0	0.0001		I	Genes are induced by T, both with and without MAA	9.1001	472	2.9346	2.9346	4.6278e-21	4373.26	12954.9	1.2831	1.2831	1.9207e-05	3158.25	4056.82	1.3222	1.3222	0.0199	12757.2	16554.3	3.0348	3.0348	0	4246.62	12879.7
A_51_P466180	TAGGTAGTCAGTCTTGGGTCCCTCTATTAACTTCTGTGATTAACTGCATTCTCTTTGCAA	NM_010299	Gm2a	GM2 ganglioside activator protein	cellular component|extracellular space|TAS|GO:0005615|MGI|12466851//biological process|lipid metabolism|IEA|GO:0006629|MGI|na//cellular component|lysosome|IEA|GO:0005764|MGI|na//cellular component|mitochondrion|IDA|GO:0005739|MGI|14651853//biological proc	1	0	0	8		0.1	0	0	0.0001		I	Genes are induced by T, both with and without MAA	9.1001	472	2.9345	2.9345	6.4326e-21	352.695	1032.92	1.782	1.782	3.7568e-18	236.924	420.502	1.8022	1.8022	5.6917e-10	1101.79	2006.44	2.8266	2.8266	3.3986e-32	534.213	1497.07
A_52_P540219	CCGTGAGCGTTCTTGTGCCGTGTTGATGCCTTTCGTAGCATTAGACTTTGCACTTTTAAA	NM_011594	Timp2	Tissue inhibitor of metalloproteinase 2	cellular component|basement membrane|IDA|GO:0005604|MGI|12950084//molecular function|enzyme activator activity|IMP|GO:0008047|MGI|10827175,10827176//molecular function|enzyme inhibitor activity|IEA|GO:0004857|MGI|na//cellular component|extracellular matri	1	0	0	8		0.1	0	0	0.0001		I	Genes are induced by T, both with and without MAA	9.1001	472	2.9319	2.9319	8.7068e-19	44042.9	132142	0.9379	-1.0663	0.566	36313.9	33537.4	0.8823	-1.1334	0.3551	99431.1	85585.9	2.6884	2.6884	4.1215e-30	30532.2	82255.5
A_52_P92428	GGAAAGTACGCTCTATGATTTCTAAGGGCTTTGTTTCTTGAGGTTATCCAGTGGAAGTAG	AK162960	Frag1	FGF receptor activating protein 1	molecular function|receptor activity|IEA|GO:0004872|MGI|na	1	0	0	8		0.1	0	0	0.0001		I	Genes are induced by T, both with and without MAA	9.1001	472	2.9212	2.9212	1.413e-31	5323.58	15546.8	0.9612	-1.0404	0.5973	3634.92	3506.79	0.8	-1.2501	0.0072	14557.8	11753.2	2.3596	2.3596	4.6233e-20	3740.4	8921.16
A_51_P426792	TCCGGAAACTTGGAGTTCGCTGTTGCCCAGGGAGCTGGTGGGACCAAGATTTCTACTACT	NM_018731	Atp4a	ATPase, H+/K+ exchanging, gastric, alpha polypeptide	molecular function|ATP binding|IEA|GO:0005524|MGI|na//molecular function|ATPase activity, coupled to transmembrane movement of ions, phosphorylative mechanism|IEA|GO:0015662|MGI|na//molecular function|catalytic activity|IEA|GO:0003824|MGI|na//biological p	1	0	0	8		0.1	0	0	0.0001		I	Genes are induced by T, both with and without MAA	9.1001	472	2.9212	2.9212	5.6154e-18	14.4237	42.0714	0.9369	-1.0674	0.8166	12.4395	12.0274	1.4697	1.4697	4.3992e-06	62.0139	91.7076	3.7142	3.7142	7.2468e-08	12.8135	49.778
A_51_P177392	TATGCATCGGGACTCTTGCCTTAAGGAGTGTACAATTGATCCACATTTGCTGGTTGGTTT	AB041546	Tacc2	Transforming, acidic coiled-coil containing protein 2	cellular component|nucleus|IEA|GO:0005634|MGI|na//molecular function|protein binding|ISS|GO:0005515|MGI|15207008	1	0	0	8		0.1	0	0	0.0001		I	Genes are induced by T, both with and without MAA	9.1001	472	2.915	2.915	4.7323e-27	16764.7	49385.1	0.751	-1.3315	1.5264e-05	12143.4	9146.97	1.3685	1.3685	1.7733e-09	42447.3	58080.3	4.497	4.497	0	10364	46855.2
A_52_P178486	ATACCCAAGCAATCTTTACAGAGGGTTTGTCATGAAGTCAAGCTAACCTACCTGTGTAAC	CF892396	Sgk1	Serum/glucocorticoid regulated kinase 1	molecular function|ATP binding|IEA|GO:0005524|MGI|na//biological process|apoptosis|IEA|GO:0006915|MGI|na//molecular function|kinase activity|IEA|GO:0016301|MGI|na//cellular component|nucleus|IEA|GO:0005634|MGI|na//biological process|protein amino acid pho	1	0	0	8		0.1	0	0	0.0001		I	Genes are induced by T, both with and without MAA	9.1001	472	2.9063	2.9063	1.6275e-29	18.3316	53.2461	1.1288	1.1288	0.5483	13.2331	14.9351	1.6838	1.6838	5.356e-06	62.4704	103.624	5.0035	5.0035	8.4991e-14	17.9101	90.0213
A_51_P421958	AGGTTTGCTCGCCTGGGGTTTTATACAGTCAGCAGAGACGGTGTATCAAAAAGTGCAAAA	NM_144792	Sgms1	Sphingomyelin synthase 1	cellular component|Golgi apparatus|IEA|GO:0005794|MGI|na//cellular component|integral to membrane|TAS|GO:0016021|MGI|12466851//molecular function|kinase activity|IEA|GO:0016301|MGI|na//biological process|lipid metabolism|IEA|GO:0006629|MGI|na//biological	1	0	0	8		0.1	0	0	0.0001		I	Genes are induced by T, both with and without MAA	9.1001	472	2.9046	2.9046	1.4969e-25	3248.79	9470.04	1.3364	1.3364	6.4952e-06	2459.09	3278.67	1.0353	1.0353	0.7424	9438.54	9594.06	2.2134	2.2134	1.4759e-18	3302.62	7267.12
A_51_P512519	TGATTGCCAAAATGCAAATGCAGTACATTCAAAACTCCTAATCCAAACCATTATATGTCC	M29009	EG214403	Predicted gene, EG214403		1	0	0	8		0.1	0	0	0.0001		I	Genes are induced by T, both with and without MAA	9.1001	472	2.8953	2.8953	5.5403e-06	2114.97	7669.58	0.6539	-1.5292	0.0049	1246.92	848.109	0.5141	-1.9452	3.1921e-09	6178.65	3076.72	2.687	2.687	8.3456e-26	830.589	2278.21
A_52_P194289	TTTACCACTGTCAGGATACACTTAGGGCCTTCACTAATGACCCGAGTTATTCTGGTCATC	AK166886	Iqsec1	Transcribed locus		1	0	0	8		0.1	0	0	0.0001		I	Genes are induced by T, both with and without MAA	9.1001	472	2.8815	2.8815	1.1462e-21	857.847	2478.44	1.2755	1.2755	0.0001	609.726	779.749	1.0148	1.0148	0.8334	2416.26	2464.84	2.3247	2.3247	4.6314e-32	817.51	1910.01
A_51_P282983	GATACAGATAAGCTGGATGATTTTTTGCATAAAGAAAGAGGATTTTACTCATGGTTCCCT	NM_144808	Slc39a14	Solute carrier family 39 (zinc transporter), member 14	cellular component|integral to membrane|IEA|GO:0016021|MGI|na//biological process|transport|IEA|GO:0006810|MGI|na	1	0	0	8		0.1	0	0	0.0001		I	Genes are induced by T, both with and without MAA	9.1001	472	2.8737	2.8737	1.2816e-14	4804.16	13994.7	1.1285	1.1285	0.0937	3288.47	3707.63	1.1946	1.1946	0.0189	12866.1	15454	3.1085	3.1085	0	3893.78	12112.4
A_51_P321743	TCTGCTGGGAAAGGCTAACAGAAGGGTGCTTTGTTTATTTGCCTATGTATGGGAAAGCCA	AK161240	Slc4a3	Solute carrier family 4 (anion exchanger), member 3	molecular function|anion exchanger activity|IEA|GO:0015380|MGI|na//biological process|anion transport|IEA|GO:0006820|MGI|na//molecular function|antiporter activity|IEA|GO:0015297|MGI|na//molecular function|carrier activity|IEA|GO:0005386|MGI|na//molecular	1	0	0	8		0.1	0	0	0.0001		I	Genes are induced by T, both with and without MAA	9.1001	472	2.8727	2.8727	0	199.54	572.31	0.732	-1.3661	1.2829e-05	114.351	83.4968	0.6589	-1.5177	0.0076	558.82	371.654	2.6693	2.6693	9.3772e-15	98.7312	268.262
A_51_P348334	CAATGTTAATCAATGCACAGCACTCTACGTTGCGTTTATAATTCGCCATTAATTAACGGG	NM_001113418	Ppara	Peroxisome proliferator activated receptor alpha	molecular function|DNA binding|IDA|GO:0003677|MGI|12015306,15237213//biological process|epidermis development|IMP|GO:0008544|MGI|12485431//biological process|fatty acid metabolism|TAS|GO:0006631|MGI|10377439//biological process|glucose metabolism|TAS|GO:0	1	0	0	8		0.1	0	0	0.0001		I	Genes are induced by T, both with and without MAA	9.1001	472	2.8707	2.8707	2.8963e-40	36.6836	105.456	1.2342	1.2342	0.0519	22.3471	27.5812	1.0037	1.0037	0.9332	112.707	113.004	2.7295	2.7295	9.4148e-34	33.4318	89.8179
A_52_P48767	TTGAGACCATTAGGAAAGCATTGATCTACGTTTATACATGAATACACCCTGAATTAAGAG	NM_027760	Rassf8	Ras association (RalGDS/AF-6) domain family (N-terminal) member 8		1	0	0	8		0.1	0	0	0.0001		I	Genes are induced by T, both with and without MAA	9.1001	472	2.8613	2.8613	0	500.992	1433.87	0.9113	-1.0974	0.233	368.039	334.552	0.7479	-1.3371	1.4718e-06	1413.28	1054.47	2.1865	2.1865	1.4064e-26	366.361	797.913
A_52_P572447	GGAAAAGTGTTCATTCCAGACTAAGTGTGAAGAAGACTTTACCTTCAGTGTTGATCTTGG	NM_026792	Agpat5	1-acylglycerol-3-phosphate O-acyltransferase 5 (lysophosphatidic acid acyltransferase, epsilon)	molecular function|1-acylglycerol-3-phosphate O-acyltransferase activity|IEA|GO:0003841|MGI|na//molecular function|acyltransferase activity|IEA|GO:0008415|MGI|na//cellular component|integral to membrane|IEA|GO:0016021|MGI|na//biological process|metabolism	1	0	0	8		0.1	0	0	0.0001		I	Genes are induced by T, both with and without MAA	9.1001	472	2.8611	2.8611	1.5276e-37	5597.44	16065.4	1.0674	1.0674	0.316	3912.38	4168.01	0.9244	-1.0818	0.2241	15408.4	14284.7	2.4183	2.4183	0	4720.07	11418.8
A_52_P588771	TGCACATGAGCCTTCAGAGATACTGTCAGCAGGATTATGTTCTGCACGCCCAGGTTTCAG	NM_001033356	Gm484	Gene model 484, (NCBI)		1	0	0	8		0.1	0	0	0.0001		I	Genes are induced by T, both with and without MAA	9.1001	472	2.8606	2.8606	9.8345e-05	18.8069	53.4423	1.2906	1.2906	0.3097	12.3612	15.7757	1.2609	1.2609	0.0028	70.5413	88.5979	2.5956	2.5956	3.7631e-06	23.3751	62.7344
A_52_P466090	TGAACTGAAGGCCGAAGATTTCATAGTTGATGTTATCAATGTGGATTATGGGATGGAAGA	NM_018851	Samhd1	SAM domain and HD domain, 1	molecular function|3',5'-cyclic-nucleotide phosphodiesterase activity|IEA|GO:0004114|MGI|na//molecular function|catalytic activity|IEA|GO:0003824|MGI|na//biological process|immune response|IEA|GO:0006955|MGI|na//biological process|signal transduction|IEA|	1	0	0	8		0.1	0	0	0.0001		I	Genes are induced by T, both with and without MAA	9.1001	472	2.8596	2.8596	1.4013e-45	4332.54	12414.1	0.8036	-1.2444	0.0036	2904.33	2342.36	0.6517	-1.5344	1.8481e-07	11629	7612.08	2.3813	2.3813	6.675e-21	2401.4	5787
A_51_P209903	GTTCAGAGGATATTTCCTTTGTGAAAACTTTAGCAGGTTCCCTTCTAATCATAGTGTAGT	NM_177814	Erc2	ELKS/RAB6-interacting/CAST family member 2		1	0	0	8		0.1	0	0	0.0001		I	Genes are induced by T, both with and without MAA	9.1001	472	2.8554	2.8554	2.8403e-12	67.6214	201.841	1.7035	1.7035	7.9377e-06	36.6707	62.358	0.9797	-1.0207	0.8646	166.725	164.475	2.0719	2.0719	3.8381e-16	61.0828	126.779
A_51_P160754	GGGTTGTATGTACACACTGTGGCACTCCTGTGAAGGTCAGAGGACAACTTTTAAGGTTTT	NM_031159	Apobec1	Apolipoprotein B editing complex 1	molecular function|cytidine deaminase activity|ISS|GO:0004126|MGI|na//biological process|cytidine to uridine editing|IPI|GO:0016554|MGI|8692961//molecular function|hydrolase activity|IEA|GO:0016787|MGI|na//molecular function|hydrolase activity, acting on	1	0	0	8		0.1	0	0	0.0001		I	Genes are induced by T, both with and without MAA	9.1001	472	2.8446	2.8446	6.326e-21	248.106	714.215	1.8824	1.8824	3.1526e-22	183.851	346.253	1.7571	1.7571	6.6204e-09	780.445	1354.86	2.6495	2.6495	6.6918e-20	385.599	1037.8
A_51_P438028	AAACACATGGGTATTGTTTTAGGGGAACATAGGTCTTATTCAGTGACATAAGAGAAAAGG	AK156031	5830415L20Rik			1	0	0	8		0.1	0	0	0.0001		I	Genes are induced by T, both with and without MAA	9.1001	472	2.8336	2.8336	2.0638e-20	69.0336	199.554	0.9894	-1.0107	0.9241	52.7595	51.6448	1.2077	1.2077	0.0268	210.283	255.518	3.5913	3.5913	9.8206e-22	55.6952	199.055
A_51_P140321	AACTTTGGTGTGTACCTGATGCATTCGTACTTGGATTTATCGTCTCCATGTTTCCTGTCA	NM_026779	Mocos	Molybdenum cofactor sulfurase		1	0	0	8		0.1	0	0	0.0001		I	Genes are induced by T, both with and without MAA	9.1001	472	2.8258	2.8258	1.1027e-05	11.5439	31.7533	1.2152	1.2152	0.662	4.0562	4.9031	1.1232	1.1232	0.3063	36.1454	40.3258	6.532	6.532	1.7593e-06	6.2404	36.9897
A_51_P269404	GCAGTGGGCATAAGTCCCTTTCTCTTTAAGTTCCACCAACAATTTGTAAGGAGAATGGTA	NM_008030	Fmo3	Flavin containing monooxygenase 3	molecular function|dimethylaniline monooxygenase (N-oxide-forming) activity|IEA|GO:0004499|MGI|na//molecular function|disulfide oxidoreductase activity|IEA|GO:0015036|MGI|na//biological process|electron transport|IEA|GO:0006118|MGI|na//cellular component|	1	0	0	8		0.1	0	0	0.0001		I	Genes are induced by T, both with and without MAA	9.1001	472	2.8257	2.8257	1.2395e-07	304.696	911.306	0.5238	-1.9091	2.2702e-10	241.191	127.277	1.2597	1.2597	0.0871	913.332	1107.75	6.1032	6.1032	0	133.746	814.172
A_52_P780821	GGTGGGGAAAACTGACAGCTTCCTGTTTGTACACATTTGACATTGGCTGTTATAATATAT	NM_054043	Msi2	Musashi homolog 2 (Drosophila)	molecular function|RNA binding|IEA|GO:0003723|MGI|na//biological process|biological process unknown|ND|GO:0000004|MGI|na//cellular component|cytoplasm|IDA|GO:0005737|MGI|11588182//molecular function|nucleic acid binding|ISS|GO:0003676|MGI|12466851//molecu	1	0	0	8		0.1	0	0	0.0001		I	Genes are induced by T, both with and without MAA	9.1001	472	2.8192	2.8192	1.3203e-37	400.387	1132.1	1.1493	1.1493	0.1599	315.613	366.278	0.8926	-1.1203	0.1163	1149.36	1031.06	2.1348	2.1348	2.2721e-13	381.588	803.784
A_51_P503937	CTGGGAACTTCTTCTTGAATGAAGACTGTAAATTTGGTCAAGTCAACTCTTAGTTCAGTT	NM_009790	Calm1	Calmodulin 1	biological process|G-protein coupled receptor protein signaling pathway|ISS|GO:0007186|MGI|12466851//molecular function|calcium ion binding|TAS|GO:0005509|MGI|2469574//biological process|cell cycle|IDA|GO:0007049|MGI|2469574//cellular component|cytoplasm|	1	0	0	8		0.1	0	0	0.0001		I	Genes are induced by T, both with and without MAA	9.1001	472	2.8142	2.8142	0	5347.24	15029	1.5869	1.5869	3.5601e-08	3552.09	5654.39	1.3924	1.3924	0.004	15676.2	22216.7	2.3509	2.3509	1.1066e-12	6982.55	16669.8
A_51_P443976	CCTCACATTTCTAAAAGACCTCCTTCCTCAAGAGACAAATGAAGGCAAAATAATCACACT	NM_011217	Ptprr	Protein tyrosine phosphatase, receptor type, R	cellular component|extracellular space|TAS|GO:0005615|MGI|12466851//molecular function|hydrolase activity|IEA|GO:0016787|MGI|na//cellular component|integral to membrane|TAS|GO:0016021|MGI|12466851//molecular function|phosphoprotein phosphatase activity|IE	1	0	0	8		0.1	0	0	0.0001		I	Genes are induced by T, both with and without MAA	9.1001	472	2.8124	2.8124	1.3331e-06	10.9929	31.6027	1.3627	1.3627	0.2548	11.685	15.481	1.8161	1.8161	4.0405e-07	40.4224	72.4918	4.315	4.315	4.1018e-14	13.5356	59.5132
A_51_P238722	ACAACATAACATTCTGAGGGGAGTCACAGGGTTGCCTTTAAAAAGTGGGAGCTATGTCAT	NM_010740	Cd93	CD93 antigen	molecular function|calcium ion binding|IEA|GO:0005509|MGI|na//biological process|cell adhesion|IEA|GO:0007155|MGI|na//cellular component|cytoplasmic membrane-bound vesicle|IDA|GO:0016023|MGI|11465094//biological process|defense response|IEA|GO:0006952|MGI	1	0	0	8		0.1	0	0	0.0001		I	Genes are induced by T, both with and without MAA	9.1001	472	2.8053	2.8053	2.2771e-42	88.4945	249.152	0.5644	-1.7719	5.3257e-12	66.7304	37.7748	1.0989	1.0989	0.2444	307.015	337.963	5.4805	5.4805	1.1478e-36	41.4478	225.524
A_52_P183598	GATCCCTGTTCCAAGATGTACCTTGAAACCATGTGAATTTCCACAATTCAAATATGGACG	NM_009888	Cfh	Complement component factor h	biological process|complement activation|IEA|GO:0006956|MGI|na//biological process|complement activation, alternative pathway|IEA|GO:0006957|MGI|na//biological process|immune response|IEA|GO:0006955|MGI|na	1	0	0	8		0.1	0	0	0.0001		I	Genes are induced by T, both with and without MAA	9.1001	472	2.7971	2.7971	2.4517e-41	4285.15	11954.1	0.6372	-1.5694	9.491e-07	2640.85	1693.74	0.521	-1.9195	7.7739e-11	11218.1	5873.01	2.3219	2.3219	0	1812.05	4207.47
A_52_P140394	ACTTCTTTCCAAGTTACATCCTTTGTTACGAACAACTCGTTTACTTATAGAACACATCAC	NM_016985	Mtmr1	Myotubularin related protein 1	cellular component|cytoplasm|IDA|GO:0005737|MGI|12217958//molecular function|hydrolase activity|IEA|GO:0016787|MGI|na//molecular function|inositol or phosphatidylinositol phosphatase activity|IEA|GO:0004437|MGI|na//molecular function|phosphatidylinositol-	1	0	0	8		0.1	0	0	0.0001		I	Genes are induced by T, both with and without MAA	9.1001	472	2.7863	2.7863	2.8026e-45	380.751	1061.82	0.9348	-1.0697	0.2883	285.162	266.544	0.82	-1.2195	0.011	1044.16	848.625	2.2098	2.2098	7.9035e-28	297.772	660.19
A_52_P113465	CACAGGTTCAAGACCAACCTAAACTACACAAGACCTGGTTTTAAATGATCACACTTCCCA	NM_153103	Kif1c	Kinesin family member 1C	molecular function|ATP binding|IEA|GO:0005524|MGI|na//cellular component|Golgi apparatus|IDA|GO:0005794|MGI|11784862//cellular component|kinesin complex|IEA|GO:0005871|MGI|na//cellular component|microtubule associated complex|IEA|GO:0005875|MGI|na//molecu	1	0	0	8		0.1	0	0	0.0001		I	Genes are induced by T, both with and without MAA	9.1001	472	2.7827	2.7827	8.8226e-42	11097.8	30926.4	1.3029	1.3029	0.0063	8246.03	10667.1	1.1001	1.1001	0.3389	29410.6	31916.4	2.3877	2.3877	1.8951e-26	10474.2	24923.2
A_52_P384621	GTCCTCGCCTTAGATCAATCACATGGACACTAAGGCACGTTTTAGCGTCTCTTGTCTTAA	NM_177725	Lrrc8a	Leucine rich repeat containing 8A	cellular component|integral to membrane|IEA|GO:0016021|MGI|na	1	0	0	8		0.1	0	0	0.0001		I	Genes are induced by T, both with and without MAA	9.1001	472	2.7702	2.7702	2.8675e-26	4750.97	13176	0.9582	-1.0437	0.4056	3253.77	3117.89	1.2123	1.2123	0.017	12312.2	15066.6	3.3191	3.3191	2.6633e-20	3404.39	11514.1
A_52_P168023	CACTAATGATAAATGGGAATTTGTAGATCCTTATCCAGTTAACAAATATGGACATGAGGG	NM_001039061	Klhl15	Kelch-like 15 (Drosophila)	cellular component|nucleus|IEA|GO:0005634|MGI|na//biological process|spermatogenesis|IEA|GO:0007283|MGI|na	1	0	0	8		0.1	0	0	0.0001		I	Genes are induced by T, both with and without MAA	9.1001	472	2.7658	2.7658	0.0002	9.3494	26.3135	1.0571	1.0571	0.8504	11.4106	12.1613	1.1001	1.1001	0.3636	24.9981	27.5124	2.1831	2.1831	0.0025	9.6555	21.071
A_52_P691533	CAGGTCAGTACATGTTGACCTATTTTATCTTGTAAAATGGATCCAGAGTAGTCTGCCGTG	AK051672				1	0	0	8		0.1	0	0	0.0001		I	Genes are induced by T, both with and without MAA	9.1001	472	2.7631	2.7631	8.2867e-17	110.155	305.729	0.9455	-1.0577	0.7005	79.3237	75.57	0.715	-1.3987	0.0007	312.645	220.745	2.2552	2.2552	8.3061e-14	79.2574	182.281
A_52_P604130	CCTGATTCCCCTCTATAATGGGTGTTACTGTACGATTTCATAGCTTGTCCAGAAAAAATG	AK046873				1	0	0	8		0.1	0	0	0.0001		I	Genes are induced by T, both with and without MAA	9.1001	472	2.7612	2.7612	3.078e-29	251.911	692.706	1.1232	1.1232	0.3412	182.008	201.738	1.1663	1.1663	0.0819	655.064	762.706	2.6531	2.6531	2.8245e-14	225.758	619.532
A_52_P481423	TGTGTATTTTTGCTAGTTCCTATCTTCTGAGATAATAAGCACAATCCTGAAATGGATCCA	AK129359	Cttnbp2nl	CTTNBP2 N-terminal like		1	0	0	8		0.1	0	0	0.0001		I	Genes are induced by T, both with and without MAA	9.1001	472	2.7597	2.7597	8.6285e-36	10631.8	29460.5	1.6445	1.6445	5.5538e-12	7805.82	12822.9	1.7575	1.7575	4.0368e-20	24992.1	43990.4	2.7338	2.7338	2.3359e-30	12315.5	33845.4
A_52_P477559	TACTGGATTCTGTTCAACTGTAATCAATGACAAAGATGTATGTTGTAGACAAAGTTGCAG	NM_172475	Frmd4a	FERM domain containing 4A	molecular function|binding|IEA|GO:0005488|MGI|na//cellular component|cytoplasm|IEA|GO:0005737|MGI|na//molecular function|cytoskeletal protein binding|IEA|GO:0008092|MGI|na//cellular component|cytoskeleton|ISS|GO:0005856|MGI|12466851//cellular component|me	1	0	0	8		0.1	0	0	0.0001		I	Genes are induced by T, both with and without MAA	9.1001	472	2.7431	2.7431	6.6211e-06	10742.2	32406.8	0.9904	-1.0097	0.9475	7995.18	7815.79	0.7339	-1.3625	1.873e-05	27261.4	19933	2.1547	2.1547	6.4982e-08	7487.77	16134.2
A_51_P215863	ACTGAGAGACCTTCTAGTAGATTACACATGATGACTTTACCTAGGTATTGTTTCAGCTTT	AK079230				1	0	0	8		0.1	0	0	0.0001		I	Genes are induced by T, both with and without MAA	9.1001	472	2.7404	2.7404	8.9161e-34	183.339	498.861	1.4804	1.4804	0.014	149.528	217.72	1.4567	1.4567	1.6039e-08	462.67	674.262	2.3509	2.3509	5.2407e-23	235.275	548.258
A_51_P402868	CTCCTTCCTGGTGTTGCTATATTCTGAGAGACTTGGTTGGTCTCTTCTTTGAGGAACAAC	NM_172791	Pla2g3	Phospholipase A2, group III	molecular function|calcium ion binding|ISS|GO:0005509|MGI|12466851//cellular component|extracellular space|TAS|GO:0005615|MGI|12466851//molecular function|hydrolase activity|IEA|GO:0016787|MGI|na//biological process|lipid catabolism|ISS|GO:0016042|MGI|124	1	0	0	8		0.1	0	0	0.0001		I	Genes are induced by T, both with and without MAA	9.1001	472	2.7356	2.7356	9.615e-21	25.9155	70.8864	1.2325	1.2325	0.6488	6.3323	7.2836	1.8829	1.8829	1.2582e-08	121.246	231.55	3.9873	3.9873	6.6258e-20	46.8329	190.864
A_51_P147878	GTGACAGCATTTTTGGACGTTGGAAGAGCTCAGAAGCCCATCTTCTGCAGTTCCAAAAAA	NM_010432	Hipk1	Homeodomain interacting protein kinase 1	molecular function|ATP binding|IEA|GO:0005524|MGI|na//cellular component|PML body|IDA|GO:0016605|MGI|12529400//cellular component|cytoplasm|IDA|GO:0005737|MGI|12529400//molecular function|kinase activity|IEA|GO:0016301|MGI|na//cellular component|nuclear s	1	0	0	8		0.1	0	0	0.0001		I	Genes are induced by T, both with and without MAA	9.1001	472	2.734	2.734	1.3223e-21	519.471	1428.53	0.9853	-1.0149	0.876	375.942	371.679	0.7509	-1.3318	2.1233e-08	1378.94	1035.35	2.0742	2.0742	1.2311e-16	383.517	802.542
A_52_P626069	GGTCGGAGGATGAAATCTAAGCCAAAAGACAGAGACAACAAAAAACCAAAAACGTATTCT	NM_177224	Chd9	Chromodomain helicase DNA binding protein 9	molecular function|ATP binding|IEA|GO:0005524|MGI|na//molecular function|helicase activity|IEA|GO:0004386|MGI|na//cellular component|nucleus|IEA|GO:0005634|MGI|na	1	0	0	8		0.1	0	0	0.0001		I	Genes are induced by T, both with and without MAA	9.1001	472	2.7336	2.7336	0	1592.8	4349.88	1.0061	1.0061	0.9759	1195.9	1146.2	0.9943	-1.0058	0.9643	4479.71	4358.87	2.6693	2.6693	0	1272.65	3390.06
A_52_P89567	CAACAGTGTGAATTTTTTCTTTAAATTTGTGTAGCATACGCAGTTTTGGTAAAGGAAGGC	NM_007483	Rhob	Ras homolog gene family, member B	molecular function|GTP binding|ISS|GO:0005525|MGI|12466851//molecular function|GTPase activity|ISS|GO:0003924|MGI|12466851//biological process|Rho protein signal transduction|ISS|GO:0007266|MGI|12466851//biological process|angiogenesis|IEA|GO:0001525|MGI|	1	0	0	8		0.1	0	0	0.0001		I	Genes are induced by T, both with and without MAA	9.1001	472	2.7322	2.7322	4.5936e-06	1018.31	3037.99	1.8683	1.8683	1.3296e-06	731.18	1377.12	1.3264	1.3264	0.0244	2756.25	3683.8	2.1118	2.1118	2.9039e-23	1350.98	2842.47
A_51_P335000	GTGGTTATAGATGCCAACACCTCATTTCCATATTTGTCATTAGCTGTTTCCATCTACTGT	NM_001077361	Fhl1	Four and a half LIM domains 1	biological process|cell differentiation|IEA|GO:0030154|MGI|na//biological process|cell growth|ISS|GO:0016049|MGI|12466851//biological process|development|IEA|GO:0007275|MGI|na//biological process|muscle development|ISS|GO:0007517|MGI|12466851//molecular f	1	0	0	8		0.1	0	0	0.0001		I	Genes are induced by T, both with and without MAA	9.1001	472	2.7185	2.7185	3.9653e-21	30652.9	84294.1	1.4551	1.4551	6.2285e-11	23038.3	33495.7	1.2198	1.2198	0.0025	64995.8	79004.2	2.3011	2.3011	1.6323e-13	30365.8	69978
A_51_P114385	GAGTTGTTTTTATTGAATGTATTGCTACATGAATGCTTGATTTGTCAAGCGCCAAAAAGG	NM_009031	Rbbp7	Retinoblastoma binding protein 7	cellular component|NuRD complex|IDA|GO:0016581|MGI|14645126//biological process|chromatin remodeling|TAS|GO:0006338|MGI|14645126//biological process|negative regulation of transcription from RNA polymerase II promoter|IDA|GO:0000122|MGI|12376095//cellular	1	0	0	8		0.1	0	0	0.0001		I	Genes are induced by T, both with and without MAA	9.1001	472	2.7131	2.7131	4.5822e-42	62089.1	167780	0.9246	-1.0816	0.2189	62010.7	57142.2	0.9476	-1.0553	0.8221	110953	111776	3.1222	3.1222	2.3857e-22	46348.6	142979
A_51_P515137	TATGAGAGTGAGTCTTACATGGAAACAGTTTGGATTAGTGTTTGTTTGAGCGCGTGCTGA	AK011567	2610027H17Rik	Transcribed locus		1	0	0	8		0.1	0	0	0.0001		I	Genes are induced by T, both with and without MAA	9.1001	472	2.7052	2.7052	6.5963e-07	647.009	1868.04	1.6952	1.6952	5.7022e-17	465.689	790.757	1.8987	1.8987	1.6819e-08	1746.52	3342.8	3.1823	3.1823	2.5501e-31	820.318	2590.21
A_52_P541270	CAGTGGGGCGACTCAGTCGTAGACTCTTACTTTGCAGAACTTTGTGTTGCTTTGTTTGTT	NM_177687	Crebl2	CAMP responsive element binding protein-like 2		1	0	0	8		0.1	0	0	0.0001		I	Genes are induced by T, both with and without MAA	9.1001	472	2.7016	2.7016	2.8024e-07	236.072	643.376	1.3992	1.3992	1.2833e-06	141.157	196.643	1.3539	1.3539	1.0377e-05	759.846	1032.73	2.6124	2.6124	1.009e-10	291.061	794.584
A_52_P324986	TAAAGTGATTTTACTTAGTGGGAGAATCAGTACATCAAAAAAGTGACAAGGATGGAGAGC	NM_009275	Srprb	Signal recognition particle receptor, B subunit	molecular function|GTP binding|IEA|GO:0005525|MGI|na//cellular component|endoplasmic reticulum|IEA|GO:0005783|MGI|na//cellular component|integral to membrane|TAS|GO:0016021|MGI|12466851//molecular function|receptor activity|IEA|GO:0004872|MGI|na//cellular	1	0	0	8		0.1	0	0	0.0001		I	Genes are induced by T, both with and without MAA	9.1001	472	2.6952	2.6952	2.9876e-23	517.562	1410.94	0.9475	-1.0554	0.3722	360.973	341.572	0.7398	-1.3518	0.0533	1445.43	1003.73	2.042	2.042	5.7558e-21	361.818	736.075
A_51_P176583	TTGTTGGAGGCATTTGGACCATGTTTACCAGATGCAAAGTTCTGCTTTCACTTTGAAGCC	NM_029843	1700109H08Rik	RIKEN cDNA 1700109H08 gene	molecular function|calcium ion binding|IEA|GO:0005509|MGI|na	1	0	0	8		0.1	0	0	0.0001		I	Genes are induced by T, both with and without MAA	9.1001	472	2.6935	2.6935	6.7721e-40	151.898	409.048	1.4824	1.4824	6.411e-05	168.685	244.441	1.5133	1.5133	2.6686e-05	573.762	866.62	2.8107	2.8107	4.3304e-12	199.782	584.841
A_51_P229664	AAAGCACACTTACTCTAAGTGAAACCGTCCAGCTGACAAAACTACATGCCAGGGGTGGAA	NM_001033126	Cd27	CD27 antigen	biological process|apoptosis|IEA|GO:0006915|MGI|na//cellular component|extracellular space|TAS|GO:0005615|MGI|12466851//biological process|immune response|IEA|GO:0006955|MGI|na//cellular component|integral to membrane|TAS|GO:0016021|MGI|12466851//cellular	1	0	0	8		0.1	0	0	0.0001		I	Genes are induced by T, both with and without MAA	9.1001	472	2.6931	2.6931	3.9236e-12	15.0107	40.239	0.6129	-1.6316	0.1903	9.3669	5.8926	1.9893	1.9893	6.294e-24	66.1545	131.983	4.9534	4.9534	1.527e-12	20.0645	98.976
A_51_P456957	TTTGGCTGGTCTCCTCACGGTAGTGTATCCTCAGCTGAAACTGAAGGCCCGCTAGGGTGT	NM_011068	Pex11a	Peroxisomal biogenesis factor 11a	cellular component|integral to membrane|TAS|GO:0016021|MGI|12466851//cellular component|peroxisomal membrane|IEA|GO:0005778|MGI|na//cellular component|peroxisome|IEA|GO:0005777|MGI|na//biological process|peroxisome division|IEA|GO:0016559|MGI|na//biologic	1	0	0	8		0.1	0	0	0.0001		I	Genes are induced by T, both with and without MAA	9.1001	472	2.6904	2.6904	2.27e-33	934.799	2527.12	1.6053	1.6053	3.0764e-06	670.3	1097.55	1.5048	1.5048	2.2535e-08	2447.47	3701.53	2.4638	2.4638	2.8342e-34	1202.6	2914.78
A_51_P349988	TAGCTCTACTTGGGTATTTAAGCAAATTATGCAAAGGGGGTTGTCGCTCTGTGTTCTGTG	AF297615	Ggta1	Glycoprotein galactosyltransferase alpha 1, 3	cellular component|Golgi apparatus|IEA|GO:0005794|MGI|na//molecular function|N-acetyllactosaminide 3-alpha-galactosyltransferase activity|IEA|GO:0047276|MGI|na//biological process|carbohydrate metabolism|IEA|GO:0005975|MGI|na//cellular component|integral	1	0	0	8		0.1	0	0	0.0001		I	Genes are induced by T, both with and without MAA	9.1001	472	2.6794	2.6794	4.1424e-28	9425.12	25331.8	0.9608	-1.0408	0.4346	6505.23	6249.37	0.8014	-1.2478	0.0143	24139.2	19050.8	2.2346	2.2346	9.8242e-27	6668.98	14963.7
A_51_P453351	GGCTATCTGTGGTACCACATCATTCAGTATTTTTACCATTGTCTATTTTAGGAATTGACT	NM_172266	Lpgat1	Lysophosphatidylglycerol acyltransferase 1	molecular function|acyltransferase activity|IEA|GO:0008415|MGI|na//cellular component|integral to membrane|IEA|GO:0016021|MGI|na//biological process|metabolism|IEA|GO:0008152|MGI|na//biological process|phospholipid biosynthesis|IEA|GO:0008654|MGI|na//mole	1	0	0	8		0.1	0	0	0.0001		I	Genes are induced by T, both with and without MAA	9.1001	472	2.6764	2.6764	1.996e-41	3167.18	8484.33	0.9588	-1.043	0.7163	2260.16	2193.23	0.9299	-1.0753	0.2491	8382.5	7776.73	2.5203	2.5203	2.8026e-45	2334.95	5869.9
A_52_P419455	TATGCCTACAGGAACCGAGACTTCCGCTACAGTTTCCACAAGATCATCTCCAGATATGTT	NM_007413	Adora2b	Adenosine A2b receptor	molecular function|A2B adenosine receptor activity, G-protein coupled|ISS|GO:0001612|MGI|12466851//molecular function|G-protein coupled receptor activity|IEA|GO:0004930|MGI|na//biological process|G-protein coupled receptor protein signaling pathway|IEA|GO	1	0	0	8		0.1	0	0	0.0001		I	Genes are induced by T, both with and without MAA	9.1001	472	2.6598	2.6598	5.1634e-13	360.322	971.376	1.5344	1.5344	8.89e-06	214.307	330.409	1.1043	1.1043	0.2863	1129.32	1267.05	2.0295	2.0295	3.753e-08	443.514	921.716
A_51_P428483	TGGAAGGGATCGTGGTACTCAATGAGGAGGATGTCTATGAAGATCAGGCCCTTCTTCCCA	NM_181849	Fgb	Fibrinogen, B beta polypeptide	biological process|blood coagulation|ISS|GO:0007596|MGI|12466851//cellular component|extracellular space|TAS|GO:0005615|MGI|12466851	1	0	0	8		0.1	0	0	0.0001		I	Genes are induced by T, both with and without MAA	9.1001	472	2.6559	2.6559	9.8721e-06	95.054	284.265	1.5991	1.5991	0.1509	81.0121	156.552	1.8818	1.8818	8.5346e-11	343.752	629.273	2.4226	2.4226	0.0038	189.008	466.388
A_52_P460767	AGCTAGACCTCGCTGGATGATAACCCATCTTGAAAAGACTGCTTCCATTATCAAGCGCAT	NM_010232	Fmo5	Flavin containing monooxygenase 5	molecular function|dimethylaniline monooxygenase (N-oxide-forming) activity|IEA|GO:0004499|MGI|na//molecular function|disulfide oxidoreductase activity|IEA|GO:0015036|MGI|na//biological process|electron transport|IEA|GO:0006118|MGI|na//cellular component|	1	0	0	8		0.1	0	0	0.0001		I	Genes are induced by T, both with and without MAA	9.1001	472	2.6282	2.6282	1.0112e-25	38.3639	100.894	1.8323	1.8323	6.8218e-15	33.5755	61.6287	1.8113	1.8113	4.9622e-23	117.991	214	2.2726	2.2726	2.3121e-07	72.5109	169.697
A_51_P165475	TCGCAGTTTCTTTTCACTATGTTGATGGGACAACTATGTATGAATTAGAATACCTCGTTT	NM_052993	C1galt1	Core 1 synthase, glycoprotein-N-acetylgalactosamine 3-beta-galactosyltransferase, 1	biological process|O-glycan processing, core 1|ISS|GO:0016267|MGI|11677243//biological process|angiogenesis|IMP|GO:0001525|MGI|na//cellular component|extracellular space|TAS|GO:0005615|MGI|12466851//molecular function|galactosyltransferase activity|ISS|GO	1	0	0	8		0.1	0	0	0.0001		I	Genes are induced by T, both with and without MAA	9.1001	472	2.6253	2.6253	9.4531e-35	608.321	1599.58	0.9434	-1.0599	0.2808	463.129	436.698	0.8632	-1.1585	0.0349	1563.23	1340.73	2.263	2.263	6.1929e-38	454.6	1027.11
A_51_P435968	TGAATTTAAAGATGAATTCATCAGACTGATTTATGGGTGAAAGGATAGAAAGGACGTTGC	NM_134131	Tnfaip8	Tumor necrosis factor, alpha-induced protein 8		1	0	0	8		0.1	0	0	0.0001		I	Genes are induced by T, both with and without MAA	9.1001	472	2.6069	2.6069	9.628e-05	17247.3	50459	1.1257	1.1257	0.3759	13642.1	15236.1	0.8949	-1.1174	0.113	40180.7	35874.5	2.1183	2.1183	3.2051e-07	14768.3	31201
A_52_P292853	GAAACTGAATGAAGCTCTAGAGAGATACGGACTTTCTTGTGAGGATTTCTTCATACTGAA	NM_178728	Napepld	N-acyl phosphatidylethanolamine phospholipase D	molecular function|hydrolase activity|IEA|GO:0016787|MGI|na	1	0	0	8		0.1	0	0	0.0001		I	Genes are induced by T, both with and without MAA	9.1001	472	2.6059	2.6059	0	276.604	720.677	1.8861	1.8861	5.4941e-20	210.59	397.143	1.5428	1.5428	4.5859e-10	739.009	1134.76	2.0476	2.0476	1.722e-18	427.284	870.667
A_51_P504624	CCTTCCTAGTTGGTGGCTGCCATGTTGGACTGTGGATCTAAAACACTTCTAGAGCTTTGT	NM_133221	Slc24a6	Solute carrier family 24 (sodium/potassium/calcium exchanger), member 6	biological process|biological process unknown|ND|GO:0000004|MGI|na//cellular component|extracellular space|TAS|GO:0005615|MGI|12466851//cellular component|integral to membrane|TAS|GO:0016021|MGI|12466851//molecular function|molecular function unknown|ND|G	1	0	0	8		0.1	0	0	0.0001		I	Genes are induced by T, both with and without MAA	9.1001	472	2.6023	2.6023	2.0445e-08	1144.82	3117.87	1.7351	1.7351	5.2069e-12	782.135	1357.27	1.5865	1.5865	2.8558e-13	3453.74	5456.25	2.2639	2.2639	4.523e-09	1767.95	4095.75
A_51_P360673	TAATTTGATAATAGAACCAAATTAACTGTTGGATGACATACGTTTGGTGATGATCCTGCC	NM_175124	Lrrc28	Leucine rich repeat containing 28	cellular component|integral to membrane|IEA|GO:0016021|MGI|na	1	0	0	8		0.1	0	0	0.0001		I	Genes are induced by T, both with and without MAA	9.1001	472	2.6021	2.6021	3.2303e-31	322.687	839.313	0.8221	-1.2164	0.0434	233.992	192.352	1.9094	1.9094	4.1903e-16	880.863	1671.94	5.3567	5.3567	0	241.47	1298.54
A_51_P431491	CTTGCTCATGACATTGCTTCAGCTCCCTGAGAAGTAGCTCTTCCTCCAGGGCATGGAAGG	BC023364	Rab11fip3	RAB11 family interacting protein 3 (class II)		1	0	0	8		0.1	0	0	0.0001		I	Genes are induced by T, both with and without MAA	9.1001	472	2.6021	2.6021	0	2862.75	7454.78	1.0029	1.0029	0.9717	1880.32	1896.76	1.3172	1.3172	0.0109	7327.11	9773.16	3.388	3.388	8.4078e-45	2232.26	7613.98
A_52_P12403	ATCATCCTTTTTATAATCATGCTGCTTACTGTGGCAATACTCTCGCTCTACTCGGTTCAC	NM_027052	Slc38a4	Solute carrier family 38, member 4	biological process|amino acid transport|ISS|GO:0006865|MGI|12466851//molecular function|amino acid-polyamine transporter activity|ISS|GO:0005279|MGI|12466851//cellular component|integral to membrane|TAS|GO:0016021|MGI|12466851//cellular component|membrane	1	0	0	8		0.1	0	0	0.0001		I	Genes are induced by T, both with and without MAA	9.1001	472	2.5967	2.5967	1.4845e-08	15.44	40.5981	1.169	1.169	0.7373	6.1469	7.5283	1.5648	1.5648	3.9994e-05	41.0136	64.8781	6.9747	6.9747	4.0789e-09	7.9291	51.4577
A_52_P521042	TAACTGTAAGCCTGCAAGAAGACAGAGCATTGATAACCCTTTCAGGGGATACCCCTGCCC	NM_153557	BC029214	CDNA sequence BC029214		1	0	0	8		0.1	0	0	0.0001		I	Genes are induced by T, both with and without MAA	9.1001	472	2.5934	2.5934	3.7096e-23	242.59	631	0.959	-1.0428	0.4201	183.068	175.529	1.0177	1.0177	0.8397	640.26	658.845	2.7014	2.7014	0	186.869	503.92
A_51_P207153	GGTAGATACTACTTGGCTTAGACACCATCTCGGGTACTGGCCTCCAGATCCTAGTGGGTC	NM_198001	1110008P14Rik	RIKEN cDNA 1110008P14 gene		1	0	0	8		0.1	0	0	0.0001		I	Genes are induced by T, both with and without MAA	9.1001	472	2.5877	2.5877	9.0718e-14	4530.31	11827	1.5471	1.5471	3.552e-05	2440.85	3809.5	1.6471	1.6471	4.8378e-05	14979.3	25353.6	2.5516	2.5516	3.767e-10	7409.66	19336.7
A_51_P291417	TATTTATTTATTGGAGTTTCGCTAGAACACAAGCAAAGCCTTTGCTTATGACGTCACATG	NM_009378	Thbd	Thrombomodulin	biological process|blood coagulation|TAS|GO:0007596|MGI|7846065//molecular function|calcium ion binding|IEA|GO:0005509|MGI|na//biological process|embryonic development|IMP|GO:0009790|MGI|7846065//cellular component|extracellular space|TAS|GO:0005615|MGI|1	1	0	0	8		0.1	0	0	0.0001		I	Genes are induced by T, both with and without MAA	9.1001	472	2.5867	2.5867	7.8045e-06	3269.8	9289.19	0.6971	-1.4344	0.0005	2322.17	1590.18	0.6358	-1.5729	0.0001	7834.14	4961.26	2.381	2.381	1.5521e-08	1660.85	3909.77
A_52_P211393	CATGACTACACTTTACGAGAGCTCAAACTCTCTAAGGTCGGACAAGGAAACACAGAGAGA	NM_001109992	Ptpn11	Protein tyrosine phosphatase, non-receptor type 11	biological process|DNA damage checkpoint|IMP|GO:0000077|MGI|12937170//biological process|activation of MAPK|IMP|GO:0000187|MGI|12937170,15273746//biological process|axonogenesis|IMP|GO:0007409|MGI|12482708//cellular component|cell junction|ISS|GO:0030054|	1	0	0	8		0.1	0	0	0.0001		I	Genes are induced by T, both with and without MAA	9.1001	472	2.5788	2.5788	5.8479e-13	122.968	320.48	0.9669	-1.0342	0.6126	90.3632	87.4971	1.4003	1.4003	8.4522e-06	347.147	482.85	3.4083	3.4083	6.6882e-16	104.592	367.151
A_51_P281486	TGAAGGGGATATTAAGATGGTGGCCTCATCCTCTCTCTTTGTATCTTGCTGTCATTAGCT	AK082651	Slc45a1	Solute carrier family 45, member 1	cellular component|integral to membrane|IEA|GO:0016021|MGI|na//molecular function|sugar porter activity|IEA|GO:0005351|MGI|na//molecular function|symporter activity|IEA|GO:0015293|MGI|na//biological process|transport|IEA|GO:0006810|MGI|na	1	0	0	8		0.1	0	0	0.0001		I	Genes are induced by T, both with and without MAA	9.1001	472	2.5772	2.5772	2.3904e-12	38.3755	98.8931	0.8478	-1.1795	0.1205	21.6351	18.3424	1.1132	1.1132	0.4671	104.055	119.071	3.8171	3.8171	4.248e-23	22.8001	86.7879
A_51_P465809	AGTCGTGATCCGAGTACAAATGTTATTCTATTGGAGGACACTGCAGCTGTCTTAGGAGTG	NM_178651	Slc30a9	Solute carrier family 30 (zinc transporter), member 9	cellular component|cytoplasm|ISS|GO:0005737|MGI|11906820//cellular component|integral to membrane|IEA|GO:0016021|MGI|na//molecular function|molecular function unknown|ND|GO:0005554|MGI|na//cellular component|nucleus|ISS|GO:0005634|MGI|11906820//biological	1	0	0	8		0.1	0	0	0.0001		I	Genes are induced by T, both with and without MAA	9.1001	472	2.5741	2.5741	0	1708.52	4397.45	0.9944	-1.0056	0.9492	1137.12	1135.99	0.9264	-1.0794	0.332	4161.92	3892.21	2.3807	2.3807	1.6781e-29	1225.12	2905.53
A_52_P1012157	GACCTCGCAAACATCTACTTATCTGAAAACTAACATTTGTACATACTTTCAAATGTCTCC	AK051389				1	0	0	8		0.1	0	0	0.0001		I	Genes are induced by T, both with and without MAA	9.1001	472	2.5661	2.5661	1.7535e-16	55.3265	141.823	1.7095	1.7095	0.0378	38.5651	67.6657	1.313	1.313	0.1735	129.998	173.989	2.0153	2.0153	0.0005	68.4097	145.536
A_52_P518827	ATAGAGAGAAGCGAGATGTTCAAGAAGCCCACGCCATCCACCTTGAAGGCAGGGGAGCTG	NM_009931	Col4a1	Collagen, type IV, alpha 1	cellular component|basement membrane|IDA|GO:0005604|MGI|11732842//biological process|cell adhesion|IEA|GO:0007155|MGI|na//cellular component|collagen|IEA|GO:0005581|MGI|na//cellular component|cytoplasm|IEA|GO:0005737|MGI|na//cellular component|extracellul	1	0	0	8		0.1	0	0	0.0001		I	Genes are induced by T, both with and without MAA	9.1001	472	2.5644	2.5644	1.3739e-34	6009.36	15400.3	1.0716	1.0716	0.2449	4296.64	4610.46	0.9112	-1.0974	0.2395	15521.2	14266.6	2.136	2.136	2.0132e-17	5000.05	10775.1
A_52_P9878	GTGCTTTGTGACTGCGACATTGCCCTGATCATCTTCAACAGTGCGCAACGCCTCTTCCAG	NM_001045484	Mef2b	Myocyte enhancer factor 2B	molecular function|DNA binding|IEA|GO:0003677|MGI|na//cellular component|nucleus|IC|GO:0005634|MGI|12130539//biological process|regulation of transcription, DNA-dependent|IDA|GO:0006355|MGI|12130539//biological process|transcription|IEA|GO:0006350|MGI|na/	1	0	0	8		0.1	0	0	0.0001		I	Genes are induced by T, both with and without MAA	9.1001	472	2.5595	2.5595	1.4143e-14	29.1688	74.9801	1.7774	1.7774	0.0004	15.5442	27.4258	1.0841	1.0841	0.4757	98.293	109.244	2.1186	2.1186	7.2126e-06	36.4742	76.6457
A_51_P500949	GTTTCGATGTAAGAAAGACACAGTGATGAAGTATTCTCGTACTCTCAGTGAACACTTCAA	NM_133919	Aff1	AF4/FMR2 family, member 1	cellular component|nucleus|IEA|GO:0005634|MGI|na//biological process|transcription|TAS|GO:0006350|MGI|11923441//molecular function|transcription factor activity|TAS|GO:0003700|MGI|11923441	1	0	0	8		0.1	0	0	0.0001		I	Genes are induced by T, both with and without MAA	9.1001	472	2.5591	2.5591	1.9119e-35	98.5738	252.333	1.0775	1.0775	0.3809	66.8235	72.1817	0.8879	-1.1263	0.181	271.853	244.231	2.2305	2.2305	6.4497e-11	83.4909	188.68
A_51_P448427	CGTTTGGGATCCGCATTGAGAATGTTGTTCTGGTGGTCGCAGCGAAAACCAAGTATAATT	NM_133216	Xpnpep1	X-prolyl aminopeptidase (aminopeptidase P) 1, soluble	molecular function|aminopeptidase activity|IEA|GO:0004177|MGI|na//molecular function|dipeptidase activity|IEA|GO:0016805|MGI|na//molecular function|hydrolase activity|IEA|GO:0016787|MGI|na//molecular function|manganese ion binding|IEA|GO:0030145|MGI|na//m	1	0	0	8		0.1	0	0	0.0001		I	Genes are induced by T, both with and without MAA	9.1001	472	2.5578	2.5578	7.6066e-24	4975.12	12704.6	1.1205	1.1205	0.0326	3182.43	3567.26	1.0443	1.0443	0.6758	12170.1	12893.4	2.3041	2.3041	6.4937e-15	4162.81	9704.16
A_52_P289325	TTGTGAACAAAATTAATCGGGCTAATGGGAAGAGTACATCTCGGATTTTCCTCTTAACAA	NM_010863	Myo1b	Myosin IB	molecular function|ATP binding|IEA|GO:0005524|MGI|na//molecular function|actin binding|IEA|GO:0003779|MGI|na//molecular function|calmodulin binding|IEA|GO:0005516|MGI|na//cellular component|cytoskeleton|IEA|GO:0005856|MGI|na//biological process|cytoskelet	1	0	0	8		0.1	0	0	0.0001		I	Genes are induced by T, both with and without MAA	9.1001	472	2.5513	2.5513	9.6962e-27	7408.14	18967.3	1.0428	1.0428	0.6347	5355.43	5582.94	0.8618	-1.1603	0.1776	17634.8	14834.5	2.1052	2.1052	1.227e-36	5541.41	11673.5
A_52_P181733	TATTTTTGAAAAGGAATTGGTCTATGCAATGCCAGTTTGGGACCTGTAAGACAGTTTAAT	NM_153560	C230093N12Rik	RIKEN cDNA C230093N12 gene		1	0	0	8		0.1	0	0	0.0001		I	Genes are induced by T, both with and without MAA	9.1001	472	2.5504	2.5504	2.4651e-19	3143.61	8047.54	1.309	1.309	0.0004	2361.06	3086.15	1.3794	1.3794	6.0815e-08	7615.35	10480.5	2.5726	2.5726	0	3188.18	8198.03
A_52_P92445	CTCACTGTCATTACTCTTGTAACATCTCTGGATCTCTGAAAAGACACTACAACAGGAAGC	NM_198644	Zfat	Zinc finger and AT hook domain containing		1	0	0	8		0.1	0	0	0.0001		I	Genes are induced by T, both with and without MAA	9.1001	472	2.5503	2.5503	1.628e-07	48.7141	124.162	0.8751	-1.1428	0.3571	24.1552	21.1649	1.3778	1.3778	2.5704e-05	144.983	201.228	4.7941	4.7941	6.9294e-23	32.1142	155.671
A_51_P114177	CCAGGCTGAAAACATATTCGAAGCTCTCGCCAAACGTGATGAGAATTTCCAAAGAGTTAA	NM_026947	1810022C23Rik	RIKEN cDNA 1810022C23 gene	molecular function|acyl-CoA binding|IEA|GO:0000062|MGI|na//molecular function|catalytic activity|IEA|GO:0003824|MGI|na//molecular function|dodecenoyl-CoA delta-isomerase activity|IEA|GO:0004165|MGI|na//molecular function|isomerase activity|IEA|GO:0016853|	1	0	0	8		0.1	0	0	0.0001		I	Genes are induced by T, both with and without MAA	9.1001	472	2.5414	2.5414	0	8319.97	21141.9	1.092	1.092	0.2923	6145.22	6676.55	1.5912	1.5912	3.9181e-05	19178.4	30426.9	3.5599	3.5599	5.0447e-44	6880.65	24583.6
A_51_P169061	TTCTTCCAAAAGTGTTTTTTATTAACCTGCCTGTATCAAGTAAGCTCCTTTCATCTCACA	NM_173014	Lpcat2	Lysophosphatidylcholine acyltransferase 2		1	0	0	8		0.1	0	0	0.0001		I	Genes are induced by T, both with and without MAA	9.1001	472	2.5412	2.5412	9.7176e-15	1029.85	2638.27	0.9645	-1.0368	0.6333	783.414	755.723	0.9135	-1.0947	0.1412	2505.37	2293.52	2.3298	2.3298	1.5048e-23	760.859	1782.46
A_51_P170894	AAACCAGGAAGATTAAAACTTAAGAGAATCATTTGGGAATTCTTTGAAAACATATTTCAA	AK010976	2510017J16Rik			1	0	0	8		0.1	0	0	0.0001		I	Genes are induced by T, both with and without MAA	9.1001	472	2.5383	2.5383	1.9897e-08	592.855	1554.65	1.2258	1.2258	0.0389	395.405	485.108	1.1502	1.1502	0.0673	1486.6	1702.56	2.5339	2.5339	9.6622e-25	505.823	1282.26
A_52_P362772	ACAGCATGTCTTAAACCCAAAGAAATCTTTCTTTCTATTGCAATACAGTCTCTTTCTCTC	AK048349	Snf1lk	SNF1-like kinase	molecular function|ATP binding|IEA|GO:0005524|MGI|na//biological process|cell cycle|IEA|GO:0007049|MGI|na//biological process|cell differentiation|IEA|GO:0030154|MGI|na//biological process|development|IEA|GO:0007275|MGI|na//molecular function|kinase activ	1	0	0	8		0.1	0	0	0.0001		I	Genes are induced by T, both with and without MAA	9.1001	472	2.5291	2.5291	6.1459e-26	66.1823	168.066	1.5759	1.5759	1.2338e-09	47.2504	74.3488	1.8895	1.8895	2.4503e-05	171.649	321.382	2.9061	2.9061	3.2966e-36	92.9548	268.59
A_51_P474538	GTAGTCGTTGACGAAGCTCTGGTTTACAAGAACTAGTTCAATGTTTCATTGCATTTTTGT	NM_010513	Igf1r	Insulin-like growth factor I receptor	molecular function|ATP binding|IEA|GO:0005524|MGI|na//biological process|brain development|IMP|GO:0007420|MGI|12904469//molecular function|epidermal growth factor receptor activity|IEA|GO:0005006|MGI|na//cellular component|extracellular space|TAS|GO:00056	1	0	0	8		0.1	0	0	0.0001		I	Genes are induced by T, both with and without MAA	9.1001	472	2.5264	2.5264	7.1614e-26	12245.1	31093.3	1.3666	1.3666	1.3574e-07	9019.26	12345.1	1.123	1.123	0.0716	27026.5	30410.1	2.0455	2.0455	2.696e-24	11902.9	24453.8
A_51_P316379	GGCATTTCTCTTGATGTTTCCTGTTTTCCCCTAAAAGGCCAACCTTGGTCTTATGCTGCA	NM_030258	Gpr146	G protein-coupled receptor 146	molecular function|G-protein coupled receptor activity|IEA|GO:0004930|MGI|na//biological process|G-protein coupled receptor protein signaling pathway|ISS|GO:0007186|MGI|12466851//cellular component|integral to membrane|TAS|GO:0016021|MGI|12466851//molecul	1	0	0	8		0.1	0	0	0.0001		I	Genes are induced by T, both with and without MAA	9.1001	472	2.5253	2.5253	2.3254e-23	790.714	1998.58	0.9772	-1.0233	0.8447	495.284	489.017	1.2426	1.2426	0.028	2122.88	2681.04	3.0712	3.0712	7.2427e-32	655.358	2033.49
A_51_P262571	ACACTCATAGTATAGATTCTCATAATTTCTTACGAGATCTACAAGTTCGTCCTGAAACAG	AK035636				1	0	0	8		0.1	0	0	0.0001		I	Genes are induced by T, both with and without MAA	9.1001	472	2.5244	2.5244	2.8384e-15	15.7271	39.6405	1.0439	1.0439	0.8059	77.5384	78.7931	1.3242	1.3242	0.0447	48.9881	66.0747	2.0977	2.0977	3.1817e-06	23.9042	50.6408
A_51_P429040	GGCTTAGGGGTCTTACAGGGGAGTGATGCTAGAGGTCAGAGGTCATGATGGAATGAGAAA	NM_146119	9130404D14Rik	RIKEN cDNA 9130404D14 gene		1	0	0	8		0.1	0	0	0.0001		I	Genes are induced by T, both with and without MAA	9.1001	472	2.5226	2.5226	2.5226e-11	1446.9	3699.65	0.9744	-1.0263	0.7954	742.028	721.35	0.9421	-1.0615	0.5451	4019.97	3829.39	2.3377	2.3377	9.1708e-08	1108.62	2680.11
A_51_P339793	CTCTGTAACAGGATCTTTTGTCTAGATTTCTGAGTGTACTTTAGTTCACGTTTGTATTAG	NM_010743	Il1rl1	Interleukin 1 receptor-like 1	molecular function|DNA binding|ISS|GO:0003677|MGI|12466851//biological process|DNA methylation|ISS|GO:0006306|MGI|12466851//molecular function|N-methyltransferase activity|ISS|GO:0008170|MGI|12466851//biological process|defense response|IEA|GO:0006952|MGI	1	0	0	8		0.1	0	0	0.0001		I	Genes are induced by T, both with and without MAA	9.1001	472	2.5111	2.5111	3.1915e-10	1409.62	3650.33	0.5863	-1.7056	7.5491e-19	911.468	533.943	0.6787	-1.4733	0.0026	3267.18	2225.98	2.9873	2.9873	0	564.377	1688.2
A_52_P369613	AGCCAGGTCACAACTGTAGCAAAGCAAGTCGAGTGTCTCTAAAGTATGAAAGGACAGGAA	NM_153541	Zbtb8	Zinc finger and BTB domain containing 8	molecular function|DNA binding|IEA|GO:0003677|MGI|na//molecular function|nucleic acid binding|IEA|GO:0003676|MGI|na//cellular component|nucleus|IEA|GO:0005634|MGI|na//molecular function|protein binding|IEA|GO:0005515|MGI|na//biological process|regulation	1	0	0	8		0.1	0	0	0.0001		I	Genes are induced by T, both with and without MAA	9.1001	472	2.5025	2.5025	1.9668e-20	4793.65	12062.8	0.5863	-1.7056	1.3349e-10	3172.28	1871.01	0.6251	-1.5996	1.4094e-15	11587.6	7225.34	2.5901	2.5901	0	2026.83	5241.22
A_52_P307142	TCCTCGTCTACGGCCAAACGTTGGTTTCTCATTTCTAGAAGATGAAAGATGTGATGACTC	BC099512	2210408F21Rik	RIKEN cDNA 2210408F21 gene		1	0	0	8		0.1	0	0	0.0001		I	Genes are induced by T, both with and without MAA	9.1001	472	2.4951	2.4951	5.9404e-31	2377.03	5921.09	0.9837	-1.0166	0.8257	1525.77	1505.99	0.8862	-1.1284	0.2828	5746.58	5151.64	2.1835	2.1835	7.6849e-13	1704.2	3784.21
A_52_P132055	GACATCATCTGACTTTGCAATAAGAGACCCGGGACAGAGTCTGTGCTCCTTCATTTATAT	NM_001111058	Cd33	CD33 antigen	biological process|cell adhesion|IEA|GO:0007155|MGI|na//cellular component|extracellular space|TAS|GO:0005615|MGI|12466851//cellular component|integral to membrane|TAS|GO:0016021|MGI|12466851//cellular component|plasma membrane|IEA|GO:0005886|MGI|na//mole	1	0	0	8		0.1	0	0	0.0001		I	Genes are induced by T, both with and without MAA	9.1001	472	2.4919	2.4919	9.5623e-27	42.8117	107.047	0.9626	-1.0389	0.6507	33.9911	32.6749	1.9061	1.9061	1.0355e-13	122.571	231.347	4.4038	4.4038	0	43.2669	189.937
A_52_P328111	TGGTTCATTGGTTCATAGCATTTCTTCTTAGGGATGAATGGAGTACTAAGCATGAACCAC	AK040776	Transcribed locus	Transcribed locus		1	0	0	8		0.1	0	0	0.0001		I	Genes are induced by T, both with and without MAA	9.1001	472	2.4891	2.4891	1.8149e-29	141.35	352.406	0.9073	-1.1022	0.3668	87.0285	79.4033	1.1572	1.1572	0.0051	395.017	457.281	2.8002	2.8002	4.3941e-14	120.954	347.214
A_51_P273754	TCCAGCCTGGAGTCAAGCTCCGGGACAAAGACCCGCAGATGATTAAGGAACGTTTCAAGG	NM_016857	Exoc7	Exocyst complex component 7	cellular component|exocyst|IEA|GO:0000145|MGI|na//biological process|exocytosis|IEA|GO:0006887|MGI|na//biological process|protein transport|IEA|GO:0015031|MGI|na//biological process|transport|IEA|GO:0006810|MGI|na	1	0	0	8		0.1	0	0	0.0001		I	Genes are induced by T, both with and without MAA	9.1001	472	2.4884	2.4884	2.7268e-40	2486.74	6183.27	1.0254	1.0254	0.7486	1748.36	1800.93	1.1744	1.1744	0.0021	5983.42	7031.71	2.8515	2.8515	0	1922.43	5494.91
A_52_P521507	GTCGTGAGCCATAAACTGGCATAATTAAGCTTTGCAGTTTCCGGTGTATTTATTTATTCT	NM_001081302	Trio	Triple functional domain (PTPRF interacting)	molecular function|ATP binding|IEA|GO:0005524|MGI|na//biological process|biological process unknown|ND|GO:0000004|MGI|na//cellular component|cellular component unknown|ND|GO:0008372|MGI|na//molecular function|kinase activity|IEA|GO:0016301|MGI|na//molecul	1	0	0	8		0.1	0	0	0.0001		I	Genes are induced by T, both with and without MAA	9.1001	472	2.4881	2.4881	1.1728e-09	47590.4	122007	0.6539	-1.5292	1.6371e-06	41224.4	26665.6	0.7174	-1.3939	3.6807e-06	107347	76323	2.7777	2.7777	1.2612e-44	26090	72413.3
A_51_P509629	CTTCTTTAGGTCTCTCCTTCTATCTTAAAGATTTGCCTTATTTTTTCTTTATTTTCCCTT	AK076939				1	0	0	8		0.1	0	0	0.0001		I	Genes are induced by T, both with and without MAA	9.1001	472	2.4751	2.4751	4.4612e-10	303.352	761.106	0.9787	-1.0218	0.731	105.588	103.303	0.939	-1.0649	0.4246	960.45	910.456	2.3273	2.3273	7.7957e-10	250.946	591.022
A_52_P320374	ACTTGGCTGAGGCTGTGAGAGAAGCTGTGAATAAAAGAAGCTACTTCCAGTTCCCATACA					1	0	0	8		0.1	0	0	0.0001		I	Genes are induced by T, both with and without MAA	9.1001	472	2.4664	2.4664	1.3351e-24	883.256	2175.9	0.538	-1.8586	5.8045e-27	478.711	257.601	0.5176	-1.9318	9.048e-31	2044.57	1057.88	2.1797	2.1797	8.2759e-12	261.06	577.073
A_51_P406020	AATAGTATTAACTCCTGGTGCTTTGTACTACTGGTTCAGCGGCCTCGGGCTTCTTTTCTA	NM_134076	Abhd4	Abhydrolase domain containing 4	molecular function|aminopeptidase activity|ISS|GO:0004177|MGI|12466851//biological process|aromatic compound metabolism|ISS|GO:0006725|MGI|12466851//molecular function|catalytic activity|ISS|GO:0003824|MGI|12466851//molecular function|hydrolase activity|I	1	0	0	8		0.1	0	0	0.0001		I	Genes are induced by T, both with and without MAA	9.1001	472	2.4656	2.4656	1.1518e-13	20241.3	51146.9	0.9355	-1.069	0.4568	13597.3	12620.1	0.8353	-1.1971	0.011	46111.6	38307	2.2433	2.2433	5.5644e-24	13871.3	31049.6
A_51_P244492	AGCCTTAGAGCTTGTAACTAGTAGCCATCTCCCCTGGACCCGAGTGTTTTCATGAATAAA	NM_008675	Nbl1	Neuroblastoma, suppression of tumorigenicity 1	biological process|cell cycle|IEA|GO:0007049|MGI|na//cellular component|extracellular space|TAS|GO:0005615|MGI|12466851//biological process|negative regulation of cell cycle|IEA|GO:0045786|MGI|na	1	0	0	8		0.1	0	0	0.0001		I	Genes are induced by T, both with and without MAA	9.1001	472	2.4637	2.4637	5.2096e-11	1082.33	2741.27	1.447	1.447	1.0645e-09	744.17	1075.15	1.2145	1.2145	0.0625	2615.07	3200.59	2.0244	2.0244	3.5046e-14	1260.28	2541.01
A_51_P204913	TGAATTTTTAGGTGTGCGTGGAAGCATGACAAATGTGAGGAGCCCACCTTCATTTTACCA	NM_145392	Bag2	Bcl2-associated athanogene 2	biological process|apoptosis|IEA|GO:0006915|MGI|na//cellular component|cellular component unknown|ND|GO:0008372|MGI|na//molecular function|chaperone regulator activity|ISS|GO:0030188|MGI|na//molecular function|protein binding|IEA|GO:0005515|MGI|na//biolog	1	0	0	8		0.1	0	0	0.0001		I	Genes are induced by T, both with and without MAA	9.1001	472	2.4551	2.4551	1.4634e-24	6083.02	14964.7	1.0771	1.0771	0.2922	4178.81	4507.86	1.1316	1.1316	0.035	15113.5	17144.9	2.4354	2.4354	1.9706e-13	5256.01	13044.1
A_51_P155152	TGCATTGGAAATCCACTTAGTGCAGTATATTTTTCTAAGTTTTGGAAAGCGGGTTTTTTC	NM_020332	Ank	Progressive ankylosis	cellular component|integral to membrane|TAS|GO:0016021|MGI|12466851//cellular component|integral to plasma membrane|IDA|GO:0005887|MGI|10894769//biological process|phosphate transport|IEA|GO:0006817|MGI|na//molecular function|phosphate transporter activit	1	0	0	8		0.1	0	0	0.0001		I	Genes are induced by T, both with and without MAA	9.1001	472	2.4523	2.4523	1.4013e-45	7827.29	19191	1.1478	1.1478	0.1616	5722.5	6557.05	1.1345	1.1345	0.0764	18167.5	20491.2	2.4875	2.4875	7.5815e-21	6598.86	16546.2
A_51_P212491	TGGCTTTAATTGTTCATTGGTTCGGGGCCTTTCAATGTGTGACTGATGACTTCTTCATGT	NM_133232	Pfkfb3	6-phosphofructo-2-kinase/fructose-2,6-biphosphatase 3	molecular function|ATP binding|ISS|GO:0005524|MGI|12466851//molecular function|catalytic activity|ISS|GO:0003824|MGI|12466851//biological process|fructose 2,6-bisphosphate metabolism|ISS|GO:0006003|MGI|12466851//molecular function|fructose-2,6-bisphosphat	1	0	0	8		0.1	0	0	0.0001		I	Genes are induced by T, both with and without MAA	9.1001	472	2.4502	2.4502	5.5586e-39	4116.79	10090.5	1.4654	1.4654	1.2684e-11	2943.17	4310.27	1.209	1.209	0.0158	9544.03	11465.9	2.1462	2.1462	4.2428e-18	4221.78	9003.95
A_51_P146044	AGAATGAATGCACTTGCCTTAAAACTCGCTCTGGCGTGTGCTCTATCCAGAGTTCTCTAT	NM_144819	Ccdc92	Coiled-coil domain containing 92		1	0	0	8		0.1	0	0	0.0001		I	Genes are induced by T, both with and without MAA	9.1001	472	2.4433	2.4433	2.0075e-18	2113.31	5162.22	1.6317	1.6317	8.7741e-10	1307.55	2147.18	1.9978	1.9978	1.5388e-10	5947.8	12088	2.7544	2.7544	5.0263e-14	3294.39	9308.27
A_52_P239912	ACCCAGAACGCTATGTTCTTCAAGTTTCAGGCCTAGGAAAGCCTCCCCAGTGCCCGAAGT	NM_001012640	AY761185	CDNA sequence AY761185		1	0	0	8		0.1	0	0	0.0001		I	Genes are induced by T, both with and without MAA	9.1001	472	2.4297	2.4297	2.1181e-10	30.3681	73.3497	0.7314	-1.3672	0.0128	25.1482	18.3866	1.574	1.574	3.3492e-08	97.854	156.019	3.947	3.947	5.3655e-29	29.9167	118.221
A_52_P35174	AACCAAGTGAAAGGCATTTTCGGCTTTACGGACAGTGACTGCATCGGGAAGATCAGTTTT	NM_011710	Wars	Tryptophanyl-tRNA synthetase	molecular function|ATP binding|IEA|GO:0005524|MGI|na//molecular function|ligase activity|IEA|GO:0016874|MGI|na//biological process|protein biosynthesis|IEA|GO:0006412|MGI|na//biological process|tRNA aminoacylation for protein translation|IEA|GO:0006418|MG	1	0	0	8		0.1	0	0	0.0001		I	Genes are induced by T, both with and without MAA	9.1001	472	2.429	2.429	9.3385e-16	397.281	972.528	0.8274	-1.2086	0.0053	274.892	228.291	0.9533	-1.049	0.4071	972.31	929.261	2.54	2.54	5.4385e-21	261.195	671.995
A_51_P446315	TACCCAGGGTTTGGAAATGCAGGTCTCAGTTTGAGTTAAGAAATCATGCTAAGGGGCCAT	NM_025950	Cdc37l1	Cell division cycle 37 homolog (S. cerevisiae)-like 1	biological process|cytokinesis|ISS|GO:0000910|MGI|12466851//cellular component|cytoplasm|IDA|GO:0005737|MGI|11413142//molecular function|protein binding|IDA|GO:0005515|MGI|11413142//biological process|regulation of cell cycle|ISS|GO:0000074|MGI|12466851	1	0	0	8		0.1	0	0	0.0001		I	Genes are induced by T, both with and without MAA	9.1001	472	2.4249	2.4249	6.0659e-24	4810.58	11675.8	1.0157	1.0157	0.7845	3451.91	3502.34	1.0372	1.0372	0.5168	11559.1	11969.7	2.564	2.564	3.4276e-37	3600.57	9271.88
A_51_P100174	CTGTTTTACAGTTGGTGACAGTAGGCCCTGGTCTATCTGCATGTTCTAAAACATCCTCCT	NM_008613	Mns1	Meiosis-specific nuclear structural protein 1	cellular component|intermediate filament|IDA|GO:0005882|MGI|8032679//cellular component|nuclear membrane|IDA|GO:0005635|MGI|8032679	1	0	0	8		0.1	0	0	0.0001		I	Genes are induced by T, both with and without MAA	9.1001	472	2.4234	2.4234	1.3971e-21	629.689	1532.04	1.3805	1.3805	0.0012	454.843	634.23	1.307	1.307	5.0404e-05	1468.71	1925.7	2.2363	2.2363	1.0878e-39	686.226	1537.38
A_52_P620497	AGCACAAACTGTAATATGATGAGGCTTAAGGATTATCACAGTTCTGAACTTAACTTTCTG	AK035937	9630019E01Rik			1	0	0	8		0.1	0	0	0.0001		I	Genes are induced by T, both with and without MAA	9.1001	472	2.4167	2.4167	3.0272e-06	144.56	365.918	1.7139	1.7139	3.6952e-20	107.803	184.858	1.4163	1.4163	0.0003	362.692	514.882	2.0601	2.0601	3.5831e-22	196.856	408.87
A_51_P354018	AGAACATAGCAGGAAGGAGTTATGGGAATGAAGATGTCATGGGATAATGTTAATTTTCAA	NM_001004138	Kcnk7	Potassium channel, subfamily K, member 7	molecular function|cation channel activity|ISS|GO:0005261|MGI|12466851//biological process|cation transport|ISS|GO:0006812|MGI|12466851//cellular component|integral to membrane|ISS|GO:0016021|MGI|12466851//cellular component|integral to plasma membrane|IE	1	0	0	8		0.1	0	0	0.0001		I	Genes are induced by T, both with and without MAA	9.1001	472	2.4158	2.4158	8.3521e-06	38.9058	99.1526	1.0666	1.0666	0.6755	16.8608	17.9932	0.6649	-1.5039	0.039	97.6327	66.2249	2.8963	2.8963	1.2499e-05	13.3817	40.2817
A_52_P308863	GAAAATACTGTTACTTGGCATTAATTGTCCATTTACAGTGTTCTGTTAAGTTCCTCATGC	NM_025926	Dnajb4	DnaJ (Hsp40) homolog, subfamily B, member 4	molecular function|heat shock protein binding|IEA|GO:0031072|MGI|na//biological process|protein folding|IEA|GO:0006457|MGI|na//molecular function|unfolded protein binding|IEA|GO:0051082|MGI|na	1	0	0	8		0.1	0	0	0.0001		I	Genes are induced by T, both with and without MAA	9.1001	472	2.4114	2.4114	1.0853e-35	18913.6	45653.2	1.5388	1.5388	2.0055e-12	14685.3	22571.6	1.3472	1.3472	0.0087	41596	55084.4	2.1736	2.1736	2.0502e-29	20582.8	44619.2
A_51_P118012	AGCATATGAAATCATTTCAGATCAAGGATAAACCATGTGTACGTTCATTCTAATCTCTGG	NM_011101	Prkca	Protein kinase C, alpha	molecular function|ATP binding|IEA|GO:0005524|MGI|na//molecular function|calcium ion binding|IEA|GO:0005509|MGI|na//molecular function|calcium-dependent protein kinase C activity|IDA|GO:0004698|MGI|10879655//cellular component|cytoplasm|IDA|GO:0005737|MGI	1	0	0	8		0.1	0	0	0.0001		I	Genes are induced by T, both with and without MAA	9.1001	472	2.4106	2.4106	1.2272e-26	2736.16	6606.22	0.7982	-1.2528	0.0031	1847.3	1469.94	0.8822	-1.1335	0.0307	6298.17	5544.38	2.6741	2.6741	6.3015e-32	1558.29	4191.67
A_52_P428745	CCAGCACAGTGAAATTACACCTTCATCATCTTCTATTGTTTGGAAAACACTGCAGTTTAC	NM_001025438	Camk2d	Calcium/calmodulin-dependent protein kinase II, delta	molecular function|ATP binding|IEA|GO:0005524|MGI|na//biological process|G1/S transition of mitotic cell cycle|IMP|GO:0000082|MGI|12660151//biological process|autophosphorylation|IMP|GO:0046777|MGI|12660151//biological process|calcium ion transport|IMP|GO	1	0	0	8		0.1	0	0	0.0001		I	Genes are induced by T, both with and without MAA	9.1001	472	2.4067	2.4067	1.4554e-22	15804.6	38094.1	1.1729	1.1729	0.0149	12337.9	14447	1.1891	1.1891	0.012	35058.6	41467.1	2.4308	2.4308	3.874e-37	13694.4	33235.6
A_51_P175758	GTGTTGCTGGGATCTCGGGGCTCTGGAACCTGCACTAGATCCTTGGTGAGACTTGAAGAG	NM_026566	9430023L20Rik	RIKEN cDNA 9430023L20 gene		1	0	0	8		0.1	0	0	0.0001		I	Genes are induced by T, both with and without MAA	9.1001	472	2.4036	2.4036	9.413e-21	5455.26	13101.4	1.2185	1.2185	0.0719	3550.97	4371.04	1.0962	1.0962	0.4245	12492.4	13893.2	2.0501	2.0501	7.3795e-10	4920.07	10319.9
A_52_P1107802	GTGGTTTGTTTAACAGAGCGTTCTATATAGAAAAATACCCACAGTTGTTAATTCTACCCC	AK043928				1	0	0	8		0.1	0	0	0.0001		I	Genes are induced by T, both with and without MAA	9.1001	472	2.4014	2.4014	0.0005	103.323	253.123	0.7987	-1.252	0.2973	72.0232	55.3503	0.6745	-1.4826	0.005	242.195	158.307	2.054	2.054	2.947e-26	62.0132	127.374
A_51_P227345	AGCTCAGGGAAGACTGGACAAGCCCAGAGTTCCTGTTGTCCGTGCAGAACCACACCCTTT	NM_007876	Dpep1	Dipeptidase 1 (renal)	molecular function|dipeptidase activity|IEA|GO:0016805|MGI|na//molecular function|dipeptidyl-peptidase activity|IEA|GO:0008239|MGI|na//cellular component|endoplasmic reticulum|IEA|GO:0005783|MGI|na//cellular component|extracellular space|TAS|GO:0005615|MG	1	0	0	8		0.1	0	0	0.0001		I	Genes are induced by T, both with and without MAA	9.1001	472	2.3953	2.3953	5.1709e-26	95.453	228.846	0.7962	-1.2559	0.0429	50.3449	40.4177	0.7736	-1.2927	0.0003	265.895	206.995	2.7294	2.7294	1.2017e-17	45.495	124.873
A_51_P146701	CCCAAATAAATATTGTCAGAATGGCTCGGGAAGTTTAGATATGGACTAACTTACTTAAGA	AK156993	Nsdhl	NAD(P) dependent steroid dehydrogenase-like	molecular function|3-beta-hydroxy-delta5-steroid dehydrogenase activity|IEA|GO:0003854|MGI|na//biological process|cholesterol biosynthesis|IEA|GO:0006695|MGI|na//biological process|cholesterol metabolism|IMP|GO:0008203|MGI|10369263//cellular component|int	1	0	0	8		0.1	0	0	0.0001		I	Genes are induced by T, both with and without MAA	9.1001	472	2.3842	2.3842	1.7896e-18	500.939	1202.35	0.5953	-1.6799	1.5097e-05	408.8	242.231	1.2332	1.2332	0.037	1154.44	1415.71	4.9628	4.9628	0	222.942	1113.75
A_52_P670005	AATGCCTGGGACGTATCATTTAGCAAAACCAACTTTAGACTGTATTTCACACTTCAAATG	NM_177204	D330017J20Rik	RIKEN cDNA D330017J20 gene		1	0	0	8		0.1	0	0	0.0001		I	Genes are induced by T, both with and without MAA	9.1001	472	2.3818	2.3818	5.954e-17	47.3284	113.129	1.4161	1.4161	0.0003	32.7907	46.2937	1.6396	1.6396	1.191e-10	131.266	214.185	2.9433	2.9433	2.2899e-30	54.6303	160.629
A_52_P240542	TGAGTGAACCTTGTGGACTCTTTAATTAGAGTTTTCTTGTATAGTGGCAGAAATAACCTA	NM_010496	Id2	Inhibitor of DNA binding 2	cellular component|cytoplasm|IDA|GO:0005737|MGI|12878164//biological process|development|IEA|GO:0007275|MGI|na//biological process|heart development|IGI|GO:0007507|MGI|15472070//biological process|lymph gland development|TAS|GO:0007515|MGI|10687308//cellu	1	0	0	8		0.1	0	0	0.0001		I	Genes are induced by T, both with and without MAA	9.1001	472	2.3737	2.3737	0.0002	18448.3	48483.8	1.2896	1.2896	0.0534	13902	17852.8	1.0909	1.0909	0.1704	40119.8	43733.8	2.1607	2.1607	5.8943e-09	16913.8	36628
A_51_P135037	CTGGCTGGTAAACTGGAGTTTTTGTCTGGTTTGGTTTTATTTCTAATTATGTGCCTCTCC	NM_016703	Preb	Prolactin regulatory element binding	molecular function|DNA binding|IEA|GO:0003677|MGI|na//cellular component|endoplasmic reticulum|IEA|GO:0005783|MGI|na//cellular component|integral to membrane|IEA|GO:0016021|MGI|na//cellular component|nucleus|IEA|GO:0005634|MGI|na//biological process|prote	1	0	0	8		0.1	0	0	0.0001		I	Genes are induced by T, both with and without MAA	9.1001	472	2.3735	2.3735	0	117.713	279.373	0.9708	-1.0301	0.6021	85.8981	83.3918	0.8682	-1.1518	0.219	290.979	255.937	2.0105	2.0105	1.3109e-07	98.9322	201.945
A_52_P330694	TCTGTTACTAGTTTTGTAGGCTTTAATCCTAGTGTGCGTTAAATATTGGGCAAATTGCAC	AK076750	Tle1	Transducin-like enhancer of split 1, homolog of Drosophila E(spl)	biological process|Wnt receptor signaling pathway|IEA|GO:0016055|MGI|na//biological process|frizzled signaling pathway|IEA|GO:0007222|MGI|na//biological process|negative regulation of transcription from RNA polymerase II promoter|IDA|GO:0000122|MGI|123597	1	0	0	8		0.1	0	0	0.0001		I	Genes are induced by T, both with and without MAA	9.1001	472	2.3729	2.3729	7.7246e-06	6483.75	16393.9	0.9914	-1.0087	0.9338	4747.86	4682.07	0.8616	-1.1606	0.1015	14408.9	12478.2	2.0935	2.0935	1.5609e-13	4670.24	9714.63
A_51_P394665	ACGACACATGCTTCTCTGTGCCTTTTCCTTGATTAACGTAGCAATTATGATGAGAATTCT	NM_011868	Peci	RIKEN cDNA 1810022C23 gene	molecular function|acyl-CoA binding|IEA|GO:0000062|MGI|na//molecular function|catalytic activity|IEA|GO:0003824|MGI|na//molecular function|dodecenoyl-CoA delta-isomerase activity|IEA|GO:0004165|MGI|na//molecular function|isomerase activity|IEA|GO:0016853|	1	0	0	8		0.1	0	0	0.0001		I	Genes are induced by T, both with and without MAA	9.1001	472	2.3723	2.3723	1.048e-13	29035.5	69896.7	1.1109	1.1109	0.1829	22486	24849.9	1.8103	1.8103	1.9542e-14	53330.3	96223.9	3.7233	3.7233	0	22526.8	83825
A_51_P509746	CCCCTTCAATACCCCTCCTTAGGGTGCCAACTCTGATGGGGGATGAGAAAAGACCCTTTC	NM_145908	Porcn	Porcupine homolog (Drosophila)	biological process|glycoprotein metabolism|IDA|GO:0009100|MGI|10866835//cellular component|integral to endoplasmic reticulum membrane|IDA|GO:0030176|MGI|10866835//cellular component|integral to membrane|TAS|GO:0016021|MGI|12466851//molecular function|prot	1	0	0	8		0.1	0	0	0.0001		I	Genes are induced by T, both with and without MAA	9.1001	472	2.3681	2.3681	6.9264e-28	296.261	700.879	0.755	-1.3244	0.0087	214.059	163.457	1.2284	1.2284	0.0759	773.318	971.682	3.5153	3.5153	1.1297e-22	204.635	740.573
A_51_P343996	CCTAAAACCATTAGCAAGTAGCATATATGAAGATACGTGTTTCTACCCATCTTAAATGTG	AK076545				1	0	0	8		0.1	0	0	0.0001		I	Genes are induced by T, both with and without MAA	9.1001	472	2.3663	2.3663	7.3994e-06	108.427	251.282	1.604	1.604	0.1205	86.8288	135.504	1.5883	1.5883	2.7352e-05	250.276	396.705	2.2256	2.2256	7.658e-40	142.616	317.256
A_51_P105124	GTTCACATCCATTTGCCAAGACTTTTGCATAAGAGAGAAATAAATGTGTTTTTGTGGTTG	NM_183168	P2ry6	Pyrimidinergic receptor P2Y, G-protein coupled, 6	molecular function|G-protein coupled receptor activity|ISS|GO:0004930|MGI|12466851//biological process|G-protein coupled receptor protein signaling pathway|ISS|GO:0007186|MGI|12466851//molecular function|UDP-activated nucleotide receptor activity|IDA|GO:0	1	0	0	8		0.1	0	0	0.0001		I	Genes are induced by T, both with and without MAA	9.1001	472	2.3572	2.3572	7.9339e-12	98.8849	236.019	0.8123	-1.2311	0.0596	64.0163	51.7441	1.2577	1.2577	0.0055	247.466	312.867	3.316	3.316	2.4328e-41	74.1359	245.573
A_51_P488211	TTACCGAGTTCTTCAGGGATCCGTGAATTCTCCTTATGAAAATCCAACCTGAATTCTCCT	NM_153389	Atp10d	ATPase, class V, type 10D	molecular function|ATP binding|IEA|GO:0005524|MGI|na//molecular function|ATPase activity|IEA|GO:0016887|MGI|na//molecular function|ATPase activity, coupled to transmembrane movement of ions, phosphorylative mechanism|IEA|GO:0015662|MGI|na//biological proc	1	0	0	8		0.1	0	0	0.0001		I	Genes are induced by T, both with and without MAA	9.1001	472	2.3502	2.3502	9.3571e-16	3019.52	7162.6	1.6423	1.6423	1.0027e-12	2312.38	3806.43	1.4474	1.4474	1.9985e-06	7192.01	10311.9	2.0588	2.0588	2.2945e-24	3728.55	7703.37
A_52_P537140	AGATGCCCGACCTCCTGGAGTTGATTTCAGTGGCGGAAGGTGCAGATAATAAAGATAATA	AK047235				1	0	0	8		0.1	0	0	0.0001		I	Genes are induced by T, both with and without MAA	9.1001	472	2.3489	2.3489	2.5371e-10	608.033	1484.45	1.0674	1.0674	0.7451	460.313	468.364	1.3846	1.3846	0.0004	1404.66	1942.58	2.8505	2.8505	8.0287e-13	516.58	1459.16
[truncated: 4,765 more rows]

## Sheet: 2B_TFS summary
Table S2B- This sheet contains the detailed gene classification based on their response to T alone or MAA alone or BOTH. Columns B and row 3 indicate the digital portion of the the TFS, with 0.1,0.01, 0.001 and 0.0001 indicating up regulation and 0.2,0.02, 0.002 and 0.0002 indicating down regulation, respectively.
[truncated: 12 more rows]

[truncated: 3 more sheets: 2C_classification, 2D_FOXO targets down by T+MAA, 2E_CYPs and GSTs]
