# Supplementary material for: Complex modulation of androgen responsive gene expression by methoxyacetic acid
Source: Reprod Biol Endocrinol. 2011 Mar 31;9:42. doi: 10.1186/1477-7827-9-42 (PMC3083340; doi:10.1186/1477-7827-9-42)
Supplement: Additional file 3 — Table S3: Enrichment analysis of GO terms (A) and motifs (B) [file 1477-7827-9-42-S3.XLS]

## Sheet: 3A
Table S3A - This sheet lists all enriched GO terms with p-value<0.001 and number of TFS genes with given GO term > 5
TFS group	Enriched GO Term	Enrichment Score	P value	Number of genes	TFS genes with given GO term
1.1
	GO:0043283~biopolymer metabolic process	1.75254	3.535e-06	62	ABCA2,AEBP2,APOA1,ATE1,ATF6,CCDC88A,CDC26,CLOCK,CNOT6L,DUSP18,EEF2K,EHF,ETS1,GZF1,HIST1H4B,HIST2H2BB,HSF2,HSPB8,INSR,KLF13,KLF2,KLF4,KLHL9,LIMK1,MAFF,MAFK,MAP3K5,MAP3K6,MAP4K4,MBNL1,MEF2A,MLL3,MNAT1,MOBKL1A,NCOA7,NEDD4L,NEK7,NFKB2,NFKBIZ,PHF8,PLAGL2,PSMB2,PTRF,RARB,RNF141,RNF149,RNF19A,ROCK2,RPS6KA5,RRP1,SERTAD2,SETDB2,SLK,SMARCA2,TCF3,TSHZ1,TXNDC2,USP54,UVRAG,WHSC1L1,ZFP148,ZFP189,
	GO:0044237~cellular metabolic process	1.55027	4.692e-06	84	ABCA2,ADAM15,AEBP2,AHCYL2,AK3L1,APBB2,APOA1,ASL,ATE1,ATF6,B4GALT6,CAR12,CCDC88A,CDC26,CDO1,CLOCK,CNOT6L,DUSP18,EEF2K,EG435337,EHF,ENPP2,ETS1,GDPD1,GPX3,GZF1,HIST1H4B,HIST2H2BB,HK2,HSF2,HSPB8,INSR,KLF13,KLF2,KLF4,KLHL9,LIMK1,MAFF,MAFK,MAP3K5,MAP3K6,MAP4K4,MBNL1,MEF2A,MICAL2,MLL3,MNAT1,MOBKL1A,NCOA7,NEDD4L,NEK7,NFKB2,NFKBIZ,NT5C3,OSBPL6,PCK1,PHF8,PLAGL2,PRSS23,PSMB2,PTRF,RARB,RNF141,RNF149,RNF19A,R…
	GO:0008152~metabolic process	1.48353	1.2938e-05	89	ABCA2,ADAM15,AEBP2,AHCYL2,AK3L1,APBB2,APOA1,ASL,ATE1,ATF6,B4GALT6,CAR12,CCDC88A,CDC26,CDO1,CLOCK,CNOT6L,DUSP18,EEF2K,EG435337,EHF,ENPP2,ETS1,GDPD1,GPX3,GRN,GZF1,HIST1H4B,HIST2H2BB,HK2,HSD11B2,HSF2,HSPB8,INSR,KLF13,KLF2,KLF4,KLHL9,LAMC1,LIMK1,LOXL4,MAFF,MAFK,MAP3K5,MAP3K6,MAP4K4,MBNL1,MEF2A,MICAL2,MLL3,MNAT1,MOBKL1A,NCOA7,NEDD4L,NEK7,NFKB2,NFKBIZ,NT5C3,OSBPL6,PCK1,PHF8,PLAGL2,PRSS23,PSMB2,PTRF,RAR…
	GO:0048522~positive regulation of cellular process	2.8887	1.4025e-05	21	APBB2,ATF6,BEX1,CDKN1A,CLOCK,COL4A3,EHF,ETS1,FNDC3B,GRN,KLF13,KLF2,LAMC1,MEF2A,PLAGL2,RARB,SERINC3,SERTAD2,TCF3,UNC13D,VAV3,
	GO:0044238~primary metabolic process	1.51582	1.6299e-05	82	ABCA2,ADAM15,AEBP2,AK3L1,APBB2,APOA1,ASL,ATE1,ATF6,B4GALT6,CCDC88A,CDC26,CDO1,CLOCK,CNOT6L,DUSP18,EEF2K,EG435337,EHF,ENPP2,ETS1,GPX3,GRN,GZF1,HIST1H4B,HIST2H2BB,HK2,HSF2,HSPB8,INSR,KLF13,KLF2,KLF4,KLHL9,LAMC1,LIMK1,MAFF,MAFK,MAP3K5,MAP3K6,MAP4K4,MBNL1,MEF2A,MLL3,MNAT1,MOBKL1A,NCOA7,NEDD4L,NEK7,NFKB2,NFKBIZ,NT5C3,OSBPL6,PCK1,PHF8,PLAGL2,PRSS23,PSMB2,PTRF,RARB,RNF141,RNF149,RNF19A,ROCK2,RPS6KA5,RRP…
	GO:0005634~nucleus	1.74158	1.8709e-05	55	1110007C09RIK,AEBP2,APBB2,ATE1,ATF6,BEX1,CDC26,CDKN1A,CLOCK,CNOT6L,DUSP18,EHF,ETS1,GZF1,HIST1H4B,HIST2H2BB,HSF2,KLF13,KLF2,KLF4,LIMK1,MAFF,MAFK,MAGI1,MBNL1,MEF2A,MLL3,MNAT1,MOBKL1A,NCOA7,NFKB2,NFKBIZ,PLAGL2,POLDIP3,PPL,PRSS23,PSMB2,PTRF,RANBP9,RARB,RAVER2,RPS6KA5,RRP1,SERTAD2,SETD5,SETDB2,SMARCA2,SMOX,SNX7,SYNE2,TCF3,TSHZ1,WHSC1L1,ZFP148,ZFP189,
	GO:0043167~ion binding	1.77507	2.0294e-05	52	ADAM15,AEBP2,B4GALT6,CAR12,CDKN1A,CDO1,CNOT6L,EEF2K,ENPP2,EPS15,GRN,GZF1,INSR,ITPR2,KLF13,KLF2,KLF4,LIMK1,LOXL4,MAP3K5,MAP3K6,MBNL1,MGP,MICAL2,MLL3,MNAT1,MOBKL1A,NEK7,NT5C3,PHF8,PLAGL2,PLSCR1,RAPGEF2,RARB,RNF141,RNF149,RNF19A,ROCK2,SETDB2,SLC12A6,SLC26A3,SLC31A2,SPNA2,SRL,TSHZ1,VAV3,VLDLR,WHSC1L1,ZFP148,ZFP189,ZFP365,ZFP750,
	GO:0005488~binding	1.35154	2.2538e-05	115	1110007C09RIK,3110057O12RIK,ABCA2,ADAM15,AEBP2,AHNAK,AK3L1,APBB2,APOA1,ATF6,B4GALT6,BEX1,BMP15,CAR12,CCDC88A,CDGAP,CDKN1A,CDO1,CHRNA2,CHRNA5,CLDN11,CLOCK,CNOT6L,COL4A3,DOK1,EEF2K,EFNB2,EG435337,EHF,ENPP2,EPS15,ETS1,GALR2,GEM,GPX3,GRN,GZF1,HIST1H4B,HIST2H2BB,HK2,HSF2,HSPB8,INSR,ITPR2,KLF13,KLF2,KLF4,KLHL9,LAMC1,LIMK1,LOXL4,LRRC1,MAFF,MAFK,MAGI1,MAP3K5,MAP3K6,MAP4K4,MBNL1,MEF2A,MGP,MICAL2,MLL3,MNAT…
	GO:0046872~metal ion binding	1.77845	2.376e-05	51	ADAM15,AEBP2,B4GALT6,CAR12,CDKN1A,CDO1,CNOT6L,EEF2K,ENPP2,EPS15,GRN,GZF1,INSR,ITPR2,KLF13,KLF2,KLF4,LIMK1,LOXL4,MAP3K5,MAP3K6,MBNL1,MGP,MICAL2,MLL3,MNAT1,MOBKL1A,NEK7,NT5C3,PHF8,PLAGL2,PLSCR1,RAPGEF2,RARB,RNF141,RNF149,RNF19A,ROCK2,SETDB2,SLC12A6,SLC31A2,SPNA2,SRL,TSHZ1,VAV3,VLDLR,WHSC1L1,ZFP148,ZFP189,ZFP365,ZFP750,
	GO:0065007~biological regulation	1.67891	2.5241e-05	59	1110007C09RIK,ABCA2,AEBP2,APBB2,APOA1,ATE1,ATF6,BEX1,CCDC88A,CDKN1A,CLDN11,CLOCK,CNOT6L,COL4A3,EHF,ETS1,FNDC3B,GARNL3,GRN,GZF1,HSF2,KLF13,KLF2,KLF4,LAMC1,LIMK1,MAFF,MAFK,MAP3K5,MAP3K6,MEF2A,MGP,MLL3,MNAT1,NCOA7,NFKB2,NFKBIZ,PHF8,PLAGL2,PTRF,RAB3GAP1,RAPGEF2,RARB,RNF141,RPS6KA5,SERINC3,SERTAD2,SLC12A6,SMARCA2,SPNA2,TCF3,TSHZ1,TXNDC2,UNC13D,VAV3,VLDLR,WHSC1L1,ZFP148,ZFP189,
	GO:0048518~positive regulation of biological process	2.62891	3.6583e-05	22	APBB2,ATF6,BEX1,CDKN1A,CLOCK,COL4A3,EHF,ETS1,FNDC3B,GRN,KLF13,KLF2,LAMC1,LIMK1,MEF2A,PLAGL2,RARB,SERINC3,SERTAD2,TCF3,UNC13D,VAV3,
	GO:0043170~macromolecule metabolic process	1.52959	5.5304e-05	72	ABCA2,ADAM15,AEBP2,APBB2,APOA1,ATE1,ATF6,B4GALT6,CCDC88A,CDC26,CLOCK,CNOT6L,DUSP18,EEF2K,EG435337,EHF,ETS1,GPX3,GZF1,HIST1H4B,HIST2H2BB,HK2,HSF2,HSPB8,INSR,KLF13,KLF2,KLF4,KLHL9,LAMC1,LIMK1,MAFF,MAFK,MAP3K5,MAP3K6,MAP4K4,MBNL1,MEF2A,MLL3,MNAT1,MOBKL1A,NCOA7,NEDD4L,NEK7,NFKB2,NFKBIZ,PCK1,PHF8,PLAGL2,PRSS23,PSMB2,PTRF,RARB,RNF141,RNF149,RNF19A,ROCK2,RPS6KA5,RRP1,SERTAD2,SETDB2,SLK,SMARCA2,SPNA2,TCF…
	GO:0005515~protein binding	1.53973	6.007e-05	70	1110007C09RIK,ADAM15,AEBP2,AHNAK,APBB2,APOA1,ATF6,BEX1,BMP15,CCDC88A,CDGAP,CDKN1A,CLDN11,CLOCK,CNOT6L,COL4A3,DOK1,EEF2K,EFNB2,EHF,EPS15,ETS1,GPX3,GRN,GZF1,HSPB8,INSR,KLF2,KLHL9,LAMC1,LIMK1,LRRC1,MAFF,MAFK,MAGI1,MAP3K5,MAP3K6,MEF2A,MLL3,MNAT1,MOBKL1A,MYO1D,NCOA7,NEDD4L,NFKB2,PHF8,PPL,PRL8A6,PTRF,RAB27B,RAB3GAP1,RANBP9,RAPGEF2,RAVER2,RNF141,RNF149,RNF19A,ROCK2,RPS6KA5,SERTAD2,SLC12A6,SMARCA2,SNX7,S…
	GO:0050794~regulation of cellular process	1.72938	6.0865e-05	50	1110007C09RIK,ABCA2,AEBP2,APBB2,APOA1,ATF6,BEX1,CCDC88A,CDKN1A,CLOCK,CNOT6L,COL4A3,EHF,ETS1,FNDC3B,GARNL3,GRN,GZF1,HSF2,KLF13,KLF2,KLF4,LAMC1,MAFF,MAFK,MEF2A,MLL3,MNAT1,NCOA7,NFKB2,NFKBIZ,PHF8,PLAGL2,PTRF,RAPGEF2,RARB,RNF141,RPS6KA5,SERINC3,SERTAD2,SLC12A6,SMARCA2,SPNA2,TCF3,TSHZ1,UNC13D,VAV3,WHSC1L1,ZFP148,ZFP189,
	GO:0016301~kinase activity	2.7746	6.267e-05	19	AK3L1,CDKN1A,COL4A3BP,DOK1,EEF2K,HK2,HSPB8,INSR,LIMK1,MAGI1,MAP3K5,MAP3K6,MAP4K4,MOBKL1A,NEK7,PCK1,ROCK2,RPS6KA5,SLK,
	GO:0003676~nucleic acid binding	1.827	6.5947e-05	43	3110057O12RIK,AEBP2,ATF6,CLOCK,CNOT6L,COL4A3,EEF2K,EG435337,EHF,ENPP2,ETS1,GZF1,HIST1H4B,HIST2H2BB,HSF2,KLF13,KLF2,KLF4,MAFF,MAFK,MBNL1,MEF2A,MLL3,NFKB2,NFKBIZ,PHF8,PLAGL2,POLDIP3,PTRF,RANBP9,RARB,RAVER2,RNF141,SETDB2,SLK,SMARCA2,SNX7,TCF3,TSHZ1,ZFP148,ZFP189,ZFP365,ZFP750,
	GO:0050789~regulation of biological process	1.65765	0.000106026	53	1110007C09RIK,ABCA2,AEBP2,APBB2,APOA1,ATE1,ATF6,BEX1,CCDC88A,CDKN1A,CLOCK,CNOT6L,COL4A3,EHF,ETS1,FNDC3B,GARNL3,GRN,GZF1,HSF2,KLF13,KLF2,KLF4,LAMC1,LIMK1,MAFF,MAFK,MEF2A,MGP,MLL3,MNAT1,NCOA7,NFKB2,NFKBIZ,PHF8,PLAGL2,PTRF,RAPGEF2,RARB,RNF141,RPS6KA5,SERINC3,SERTAD2,SLC12A6,SMARCA2,SPNA2,TCF3,TSHZ1,UNC13D,VAV3,WHSC1L1,ZFP148,ZFP189,
	GO:0019219~regulation of nucleobase, nucleoside, nucleotide and nucleic acid metabolic process	1.94807	0.000131689	34	ABCA2,AEBP2,APBB2,ATF6,CCDC88A,CLOCK,CNOT6L,EHF,ETS1,GZF1,HSF2,KLF13,KLF2,KLF4,MAFF,MAFK,MEF2A,MLL3,MNAT1,NCOA7,NFKB2,NFKBIZ,PHF8,PLAGL2,PTRF,RARB,RNF141,RPS6KA5,SERTAD2,TCF3,TSHZ1,WHSC1L1,ZFP148,ZFP189,
	GO:0009987~cellular process	1.29456	0.000138153	118	1110007C09RIK,ABCA2,ADAM15,AEBP2,AHCYL2,AHNAK,AK3L1,APBB2,APOA1,ASL,ATE1,ATF6,B4GALT6,BEX1,CAR12,CCDC88A,CDC26,CDGAP,CDKN1A,CDO1,CHRNA2,CHRNA5,CLDN11,CLOCK,CNOT6L,COL4A3,DOK1,DUSP18,EEF2K,EFNB2,EG435337,EHF,ENPP2,ETS1,FNDC3B,GALR2,GARNL3,GDPD1,GEM,GPR65,GPX3,GRN,GZF1,HIST1H4B,HIST2H2BB,HK2,HSF2,HSPB8,INSR,KLF13,KLF2,KLF4,KLHL9,LAMC1,LIMK1,MAFF,MAFK,MAGI1,MAP3K5,MAP3K6,MAP4K4,MBNL1,MEF2A,MGP,MICAL…
	GO:0045941~positive regulation of transcription	3.82672	0.000159304	11	ATF6,CLOCK,EHF,ETS1,KLF13,KLF2,MEF2A,PLAGL2,RARB,SERTAD2,TCF3,
	GO:0019222~regulation of metabolic process	1.86242	0.000159653	37	ABCA2,AEBP2,APBB2,APOA1,ATE1,ATF6,CCDC88A,CLOCK,CNOT6L,EHF,ETS1,GZF1,HSF2,KLF13,KLF2,KLF4,MAFF,MAFK,MEF2A,MLL3,MNAT1,NCOA7,NFKB2,NFKBIZ,PHF8,PLAGL2,PTRF,RARB,RNF141,RPS6KA5,SERTAD2,SPNA2,TCF3,TSHZ1,WHSC1L1,ZFP148,ZFP189,
	GO:0003677~DNA binding	2.0037	0.000164477	31	3110057O12RIK,AEBP2,ATF6,CLOCK,EHF,ETS1,GZF1,HIST1H4B,HIST2H2BB,HSF2,KLF13,KLF2,KLF4,MAFF,MAFK,MEF2A,MLL3,NFKB2,NFKBIZ,PHF8,RANBP9,RARB,RNF141,SETDB2,SLK,SMARCA2,SNX7,TCF3,TSHZ1,ZFP148,ZFP189,
	GO:0006355~regulation of transcription, DNA-dependent	1.97324	0.000168679	32	ABCA2,AEBP2,ATF6,CLOCK,CNOT6L,EHF,ETS1,GZF1,HSF2,KLF13,KLF2,KLF4,MAFF,MAFK,MEF2A,MLL3,MNAT1,NCOA7,NFKB2,NFKBIZ,PHF8,PLAGL2,PTRF,RARB,RNF141,RPS6KA5,SERTAD2,TCF3,TSHZ1,WHSC1L1,ZFP148,ZFP189,
	GO:0006139~nucleobase, nucleoside, nucleotide and nucleic acid metabolic process	1.72114	0.000174743	45	ABCA2,AEBP2,AK3L1,APBB2,ATF6,CCDC88A,CLOCK,CNOT6L,EHF,ENPP2,ETS1,GZF1,HIST1H4B,HIST2H2BB,HSF2,KLF13,KLF2,KLF4,MAFF,MAFK,MBNL1,MEF2A,MLL3,MNAT1,NCOA7,NFKB2,NFKBIZ,NT5C3,PHF8,PLAGL2,PTRF,RARB,RNF141,RPS6KA5,RRP1,SERTAD2,SETDB2,SLK,SMARCA2,TCF3,TSHZ1,UVRAG,WHSC1L1,ZFP148,ZFP189,
	GO:0005622~intracellular	1.36077	0.000179864	96	1110007C09RIK,ABCA2,AEBP2,AK3L1,APBB2,ASL,ATE1,ATF6,B4GALT6,BEX1,CCDC88A,CDC26,CDGAP,CDKN1A,CDO1,CLOCK,CNOT6L,COL4A3,COL4A3BP,DUSP18,EHF,EPS15,ETS1,GARNL3,GRN,GZF1,HIST1H4B,HIST2H2BB,HSD11B2,HSF2,HSPB8,ITPR2,KLF13,KLF2,KLF4,LIMK1,LRRC1,MAFF,MAFK,MAGI1,MBNL1,MEF2A,MICAL2,MLL3,MNAT1,MOBKL1A,MYO1D,NCOA7,NEDD4L,NEK7,NFKB2,NFKBIZ,NT5C3,PCK1,PLAGL2,POLDIP3,PPL,PRSS23,PSMB2,PTRF,RAB27B,RAB3GAP1,RANBP9,R…
	GO:0045935~positive regulation of nucleobase, nucleoside, nucleotide and nucleic acid metabolic process	3.74993	0.000189933	11	ATF6,CLOCK,EHF,ETS1,KLF13,KLF2,MEF2A,PLAGL2,RARB,SERTAD2,TCF3,
	GO:0045449~regulation of transcription	1.92651	0.000205547	33	ABCA2,AEBP2,APBB2,ATF6,CLOCK,CNOT6L,EHF,ETS1,GZF1,HSF2,KLF13,KLF2,KLF4,MAFF,MAFK,MEF2A,MLL3,MNAT1,NCOA7,NFKB2,NFKBIZ,PHF8,PLAGL2,PTRF,RARB,RNF141,RPS6KA5,SERTAD2,TCF3,TSHZ1,WHSC1L1,ZFP148,ZFP189,
	GO:0043169~cation binding	1.70832	0.000207128	45	ADAM15,AEBP2,B4GALT6,CAR12,CDKN1A,CDO1,EEF2K,EPS15,GRN,GZF1,INSR,ITPR2,KLF13,KLF2,KLF4,LIMK1,LOXL4,MBNL1,MGP,MICAL2,MLL3,MNAT1,MOBKL1A,PHF8,PLAGL2,PLSCR1,RAPGEF2,RARB,RNF141,RNF149,RNF19A,ROCK2,SETDB2,SLC12A6,SLC31A2,SPNA2,SRL,TSHZ1,VAV3,VLDLR,WHSC1L1,ZFP148,ZFP189,ZFP365,ZFP750,
	GO:0006351~transcription, DNA-dependent	1.94965	0.000209553	32	ABCA2,AEBP2,ATF6,CLOCK,CNOT6L,EHF,ETS1,GZF1,HSF2,KLF13,KLF2,KLF4,MAFF,MAFK,MEF2A,MLL3,MNAT1,NCOA7,NFKB2,NFKBIZ,PHF8,PLAGL2,PTRF,RARB,RNF141,RPS6KA5,SERTAD2,TCF3,TSHZ1,WHSC1L1,ZFP148,ZFP189,
	GO:0032774~RNA biosynthetic process	1.945	0.000218722	32	ABCA2,AEBP2,ATF6,CLOCK,CNOT6L,EHF,ETS1,GZF1,HSF2,KLF13,KLF2,KLF4,MAFF,MAFK,MEF2A,MLL3,MNAT1,NCOA7,NFKB2,NFKBIZ,PHF8,PLAGL2,PTRF,RARB,RNF141,RPS6KA5,SERTAD2,TCF3,TSHZ1,WHSC1L1,ZFP148,ZFP189,
	GO:0043231~intracellular membrane-bound organelle	1.45557	0.000245222	73	1110007C09RIK,ABCA2,AEBP2,AK3L1,APBB2,ATE1,ATF6,B4GALT6,BEX1,CDC26,CDKN1A,CLOCK,CNOT6L,COL4A3BP,DUSP18,EHF,ETS1,GRN,GZF1,HIST1H4B,HIST2H2BB,HSD11B2,HSF2,ITPR2,KLF13,KLF2,KLF4,LIMK1,MAFF,MAFK,MAGI1,MBNL1,MEF2A,MLL3,MNAT1,MOBKL1A,NCOA7,NFKB2,NFKBIZ,NT5C3,PLAGL2,POLDIP3,PPL,PRSS23,PSMB2,PTRF,RAB27B,RANBP9,RARB,RAVER2,RPS6KA5,RRP1,SEC62,SERINC3,SERTAD2,SETD5,SETDB2,SLC25A18,SMARCA2,SMOX,SNX7,SOAT1,SP…
	GO:0043227~membrane-bound organelle	1.45443	0.000251396	73	1110007C09RIK,ABCA2,AEBP2,AK3L1,APBB2,ATE1,ATF6,B4GALT6,BEX1,CDC26,CDKN1A,CLOCK,CNOT6L,COL4A3BP,DUSP18,EHF,ETS1,GRN,GZF1,HIST1H4B,HIST2H2BB,HSD11B2,HSF2,ITPR2,KLF13,KLF2,KLF4,LIMK1,MAFF,MAFK,MAGI1,MBNL1,MEF2A,MLL3,MNAT1,MOBKL1A,NCOA7,NFKB2,NFKBIZ,NT5C3,PLAGL2,POLDIP3,PPL,PRSS23,PSMB2,PTRF,RAB27B,RANBP9,RARB,RAVER2,RPS6KA5,RRP1,SEC62,SERINC3,SERTAD2,SETD5,SETDB2,SLC25A18,SMARCA2,SMOX,SNX7,SOAT1,SP…
	GO:0051347~positive regulation of transferase activity	6.79533	0.000260778	6	APOA1,CCDC88A,MAP3K5,MAP3K6,VAV3,VLDLR,
	GO:0005623~cell	1.24446	0.000311843	129	1110003E01RIK,1110007C09RIK,ABCA2,ADAM15,AEBP2,AHNAK,AK3L1,APBB2,ASL,ATE1,ATF6,B4GALT6,BEX1,CAR12,CCDC88A,CD164L2,CDC26,CDCP1,CDGAP,CDKN1A,CDO1,CHRNA2,CHRNA5,CLDN11,CLOCK,CNOT6L,COL4A3,COL4A3BP,DUSP18,EFNB2,EHF,ENPP2,EPS15,ETS1,FNDC3B,GALR2,GARNL3,GDPD1,GEM,GPR65,GRN,GZF1,HIST1H4B,HIST2H2BB,HK2,HSD11B2,HSF2,HSPB8,INSR,ITPR2,KLF13,KLF2,KLF4,LAPTM4B,LHFP,LIMK1,LOXL4,LRRC1,MAFF,MAFK,MAGI1,MBNL1,MEF2…
	GO:0044464~cell part	1.24446	0.000311843	129	1110003E01RIK,1110007C09RIK,ABCA2,ADAM15,AEBP2,AHNAK,AK3L1,APBB2,ASL,ATE1,ATF6,B4GALT6,BEX1,CAR12,CCDC88A,CD164L2,CDC26,CDCP1,CDGAP,CDKN1A,CDO1,CHRNA2,CHRNA5,CLDN11,CLOCK,CNOT6L,COL4A3,COL4A3BP,DUSP18,EFNB2,EHF,ENPP2,EPS15,ETS1,FNDC3B,GALR2,GARNL3,GDPD1,GEM,GPR65,GRN,GZF1,HIST1H4B,HIST2H2BB,HK2,HSD11B2,HSF2,HSPB8,INSR,ITPR2,KLF13,KLF2,KLF4,LAPTM4B,LHFP,LIMK1,LOXL4,LRRC1,MAFF,MAFK,MAGI1,MBNL1,MEF2…
	GO:0031323~regulation of cellular metabolic process	1.82951	0.0003444	35	ABCA2,AEBP2,APBB2,APOA1,ATF6,CCDC88A,CLOCK,CNOT6L,EHF,ETS1,GZF1,HSF2,KLF13,KLF2,KLF4,MAFF,MAFK,MEF2A,MLL3,MNAT1,NCOA7,NFKB2,NFKBIZ,PHF8,PLAGL2,PTRF,RARB,RNF141,RPS6KA5,SERTAD2,TCF3,TSHZ1,WHSC1L1,ZFP148,ZFP189,
	GO:0006350~transcription	1.86664	0.00036386	33	ABCA2,AEBP2,APBB2,ATF6,CLOCK,CNOT6L,EHF,ETS1,GZF1,HSF2,KLF13,KLF2,KLF4,MAFF,MAFK,MEF2A,MLL3,MNAT1,NCOA7,NFKB2,NFKBIZ,PHF8,PLAGL2,PTRF,RARB,RNF141,RPS6KA5,SERTAD2,TCF3,TSHZ1,WHSC1L1,ZFP148,ZFP189,
	GO:0016772~transferase activity, transferring phosphorus-containing groups	2.39687	0.000405198	19	AK3L1,CDKN1A,COL4A3BP,DOK1,EEF2K,HK2,HSPB8,INSR,LIMK1,MAGI1,MAP3K5,MAP3K6,MAP4K4,MOBKL1A,NEK7,PCK1,ROCK2,RPS6KA5,SLK,
	GO:0008270~zinc ion binding	1.94216	0.00045435	29	ADAM15,AEBP2,CAR12,CDKN1A,GZF1,KLF13,KLF2,KLF4,LIMK1,MBNL1,MICAL2,MLL3,MNAT1,MOBKL1A,PHF8,PLAGL2,RARB,RNF141,RNF149,RNF19A,ROCK2,SETDB2,TSHZ1,VAV3,WHSC1L1,ZFP148,ZFP189,ZFP365,ZFP750,
	GO:0006468~protein amino acid phosphorylation	2.83139	0.000481982	14	APOA1,CCDC88A,EEF2K,HSPB8,INSR,LIMK1,MAP3K5,MAP3K6,MAP4K4,MOBKL1A,NEK7,ROCK2,RPS6KA5,SLK,
	GO:0051338~regulation of transferase activity	4.88705	0.000608058	7	APOA1,CCDC88A,CDKN1A,MAP3K5,MAP3K6,VAV3,VLDLR,
	GO:0046914~transition metal ion binding	1.79102	0.000618463	34	ADAM15,AEBP2,B4GALT6,CAR12,CDKN1A,CDO1,GZF1,INSR,KLF13,KLF2,KLF4,LIMK1,LOXL4,MBNL1,MICAL2,MLL3,MNAT1,MOBKL1A,PHF8,PLAGL2,RARB,RNF141,RNF149,RNF19A,ROCK2,SETDB2,SLC31A2,TSHZ1,VAV3,WHSC1L1,ZFP148,ZFP189,ZFP365,ZFP750,
	GO:0016740~transferase activity	1.9574	0.000642829	27	AK3L1,ATE1,B4GALT6,CDKN1A,COL4A3BP,DOK1,EEF2K,HK2,HSPB8,INSR,LIMK1,MAGI1,MAP3K5,MAP3K6,MAP4K4,MLL3,MOBKL1A,NEK7,NT5C3,PCK1,ROCK2,RPS6KA5,SETDB2,SLK,SOAT1,SPTLC2,WHSC1L1,
	GO:0044424~intracellular part	1.33766	0.000649251	90	1110007C09RIK,ABCA2,AEBP2,AK3L1,APBB2,ASL,ATE1,ATF6,B4GALT6,BEX1,CCDC88A,CDC26,CDKN1A,CDO1,CLOCK,CNOT6L,COL4A3,COL4A3BP,DUSP18,EHF,EPS15,ETS1,GRN,GZF1,HIST1H4B,HIST2H2BB,HSD11B2,HSF2,ITPR2,KLF13,KLF2,KLF4,LIMK1,LRRC1,MAFF,MAFK,MAGI1,MBNL1,MEF2A,MICAL2,MLL3,MNAT1,MOBKL1A,MYO1D,NCOA7,NEDD4L,NEK7,NFKB2,NFKBIZ,NT5C3,PCK1,PLAGL2,POLDIP3,PPL,PRSS23,PSMB2,PTRF,RAB27B,RAB3GAP1,RANBP9,RARB,RAVER2,ROCK2,RP…
	GO:0043085~positive regulation of catalytic activity	4.78865	0.000686078	7	APOA1,CCDC88A,COL4A3,MAP3K5,MAP3K6,VAV3,VLDLR,
	GO:0010468~regulation of gene expression	1.7978	0.000702868	33	ABCA2,AEBP2,APBB2,ATF6,CLOCK,CNOT6L,EHF,ETS1,GZF1,HSF2,KLF13,KLF2,KLF4,MAFF,MAFK,MEF2A,MLL3,MNAT1,NCOA7,NFKB2,NFKBIZ,PHF8,PLAGL2,PTRF,RARB,RNF141,RPS6KA5,SERTAD2,TCF3,TSHZ1,WHSC1L1,ZFP148,ZFP189,
	GO:0016310~phosphorylation	2.60913	0.000709286	15	APOA1,CCDC88A,EEF2K,HK2,HSPB8,INSR,LIMK1,MAP3K5,MAP3K6,MAP4K4,MOBKL1A,NEK7,ROCK2,RPS6KA5,SLK,
	GO:0045893~positive regulation of transcription, DNA-dependent	3.75971	0.000711588	9	ATF6,CLOCK,EHF,ETS1,KLF13,PLAGL2,RARB,SERTAD2,TCF3,
	GO:0031325~positive regulation of cellular metabolic process	3.0803	0.000985115	11	ATF6,CLOCK,EHF,ETS1,KLF13,KLF2,MEF2A,PLAGL2,RARB,SERTAD2,TCF3,
3.11
	GO:0016787~hydrolase activity	3.31442	0.000166184	12	ACP5,ATP1A2,ATP6V0E2,CAPN9,CENTB1,CHKA,HPSE,LACTB,PLCD1,PTPRZ1,RAB6B,USP2,
	GO:0005737~cytoplasm	2.1515	0.000274281	20	ACP5,ATP1A2,CAPN9,CDKL2,CENTB1,CHKA,DTNA,HPSE,INSC,LACTB,LGALS3,MBNL2,PDE4DIP,PLCD1,RAB10,RAB6B,SORBS1,TESC,TXK,USP2,
	GO:0016788~hydrolase activity, acting on ester bonds	5.53981	0.000693586	6	ACP5,CENTB1,CHKA,PLCD1,PTPRZ1,USP2,
	GO:0005576~extracellular region	2.92649	0.000949236	11	1300017J02RIK,ACP5,CALCB,CAR14,DTNA,HPSE,LACTB,LGALS3,PDGFC,PTPRZ1,PZP,
5.102
	GO:0016788~hydrolase activity, acting on ester bonds	5.288	0.000335625	7	EAR1,EAR10,EAR11,PDE3B,PPM2C,REV3L,TNS3,
6.011
	GO:0019882~antigen processing and presentation	7.20932	0.000179863	6	H2-AB1,H2-BL,H2-D1,H2-DMA,H2-OA,PSMB9,
	GO:0007155~cell adhesion	2.53176	0.0002182	19	ATP1B2,CADM4,CDH15,CELSR1,COL7A1,CSPG4,CTGF,CYFIP2,ITGA6,ITGAE,ITGB7,MCAM,MYBPC2,NCAN,NINJ2,S1PR1,SPN,TNXB,VWF,
	GO:0022610~biological adhesion	2.53176	0.0002182	19	ATP1B2,CADM4,CDH15,CELSR1,COL7A1,CSPG4,CTGF,CYFIP2,ITGA6,ITGAE,ITGB7,MCAM,MYBPC2,NCAN,NINJ2,S1PR1,SPN,TNXB,VWF,
	GO:0009897~external side of plasma membrane	4.72475	0.000306759	8	H2-AB1,H2-D1,ITGA6,ITGAE,SLC2A4,SPN,TNFRSF13C,VWF,
6.022
	GO:0007156~homophilic cell adhesion	13.9425	1.1e-07	8	PCDHB11,PCDHB14,PCDHB15,PCDHB17,PCDHB22,PCDHB4,PCDHB5,PCDHB9,
	GO:0016568~chromatin modification	7.01898	6.6159e-05	7	BMI1,CHD3,EPC1,HIRA,RCBTB1,SIRT1,SUV420H1,
	GO:0016337~cell-cell adhesion	5.71301	8.5181e-05	8	PCDHB11,PCDHB14,PCDHB15,PCDHB17,PCDHB22,PCDHB4,PCDHB5,PCDHB9,
	GO:0006325~establishment and/or maintenance of chromatin architecture	4.57487	0.000896739	7	BMI1,CHD3,EPC1,HIRA,RCBTB1,SIRT1,SUV420H1,
7.211
	GO:0005488~binding	1.65625	0.000646522	27	ANKRD6,CD74,CLDN1,COTL1,CYP1A1,CYP2F2,DNAJC12,FBXL2,FMO2,GMFG,ICAM5,ITPKA,KRT8,MATN3,MUC4,MYO7A,NOS1,NRARP,PLA2G10,PTPN18,RASGRP3,RND1,RNF43,SOX11,TCF7,TNNI3,ZFP786,
8.0001
	GO:0005737~cytoplasm	1.49872	7.43e-06	100	2010111I01RIK,4930455C21RIK,ABL2,ALDH3A2,AP1G1,ARFGAP3,ARHGAP27,ARSG,B3GNT3,B4GALNT1,BTRC,CACNA1S,CAMK1D,CHSY1,COX4NB,CRYAA,CRYBB2,CRYBB3,DEF6,DST,ERC1,EXOSC3,FASN,FERMT3,FUSIP1,GAL3ST2,GARS,GLT25D1,GNPNAT1,GPRC5C,GRASP,GSTM2,H2AFY,H47,HDAC2,HERPUD1,HPS3,HSD17B12,IMPA1,KSR1,LDHD,MIB1,NARS2,NAT6,NCOA2,NFATC2IP,NUFIP2,OTUD7B,PARK2,PDIA6,PDK2,PDZD11,PIGK,PIK3CG,PLEK2,PLEKHA8,PLXNB3,POLB,PPA1,PPP1R12…
	GO:0045454~cell redox homeostasis	9.42314	3.8671e-05	6	BC089491,H47,PDIA6,TXNDC11,TXNDC12,TXNDC17,
	GO:0008610~lipid biosynthetic process	3.99207	5.3508e-05	12	2010111I01RIK,AGPAT3,B4GALNT1,D5WSU178E,FASN,GLT25D1,HSD17B12,PIGK,PRKAG2,SCD1,SCD3,ST6GALNAC6,
	GO:0005783~endoplasmic reticulum	2.49281	8.8166e-05	22	ALDH3A2,ARSG,BTRC,CACNA1S,GLT25D1,H47,HERPUD1,HSD17B12,PARK2,PDIA6,PIGK,RDH7,RPN1,SCD1,SCD3,SEC23IP,SGPP1,SHISA5,SSR1,TOR1AIP2,TXNDC11,TXNDC12,
	GO:0044444~cytoplasmic part	1.60307	9.5447e-05	63	4930455C21RIK,ABL2,ALDH3A2,AP1G1,ARFGAP3,ARHGAP27,ARSG,B3GNT3,B4GALNT1,BTRC,CACNA1S,CHSY1,COX4NB,DST,ERC1,EXOSC3,FASN,GAL3ST2,GARS,GLT25D1,GNPNAT1,GPRC5C,H2AFY,H47,HERPUD1,HSD17B12,LDHD,MIB1,NARS2,NUFIP2,PARK2,PDIA6,PDK2,PDZD11,PIGK,PIK3CG,PLEK2,PLXNB3,PSMA7,PSMD4,RDH7,RILP,RPN1,RPS6,SCD1,SCD3,SEC23IP,SGPP1,SHISA5,SLC25A25,SLC25A3,SPNA1,SSR1,ST6GALNAC3,ST6GALNAC4,ST6GALNAC6,SYT8,TCAP,TOM1L2,TOR1A…
	GO:0009058~biosynthetic process	1.9113	0.000547595	30	2010111I01RIK,ADAM33,AGPAT3,ATP6V1D,AVP,B3GNT3,B4GALNT1,CHSY1,D5WSU178E,FASN,GAL3ST2,GARS,GLMN,GLT25D1,GNPNAT1,HSD17B12,LDHD,NARS2,PGM3,PIGK,PLEK2,PRKAG2,PTRH1,RPN1,RPS6,SCD1,SCD3,ST6GALNAC3,ST6GALNAC4,ST6GALNAC6,
	GO:0031301~integral to organelle membrane	5.62771	0.000692038	6	B4GALNT1,H47,PIGK,ST6GALNAC3,ST6GALNAC4,ST6GALNAC6,
	GO:0003824~catalytic activity	1.38286	0.000760874	85	1700019G17RIK,2010106G01RIK,2010111I01RIK,ABL2,ACAT3,ADAM33,ADPGK,AGPAT3,ALDH3A2,ARSG,ATP6V1D,B3GNT3,B4GALNT1,BCR,BTRC,CAMK1D,CHSY1,CPA5,D5WSU178E,DNASE1,DUSP13,ENTPD1,EXOSC3,FASN,GAL3ST2,GARS,GLT25D1,GNPNAT1,GSTM2,HDAC2,HSD17B12,IMPA1,KSR1,LDHD,LPIN1,MARE,MIB1,MPG,NARS2,NAT6,NSUN5,NT5C3L,OTUD7B,PARK2,PARP1,PDIA6,PDK2,PDXDC1,PGM3,PIGK,PIK3CG,PLXNB3,POLB,PPA1,PPP1R12A,PRKAG2,PSMA7,PTRH1,PYROXD1,RA…
	GO:0043413~biopolymer glycosylation	5.33151	0.000921747	6	B3GNT3,B4GALNT1,RPN1,ST6GALNAC3,ST6GALNAC4,ST6GALNAC6,
8.0002
	GO:0050789~regulation of biological process	1.60893	1.3992e-05	75	AEBP1,AIPL1,ALMS1,ALX3,ARHGEF15,BCL3,BCOR,C4BP,CASP7,CCND2,CD47,CDCA7,CDKN1C,EGR3,EYA1,EYA4,EZH2,FBXO5,FGF10,FOXN2,GLIS2,GLRP1,HES1,HOXA4,IL7,INHBA,ITGB3BP,KITL,KLF3,KLF6,KLRE1,LAG3,LASS4,MAML3,MAOA,MASP1,MCM6,MSX1,NAB1,NAIP2,NFIC,PDE8A,PML,PPARGC1B,PROCR,PSEN2,PTH1R,PTN,RAB27A,RBL1,RGN,SERPINE1,SIPA1L2,SIRT5,SKP2,SMAD7,SOCS5,SPRR2A,SPRY2,SPRY4,SSBP2,STAT1,SUV39H2,TIMELESS,TMEM205,TREML1,TRIM30,T…
	GO:0006915~apoptosis	2.81801	2.2086e-05	21	AIPL1,ALMS1,BCL3,CASP7,EGLN3,EYA1,IL7,INHBA,ITGB3BP,KITL,KLRE1,LAG3,MSX1,NAIP2,PML,PSEN2,RAB27A,SCN2A1,SKP2,TNFRSF21,TNS4,
	GO:0012501~programmed cell death	2.77539	2.7612e-05	21	AIPL1,ALMS1,BCL3,CASP7,EGLN3,EYA1,IL7,INHBA,ITGB3BP,KITL,KLRE1,LAG3,MSX1,NAIP2,PML,PSEN2,RAB27A,SCN2A1,SKP2,TNFRSF21,TNS4,
	GO:0048519~negative regulation of biological process	2.3416	2.9335e-05	28	AIPL1,BCL3,CDKN1C,EYA1,EZH2,FGF10,GLIS2,HES1,IL7,INHBA,KITL,LAG3,MSX1,NAB1,NAIP2,PML,PROCR,PSEN2,PTH1R,RBL1,SIRT5,SKP2,SOCS5,TIMELESS,TREML1,TWIST2,WNT9A,ZFPM2,
	GO:0030154~cell differentiation	1.95396	3.0454e-05	41	AIPL1,ALMS1,ANK3,BCL3,CASP7,CDKN1C,EGLN3,EYA1,EZH2,FBXO5,FGF10,GLIS2,HES1,IL7,INHBA,ITGB3BP,KITL,KLRE1,KRT19,LAG3,MSX1,NAB1,NAIP2,PML,PSEN2,PTH1R,RAB27A,SCEL,SCN2A1,SEMA3E,SKP2,SOCS5,SPRR2A,SPRY2,SUV39H2,TNFRSF21,TNS4,TTL,TWIST2,WNT9A,ZFPM2,
	GO:0048869~cellular developmental process	1.95396	3.0454e-05	41	AIPL1,ALMS1,ANK3,BCL3,CASP7,CDKN1C,EGLN3,EYA1,EZH2,FBXO5,FGF10,GLIS2,HES1,IL7,INHBA,ITGB3BP,KITL,KLRE1,KRT19,LAG3,MSX1,NAB1,NAIP2,PML,PSEN2,PTH1R,RAB27A,SCEL,SCN2A1,SEMA3E,SKP2,SOCS5,SPRR2A,SPRY2,SUV39H2,TNFRSF21,TNS4,TTL,TWIST2,WNT9A,ZFPM2,
	GO:0065007~biological regulation	1.54192	3.5501e-05	79	AEBP1,AIPL1,ALMS1,ALX3,ARHGEF15,BCL3,BCOR,C4BP,CASP7,CCND2,CD47,CDCA7,CDKN1C,EGR3,EYA1,EYA4,EZH2,FBXO5,FGF10,FOXN2,GLIS2,GLRP1,HES1,HOXA4,IL10RB,IL7,INHBA,ITGB3BP,KITL,KLF3,KLF6,KLRE1,KNG1,LAG3,LASS4,MAML3,MAOA,MASP1,MCM6,MET,MSX1,NAB1,NAIP2,NFIC,PDE8A,PML,PPARGC1B,PROCR,PSEN2,PTH1R,PTN,RAB27A,RBL1,RGN,SERPINE1,SIPA1L2,SIRT5,SKP2,SMAD7,SOCS5,SPRR2A,SPRY2,SPRY4,SSBP2,STAT1,SUV39H2,TFPI,TIMELESS,TM…
	GO:0050794~regulation of cellular process	1.61321	3.669e-05	68	AEBP1,AIPL1,ALMS1,ALX3,ARHGEF15,BCL3,BCOR,CASP7,CCND2,CD47,CDCA7,CDKN1C,EGR3,EYA1,EYA4,EZH2,FBXO5,FGF10,FOXN2,GLIS2,GLRP1,HES1,HOXA4,IL7,INHBA,ITGB3BP,KITL,KLF3,KLF6,KLRE1,LAG3,LASS4,MAML3,MCM6,MSX1,NAB1,NAIP2,NFIC,PDE8A,PML,PPARGC1B,PSEN2,PTH1R,PTN,RAB27A,RBL1,RGN,SIPA1L2,SIRT5,SKP2,SMAD7,SOCS5,SPRY2,SPRY4,SSBP2,STAT1,SUV39H2,TIMELESS,TMEM205,TREML1,TRIM30,TSC22D2,TWIST2,WNT9A,YES1,ZBTB7C,ZFP53,…
	GO:0008219~cell death	2.66458	4.9751e-05	21	AIPL1,ALMS1,BCL3,CASP7,EGLN3,EYA1,IL7,INHBA,ITGB3BP,KITL,KLRE1,LAG3,MSX1,NAIP2,PML,PSEN2,RAB27A,SCN2A1,SKP2,TNFRSF21,TNS4,
	GO:0016265~death	2.66458	4.9751e-05	21	AIPL1,ALMS1,BCL3,CASP7,EGLN3,EYA1,IL7,INHBA,ITGB3BP,KITL,KLRE1,LAG3,MSX1,NAIP2,PML,PSEN2,RAB27A,SCN2A1,SKP2,TNFRSF21,TNS4,
	GO:0032502~developmental process	1.69145	5.0274e-05	57	AIPL1,ALMS1,ALX3,ANK3,BCL3,CASP7,CDKN1C,CXCL15,EGLN3,EGR3,EYA1,EYA4,EZH2,FBXO5,FGF10,FZD4,GLIS2,HES1,HOXA4,HS6ST1,IL7,IL7R,INHBA,ITGB3BP,KITL,KLRE1,KNG1,KRT19,LAG3,MET,MSX1,NAB1,NAIP2,NFIC,PML,PSEN2,PTH1R,PTN,RAB27A,SCEL,SCN2A1,SEMA3E,SERPINE1,SKP2,SOCS5,SPRR2A,SPRY2,SPRY4,STIL,SUV39H2,TIMELESS,TNFRSF21,TNS4,TTL,TWIST2,WNT9A,ZFPM2,
	GO:0048523~negative regulation of cellular process	2.31266	6.978e-05	26	AIPL1,BCL3,CDKN1C,EYA1,EZH2,FGF10,GLIS2,HES1,IL7,KITL,LAG3,MSX1,NAB1,NAIP2,PML,PSEN2,PTH1R,RBL1,SIRT5,SKP2,SOCS5,TIMELESS,TREML1,TWIST2,WNT9A,ZFPM2,
	GO:0048468~cell development	2.12303	0.000119568	29	AIPL1,ALMS1,ANK3,BCL3,CASP7,CDKN1C,EGLN3,EYA1,FBXO5,HES1,IL7,INHBA,ITGB3BP,KITL,KLRE1,KRT19,LAG3,MSX1,NAB1,NAIP2,PML,PSEN2,PTH1R,RAB27A,SCN2A1,SKP2,TNFRSF21,TNS4,TTL,
	GO:0030323~respiratory tube development	7.35931	0.000160396	6	FGF10,HES1,HS6ST1,SPRY2,TIMELESS,ZFPM2,
	GO:0030324~lung development	7.35931	0.000160396	6	FGF10,HES1,HS6ST1,SPRY2,TIMELESS,ZFPM2,
	GO:0048731~system development	1.86503	0.00019548	37	ALMS1,ANK3,BCL3,CASP7,CDKN1C,CXCL15,EGR3,EYA1,EZH2,FGF10,GLIS2,HES1,HS6ST1,IL7,IL7R,INHBA,KRT19,MET,MSX1,NAB1,NFIC,PML,PSEN2,PTH1R,PTN,SCEL,SCN2A1,SEMA3E,SERPINE1,SOCS5,SPRR2A,SPRY2,TIMELESS,TTL,TWIST2,WNT9A,ZFPM2,
	GO:0050793~regulation of developmental process	3.45252	0.000211324	12	ALMS1,EYA1,EZH2,FGF10,HES1,INHBA,NAB1,SOCS5,SPRR2A,TTL,TWIST2,WNT9A,
	GO:0042981~regulation of apoptosis	2.92117	0.000224764	15	AIPL1,BCL3,CASP7,EYA1,IL7,INHBA,KITL,KLRE1,LAG3,MSX1,NAIP2,PML,PSEN2,RAB27A,SKP2,
	GO:0043067~regulation of programmed cell death	2.88105	0.000260583	15	AIPL1,BCL3,CASP7,EYA1,IL7,INHBA,KITL,KLRE1,LAG3,MSX1,NAIP2,PML,PSEN2,RAB27A,SKP2,
	GO:0031324~negative regulation of cellular metabolic process	3.15582	0.000280058	13	BCL3,CDKN1C,GLIS2,HES1,LAG3,MSX1,NAB1,PML,RBL1,SIRT5,TIMELESS,TWIST2,ZFPM2,
	GO:0007275~multicellular organismal development	1.7109	0.000320282	44	ALMS1,ALX3,ANK3,BCL3,CASP7,CDKN1C,CXCL15,EGR3,EYA1,EYA4,EZH2,FGF10,FZD4,GLIS2,HES1,HOXA4,HS6ST1,IL7,IL7R,INHBA,KNG1,KRT19,MET,MSX1,NAB1,NFIC,PML,PSEN2,PTH1R,PTN,SCEL,SCN2A1,SEMA3E,SERPINE1,SOCS5,SPRR2A,SPRY2,SPRY4,STIL,TIMELESS,TTL,TWIST2,WNT9A,ZFPM2,
	GO:0043066~negative regulation of apoptosis	4.11256	0.000368123	9	AIPL1,BCL3,EYA1,IL7,KITL,MSX1,NAIP2,PSEN2,SKP2,
	GO:0006355~regulation of transcription, DNA-dependent	1.73409	0.000397539	41	AEBP1,ALX3,BCL3,BCOR,CDCA7,CDKN1C,EGR3,EYA1,EYA4,EZH2,FOXN2,GLIS2,GLRP1,HES1,HOXA4,INHBA,ITGB3BP,KLF3,KLF6,LASS4,MAML3,MCM6,MSX1,NAB1,NFIC,PDE8A,PML,PPARGC1B,RBL1,SIRT5,SMAD7,SSBP2,STAT1,SUV39H2,TIMELESS,TRIM30,TSC22D2,TWIST2,ZBTB7C,ZFP53,ZFPM2,
	GO:0043069~negative regulation of programmed cell death	4.05949	0.000404915	9	AIPL1,BCL3,EYA1,IL7,KITL,MSX1,NAIP2,PSEN2,SKP2,
	GO:0019219~regulation of nucleobase, nucleoside, nucleotide and nucleic acid metabolic process	1.68987	0.000487285	43	AEBP1,AIPL1,ALX3,BCL3,BCOR,CDCA7,CDKN1C,EGR3,EYA1,EYA4,EZH2,FGF10,FOXN2,GLIS2,GLRP1,HES1,HOXA4,INHBA,ITGB3BP,KLF3,KLF6,LASS4,MAML3,MCM6,MSX1,NAB1,NFIC,PDE8A,PML,PPARGC1B,RBL1,SIRT5,SMAD7,SSBP2,STAT1,SUV39H2,TIMELESS,TRIM30,TSC22D2,TWIST2,ZBTB7C,ZFP53,ZFPM2,
	GO:0006351~transcription, DNA-dependent	1.71336	0.000506219	41	AEBP1,ALX3,BCL3,BCOR,CDCA7,CDKN1C,EGR3,EYA1,EYA4,EZH2,FOXN2,GLIS2,GLRP1,HES1,HOXA4,INHBA,ITGB3BP,KLF3,KLF6,LASS4,MAML3,MCM6,MSX1,NAB1,NFIC,PDE8A,PML,PPARGC1B,RBL1,SIRT5,SMAD7,SSBP2,STAT1,SUV39H2,TIMELESS,TRIM30,TSC22D2,TWIST2,ZBTB7C,ZFP53,ZFPM2,
	GO:0032774~RNA biosynthetic process	1.70927	0.000530897	41	AEBP1,ALX3,BCL3,BCOR,CDCA7,CDKN1C,EGR3,EYA1,EYA4,EZH2,FOXN2,GLIS2,GLRP1,HES1,HOXA4,INHBA,ITGB3BP,KLF3,KLF6,LASS4,MAML3,MCM6,MSX1,NAB1,NFIC,PDE8A,PML,PPARGC1B,RBL1,SIRT5,SMAD7,SSBP2,STAT1,SUV39H2,TIMELESS,TRIM30,TSC22D2,TWIST2,ZBTB7C,ZFP53,ZFPM2,
	GO:0016481~negative regulation of transcription	3.30064	0.000561787	11	CDKN1C,GLIS2,HES1,MSX1,NAB1,PML,RBL1,SIRT5,TIMELESS,TWIST2,ZFPM2,
	GO:0045449~regulation of transcription	1.68177	0.000627256	42	AEBP1,ALX3,BCL3,BCOR,CDCA7,CDKN1C,EGR3,EYA1,EYA4,EZH2,FGF10,FOXN2,GLIS2,GLRP1,HES1,HOXA4,INHBA,ITGB3BP,KLF3,KLF6,LASS4,MAML3,MCM6,MSX1,NAB1,NFIC,PDE8A,PML,PPARGC1B,RBL1,SIRT5,SMAD7,SSBP2,STAT1,SUV39H2,TIMELESS,TRIM30,TSC22D2,TWIST2,ZBTB7C,ZFP53,ZFPM2,
	GO:0048513~organ development	1.87771	0.000722055	30	ALMS1,BCL3,CASP7,CXCL15,EYA1,EZH2,FGF10,HES1,HS6ST1,IL7,IL7R,INHBA,KRT19,MET,MSX1,NAB1,NFIC,PML,PSEN2,PTH1R,PTN,SCEL,SERPINE1,SOCS5,SPRR2A,SPRY2,TIMELESS,TWIST2,WNT9A,ZFPM2,
	GO:0045087~innate immune response	5.4478	0.000825532	6	C4BP,IL1RAP,KLRE1,LAG3,MASP1,RAB27A,
	GO:0045934~negative regulation of nucleobase, nucleoside, nucleotide and nucleic acid metabolic process	3.11355	0.000908064	11	CDKN1C,GLIS2,HES1,MSX1,NAB1,PML,RBL1,SIRT5,TIMELESS,TWIST2,ZFPM2,
	GO:0009892~negative regulation of metabolic process	2.77943	0.000921276	13	BCL3,CDKN1C,GLIS2,HES1,LAG3,MSX1,NAB1,PML,RBL1,SIRT5,TIMELESS,TWIST2,ZFPM2,
	GO:0031323~regulation of cellular metabolic process	1.61339	0.000942961	45	AEBP1,AIPL1,ALX3,BCL3,BCOR,CDCA7,CDKN1C,EGR3,EYA1,EYA4,EZH2,FGF10,FOXN2,GLIS2,GLRP1,HES1,HOXA4,INHBA,ITGB3BP,KITL,KLF3,KLF6,LAG3,LASS4,MAML3,MCM6,MSX1,NAB1,NFIC,PDE8A,PML,PPARGC1B,RBL1,SIRT5,SMAD7,SSBP2,STAT1,SUV39H2,TIMELESS,TRIM30,TSC22D2,TWIST2,ZBTB7C,ZFP53,ZFPM2,
	GO:0002449~lymphocyte mediated immunity	5.30988	0.000945081	6	BCL3,C4BP,KLRE1,LAG3,MASP1,RAB27A,
9.1001
	GO:0004293~tissue kallikrein activity	38.1728	0	7	KLK1B21,KLK1B24,KLK1B26,KLK1B27,KLK1B3,KLK1B4,KLK1B8,
	GO:0003824~catalytic activity	1.61587	1e-08	123	1810022C23RIK,AATK,ABHD2,ABHD4,ADAMTS15,AFF1,AGPAT5,AKP5,ALAD,ALAS1,ALDH6A1,ALPK3,AMD1,AMY1,APOBEC1,ARL4D,ATP10D,ATP4A,ATP6V0D2,BMP2K,C1GALT1,CAMK2D,CAR5B,CCBL1,CDK6,CHD1L,CHST11,CLPX,CMAS,CYB561,CYP1B1,DCK,DHCR24,DIP2B,DPEP1,DPYSL3,DUSP1,EHD4,ENO3,FGFR1,FKBP14,FKBP5,FMO3,FMO5,G6PD2,G6PDX,GCLC,GGTA1,GK5,GM2A,GPLD1,HDAC6,IGF1R,INPP4A,INPP5A,IPPK,ISG20,KLK1B21,KLK1B24,KLK1B26,KLK1B27,KLK1B3,KLK1B4,…
	GO:0042578~phosphoric ester hydrolase activity	3.95465	4.21e-07	19	AKP5,CMAS,DUSP1,GPLD1,INPP4A,INPP5A,LPIN3,MTMR1,NT5E,PDE4B,PFKFB3,PFKFB4,PLCB4,PLCE1,PPTC7,PSPH,PTPRG,PTPRR,SAMHD1,
	GO:0006629~lipid metabolic process	2.86475	7.04e-07	28	ABHD4,AGPAT5,AGT,CMAS,DHCR24,GM2A,GPLD1,LAMB2,LPCAT2,LPGAT1,MTMR1,NCF1,NRIP1,OSBPL11,OSBPL1A,PEMT,PLA2G12A,PLA2G3,PLCB4,PLCE1,PPARA,PRKAB2,PTGDS,PTGS2,SGMS1,SPHK1,SULT1A1,YWHAH,
	GO:0019318~hexose metabolic process	5.40818	2.377e-06	12	ATF3,ENO3,G6PD2,G6PDX,INPP5A,IPPK,LRRC16A,MPI,PFKFB3,PFKFB4,PKM2,PPARA,
	GO:0005996~monosaccharide metabolic process	5.32024	2.827e-06	12	ATF3,ENO3,G6PD2,G6PDX,INPP5A,IPPK,LRRC16A,MPI,PFKFB3,PFKFB4,PKM2,PPARA,
	GO:0016791~phosphoric monoester hydrolase activity	4.08994	4.619e-06	15	AKP5,CMAS,DUSP1,GPLD1,INPP4A,INPP5A,LPIN3,MTMR1,NT5E,PFKFB3,PFKFB4,PPTC7,PSPH,PTPRG,PTPRR,
	GO:0000118~histone deacetylase complex	11.6855	9.804e-06	6	4932441K18RIK,APPL2,HDAC6,NRIP1,RBBP7,SAP18,
	GO:0044255~cellular lipid metabolic process	2.75054	1.3535e-05	23	AGPAT5,AGT,CMAS,DHCR24,GM2A,GPLD1,LPCAT2,LPGAT1,MTMR1,NCF1,OSBPL11,OSBPL1A,PEMT,PLA2G12A,PLA2G3,PPARA,PRKAB2,PTGDS,PTGS2,SGMS1,SPHK1,SULT1A1,YWHAH,
	GO:0005975~carbohydrate metabolic process	3.10215	1.4772e-05	19	AMY1,ATF3,CHST11,CMAS,ENO3,G6PD2,G6PDX,GGTA1,GK5,GM2A,INPP5A,IPPK,LRRC16A,MPI,PFKFB3,PFKFB4,PKM2,PPARA,PYGB,
	GO:0016788~hydrolase activity, acting on ester bonds	2.59679	1.5246e-05	25	AKP5,CMAS,DUSP1,GPLD1,INPP4A,INPP5A,ISG20,LAMB2,LPIN3,MED13,MTMR1,NT5E,PDE4B,PFKFB3,PFKFB4,PLA2G12A,PLA2G3,PLCB4,PLCE1,PPTC7,PSPH,PTPRG,PTPRR,SAMHD1,USP53,
	GO:0044262~cellular carbohydrate metabolic process	3.572	2.3343e-05	15	ATF3,CHST11,CMAS,ENO3,G6PD2,G6PDX,INPP5A,IPPK,LRRC16A,MPI,PFKFB3,PFKFB4,PKM2,PPARA,PYGB,
	GO:0043066~negative regulation of apoptosis	4.27706	2.6508e-05	12	AGT,BNIP3,CD27,DHCR24,FGFR1,GCLC,IGF1R,SGMS1,SPHK1,SYCP3,TSC22D3,YWHAH,
	GO:0043069~negative regulation of programmed cell death	4.22187	3.0155e-05	12	AGT,BNIP3,CD27,DHCR24,FGFR1,GCLC,IGF1R,SGMS1,SPHK1,SYCP3,TSC22D3,YWHAH,
	GO:0008152~metabolic process	1.31984	5.3331e-05	148	1810022C23RIK,4932441K18RIK,AATK,ABHD4,ADAMTS15,AFF1,AGPAT5,AGT,AKP5,ALAD,ALAS1,ALDH6A1,ALPK3,AMD1,AMY1,ANUBL1,AP2A2,APOBEC1,ATF3,ATP4A,ATP6V0D2,BMP2K,BNIP3,C1GALT1,CAMK2D,CAR5B,CBX4,CCBL1,CCDC88C,CD27,CDK6,CHST11,CLPX,CMAS,CREBL2,CYB561,CYP1B1,DCK,DHCR24,DIP2B,DNAJA4,DPEP1,DUSP1,ENO3,FGB,FGFR1,FKBP14,FKBP5,FMO3,FMO5,G6PD2,G6PDX,GCLC,GGTA1,GK5,GM2A,GPLD1,HDAC6,HIST4H4,IGF1R,INPP4A,INPP5A,IPPK,KLK…
	GO:0003012~muscle system process	5.59308	9.1215e-05	8	ACTN3,AGT,CAMK2D,MYH1,MYH8,PDE4B,PRKCA,TRIM63,
	GO:0006936~muscle contraction	5.59308	9.1215e-05	8	ACTN3,AGT,CAMK2D,MYH1,MYH8,PDE4B,PRKCA,TRIM63,
	GO:0005488~binding	1.23237	9.7476e-05	196	1810022C23RIK,4932441K18RIK,AATK,ACTN3,ADAMTS15,ADD3,AFF1,AGT,AI132487,AKP5,ALAD,ALAS1,ALPK3,AMD1,AMY1,ANGPT4,ANUBL1,ANXA11,ANXA3,AP2A2,APOBEC1,APPL2,ARL4D,ARVCF,ATF3,ATP10D,ATP4A,ATP6V0D2,BMP2K,BNIP3,C1GALT1,CALM1,CAMK2D,CAR5B,CBX4,CCBL1,CCDC88C,CD27,CD33,CD93,CDC37L1,CDK6,CHD1L,CHRD,CLEC1B,CLPX,CMAS,CNGA1,CREBL2,CSTB,CYB561,CYP1B1,DCK,DHCR24,DNAJA4,DNMBP,DPEP1,EHBP1,EHD4,ENO3,ERC2,FGB,FGF21,FGF…
	GO:0009056~catabolic process	2.45341	0.000112951	22	ABHD4,BNIP3,ENO3,GCLC,GM2A,HDAC6,INPP4A,LAMB2,LRRC16A,NCF1,NT5E,PJA1,PKM2,PLA2G12A,PLA2G3,PLCE1,SPHK1,TRIM63,UBE2G2,USP53,YWHAH,ZFP36,
	GO:0006066~alcohol metabolic process	3.24874	0.000120297	14	ATF3,DHCR24,ENO3,G6PD2,G6PDX,GK5,INPP5A,IPPK,LRRC16A,MPI,PFKFB3,PFKFB4,PKM2,PPARA,
	GO:0046872~metal ion binding	1.49251	0.000136325	80	ACTN3,ADAMTS15,ADD3,AKP5,ALAD,AMY1,ANUBL1,ANXA11,ANXA3,APOBEC1,ATP10D,ATP4A,ATP6V0D2,C1GALT1,CALM1,CAR5B,CD93,CLPX,CMAS,CYB561,CYP1B1,DNAJA4,DPEP1,EHD4,ENO3,FHL1,FKBP14,GCLC,GGTA1,HDAC6,ISG20,KCNK7,KLK1B3,KLK1B4,LAMB2,LIMK2,LPCAT2,MCTP1,MPI,NOMO1,NOTCH4,NR4A1,NT5E,OSBPL1A,PIAS1,PJA1,PKM2,PLA2G12A,PLA2G3,PLCB4,PLCE1,PLOD2,PNKD,PPARA,PRKCA,PRKCE,PSPH,PTGS2,PTPRG,SLC24A6,SLC25A13,SLC30A9,SLC38A4,SLC…
	GO:0004620~phospholipase activity	6.9616	0.000208299	6	GPLD1,LAMB2,PLA2G12A,PLA2G3,PLCB4,PLCE1,
	GO:0016042~lipid catabolic process	4.9575	0.000213326	8	ABHD4,GM2A,LAMB2,PLA2G12A,PLA2G3,PLCE1,SPHK1,YWHAH,
	GO:0006643~membrane lipid metabolic process	3.95163	0.000236732	10	AGPAT5,GM2A,GPLD1,LPCAT2,LPGAT1,PEMT,PLA2G12A,PLA2G3,SGMS1,SPHK1,
	GO:0043167~ion binding	1.46102	0.000270999	80	ACTN3,ADAMTS15,ADD3,AKP5,ALAD,AMY1,ANUBL1,ANXA11,ANXA3,APOBEC1,ATP10D,ATP4A,ATP6V0D2,C1GALT1,CALM1,CAR5B,CD93,CLPX,CMAS,CYB561,CYP1B1,DNAJA4,DPEP1,EHD4,ENO3,FHL1,FKBP14,GCLC,GGTA1,HDAC6,ISG20,KCNK7,KLK1B3,KLK1B4,LAMB2,LIMK2,LPCAT2,MCTP1,MPI,NOMO1,NOTCH4,NR4A1,NT5E,OSBPL1A,PIAS1,PJA1,PKM2,PLA2G12A,PLA2G3,PLCB4,PLCE1,PLOD2,PNKD,PPARA,PRKCA,PRKCE,PSPH,PTGS2,PTPRG,SLC24A6,SLC25A13,SLC30A9,SLC38A4,SLC…
	GO:0048523~negative regulation of cellular process	2.01201	0.000309981	29	4932441K18RIK,ABHD2,AGT,BNIP3,CBX4,CD27,CHRD,DHCR24,FGFR1,GAS2L1,GCLC,HDAC6,IGF1R,NBL1,NOTCH4,NRIP1,PRKCA,RBBP7,RGS2,SGMS1,SPHK1,SYCP3,TIMP2,TLE1,TSC22D3,WWP1,YWHAH,ZFP36,ZHX3,
	GO:0016787~hydrolase activity	1.61578	0.000406616	52	ABHD2,ABHD4,ADAMTS15,AKP5,AMY1,APOBEC1,ARL4D,ATP10D,ATP4A,ATP6V0D2,CHD1L,CLPX,CMAS,DPEP1,DPYSL3,DUSP1,EHD4,GM2A,GPLD1,HDAC6,INPP4A,INPP5A,ISG20,KLK1B21,KLK1B24,KLK1B26,KLK1B27,KLK1B3,KLK1B4,KLK1B8,LAMB2,LPIN3,MED13,MTMR1,NT5E,PDE4B,PFKFB3,PFKFB4,PLA2G12A,PLA2G3,PLCB4,PLCE1,PNKD,PPTC7,PSPH,PTPRG,PTPRR,SAMHD1,SPPL3,TNFAIP3,USP53,XPNPEP1,
	GO:0044238~primary metabolic process	1.29557	0.000437879	131	4932441K18RIK,AATK,ABHD4,ADAMTS15,AFF1,AGPAT5,AGT,ALDH6A1,ALPK3,AMD1,AMY1,ANUBL1,AP2A2,APOBEC1,ATF3,ATP6V0D2,BMP2K,BNIP3,C1GALT1,CAMK2D,CBX4,CCDC88C,CD27,CDK6,CHST11,CLPX,CMAS,CREBL2,DCK,DHCR24,DNAJA4,DPEP1,DUSP1,ENO3,FGB,FGFR1,FKBP14,FKBP5,G6PD2,G6PDX,GCLC,GGTA1,GK5,GM2A,GPLD1,HDAC6,HIST4H4,IGF1R,INPP5A,IPPK,KLK1B21,KLK1B24,KLK1B26,KLK1B27,KLK1B3,KLK1B4,KLK1B8,LAMB2,LIMK2,LPCAT2,LPGAT1,LRRC16A,M…
	GO:0008289~lipid binding	2.52904	0.000688376	16	1810022C23RIK,AKP5,ANXA11,ANXA3,AP2A2,DPEP1,MCTP1,NCAM1,NCF1,NT5E,PECI,PLEKHA3,PRKCA,PRKCE,PSCA,STXBP3A,
	GO:0044237~cellular metabolic process	1.28358	0.000692732	130	4932441K18RIK,AATK,ABHD4,ADAMTS15,AFF1,AGPAT5,AGT,ALAD,ALAS1,ALDH6A1,ALPK3,AMD1,ANUBL1,APOBEC1,ATF3,ATP6V0D2,BMP2K,BNIP3,C1GALT1,CAMK2D,CAR5B,CBX4,CCDC88C,CD27,CDK6,CHST11,CLPX,CMAS,CREBL2,DCK,DHCR24,DNAJA4,DPEP1,DUSP1,ENO3,FGB,FGFR1,FKBP14,FKBP5,G6PD2,G6PDX,GCLC,GK5,GM2A,GPLD1,HDAC6,HIST4H4,IGF1R,INPP4A,INPP5A,IPPK,KLK1B21,KLK1B24,KLK1B26,KLK1B27,KLK1B3,KLK1B4,KLK1B8,LIMK2,LPCAT2,LPGAT1,LRRC16A,…
	GO:0006644~phospholipid metabolic process	4.15486	0.000706918	8	AGPAT5,GPLD1,LPCAT2,LPGAT1,PEMT,PLA2G12A,PLA2G3,SGMS1,
	GO:0048519~negative regulation of biological process	1.89168	0.000827681	29	4932441K18RIK,ABHD2,AGT,BNIP3,CBX4,CD27,CHRD,DHCR24,FGFR1,GAS2L1,GCLC,HDAC6,IGF1R,NBL1,NOTCH4,NRIP1,PRKCA,RBBP7,RGS2,SGMS1,SPHK1,SYCP3,TIMP2,TLE1,TSC22D3,WWP1,YWHAH,ZFP36,ZHX3,
	GO:0043169~cation binding	1.44201	0.000918128	71	ACTN3,ADAMTS15,AKP5,ALAD,AMY1,ANUBL1,ANXA11,ANXA3,APOBEC1,ATP4A,CALM1,CAR5B,CD93,CLPX,CYB561,CYP1B1,DNAJA4,DPEP1,EHD4,FHL1,FKBP14,GGTA1,HDAC6,ISG20,KCNK7,KLK1B3,KLK1B4,LAMB2,LIMK2,LPCAT2,MCTP1,MPI,NOMO1,NOTCH4,NR4A1,NT5E,OSBPL1A,PIAS1,PJA1,PKM2,PLA2G12A,PLA2G3,PLCB4,PLCE1,PLOD2,PNKD,PPARA,PRKCA,PRKCE,PTGS2,PTPRG,SLC24A6,SLC25A13,SLC30A9,SLC38A4,SLC4A7,SLC5A3,TESK2,TNFAIP3,TRIM2,TRIM26,TRIM63,WDFY…
9.2002
	GO:0044421~extracellular region part	2.4847	0	84	ACPP,ADAM19,ADAMDEC1,ADAMTS4,ADCYAP1R1,AOC3,AQP1,C1S,C3,CALCRL,CCK,CCL11,CCL2,CCL20,CCL7,CCL8,CD248,CDON,CES1,CES2,CHI3L1,CHST2,COL6A1,COL6A2,CSF1,CTSS,CXCL1,CXCL12,DHRS9,EMILIN2,FBLN2,FRZB,FXYD3,FZD7,GDF6,GZMD,HS6ST2,IFNAR2,IL13RA1,IL16,IL18,ISLR,JAG1,LAMA2,LNX1,LPL,LYZ1,LYZ2,MFAP4,MMP10,MMP12,MMP13,MMP16,NID1,NID2,NKG7,NTN4,OAF,PAM,PCDH18,PF4,PKHD1L1,PLAT,PLXNA2,PLXNC1,PRKD1,PVRL3,RAMP2,RETN,RO…
	GO:0005576~extracellular region	2.41122	0	86	ACPP,ADAM19,ADAMDEC1,ADAMTS4,ADCYAP1R1,AOC3,AQP1,C1S,C3,CALCRL,CCK,CCL11,CCL2,CCL20,CCL7,CCL8,CD248,CDON,CES1,CES2,CHI3L1,CHST2,COL6A1,COL6A2,CSF1,CTSS,CXCL1,CXCL12,DHRS9,EMILIN2,FBLN2,FRZB,FXYD3,FZD7,GDF6,GZMD,HS6ST2,HTRA3,IFNAR2,IL13RA1,IL16,IL18,INHBB,ISLR,JAG1,LAMA2,LNX1,LPL,LYZ1,LYZ2,MFAP4,MMP10,MMP12,MMP13,MMP16,NID1,NID2,NKG7,NTN4,OAF,PAM,PCDH18,PF4,PKHD1L1,PLAT,PLXNA2,PLXNC1,PRKD1,PVRL3,R…
	GO:0005615~extracellular space	2.48654	0	79	ACPP,ADAMDEC1,ADCYAP1R1,AOC3,AQP1,C1S,C3,CALCRL,CCK,CCL11,CCL2,CCL20,CCL7,CCL8,CD248,CDON,CES1,CES2,CHI3L1,CHST2,COL6A1,COL6A2,CSF1,CTSS,CXCL1,CXCL12,DHRS9,FRZB,FXYD3,FZD7,GDF6,GZMD,HS6ST2,IFNAR2,IL13RA1,IL16,IL18,ISLR,JAG1,LAMA2,LNX1,LPL,LYZ1,LYZ2,MFAP4,MMP10,MMP12,MMP13,MMP16,NID1,NID2,NKG7,NTN4,OAF,PAM,PCDH18,PF4,PKHD1L1,PLAT,PLXNA2,PLXNC1,PRKD1,PVRL3,RAMP2,RETN,ROBO2,SAA3,SCN1B,SCRG1,SEMA3F,S…
	GO:0032502~developmental process	1.90807	2e-09	88	2610018G03RIK,ADAM19,ADAMTS4,ADCYAP1R1,ALCAM,ANK2,APP,CALCRL,CCK,CDC42EP3,CDON,CISH,CSF1,CXADR,CXCL12,DCLK1,DHRS9,EGFR,EMP1,EPHA4,ETV5,FAS,FMN1,FOXF2,FRZB,FZD7,GAS2,GULP1,GZMD,HOXD13,HOXD3,HOXD4,HTRA3,IFI27L2A,IFIH1,IL18,INHBB,IVL,JAG1,KRT14,KRT18,LAMA2,LHX9,LRRC4C,LYZ1,LYZ2,MAP4K1,MMP13,MYBPC3,MYCN,NANOG,NID1,NOS3,NR3C1,NRG1,NTN4,PCDH18,PF4,PHEX,PKHD1,PLXNA2,PLXNC1,PRKG1,PRRX1,PTGER4,RERG,ROBO2,…
	GO:0031012~extracellular matrix	4.45974	6e-09	22	ADAM19,ADAMTS4,COL6A1,COL6A2,EMILIN2,FBLN2,LAMA2,MFAP4,MMP10,MMP12,MMP13,MMP16,NID1,NID2,NTN4,SCUBE3,SPON2,TIMP3,WNT10A,WNT11,WNT2,WNT5A,
	GO:0006955~immune response	3.70773	6e-09	27	BC057170,C1S,C3,C3AR1,CCL11,CCL2,CCL20,CCL7,CCL8,CXCL1,CXCL12,DHX58,FAS,GBP3,GBP4,IFIH1,IFIT2,IFIT3,IL18,OASL2,PF4,PGLYRP2,RNF125,SERPINA3G,SP110,SPON2,ZMYND15,
	GO:0008009~chemokine activity	13.5223	1.3e-08	9	CCL11,CCL2,CCL20,CCL7,CCL8,CXCL1,CXCL12,PF4,ZMYND15,
	GO:0042379~chemokine receptor binding	13.136	1.7e-08	9	CCL11,CCL2,CCL20,CCL7,CCL8,CXCL1,CXCL12,PF4,ZMYND15,
	GO:0005578~proteinaceous extracellular matrix	4.37866	1.8e-08	21	ADAM19,ADAMTS4,COL6A1,COL6A2,EMILIN2,FBLN2,LAMA2,MFAP4,MMP10,MMP12,MMP13,MMP16,NID1,NID2,NTN4,SPON2,TIMP3,WNT10A,WNT11,WNT2,WNT5A,
	GO:0048856~anatomical structure development	1.96839	1.76e-07	63	ADAM19,ADAMTS4,ALCAM,APP,CALCRL,CCK,CDC42EP3,CDON,CISH,CSF1,CXADR,CXCL12,DCLK1,DHRS9,EGFR,EMP1,EPHA4,ETV5,FAS,FOXF2,GAS2,HOXD13,HOXD3,HOXD4,HTRA3,IL18,INHBB,IVL,JAG1,KRT14,LHX9,LRRC4C,MAP4K1,MMP13,MYBPC3,MYCN,NANOG,NID1,NOS3,NR3C1,NRG1,NTN4,PCDH18,PF4,PHEX,PKHD1,PRKG1,PTGER4,RERG,ROBO2,SEMA3D,SEMA3F,SEMA6D,SOCS1,SPRY1,TCFCP2L1,TTC7,VEGFC,WNT10A,WNT11,WNT5A,XDH,ZFHX3,
	GO:0002376~immune system process	2.70645	3.98e-07	32	BC057170,C1S,C3,C3AR1,CCL11,CCL2,CCL20,CCL7,CCL8,CSF1,CXCL1,CXCL12,DHX58,FAS,GBP3,GBP4,IFIH1,IFIT2,IFIT3,IL16,IL18,JAG1,MAP4K1,OASL2,PF4,PGLYRP2,RNF125,SERPINA3G,SP110,SPON2,TTC7,ZMYND15,
	GO:0007275~multicellular organismal development	1.87518	4.98e-07	66	ADAM19,ADAMTS4,ADCYAP1R1,ALCAM,APP,CALCRL,CCK,CDON,CSF1,CXADR,CXCL12,DCLK1,EPHA4,ETV5,FAS,FMN1,FOXF2,FRZB,FZD7,HOXD13,HOXD3,HOXD4,IL18,INHBB,IVL,JAG1,KRT14,LAMA2,LHX9,LRRC4C,MAP4K1,MMP13,MYBPC3,MYCN,NANOG,NID1,NOS3,NR3C1,NRG1,NTN4,PCDH18,PF4,PHEX,PKHD1,PLXNA2,PLXNC1,PRKG1,PRRX1,PTGER4,ROBO2,SEMA3D,SEMA3F,SEMA6D,SMPD3,SNAI2,SPON2,SPRY1,TCFCP2L1,TOP2A,TTC7,VEGFC,WNT10A,WNT11,WNT2,WNT5A,ZFHX3,
	GO:0001664~G-protein-coupled receptor binding	8.84151	6.78e-07	9	CCL11,CCL2,CCL20,CCL7,CCL8,CXCL1,CXCL12,PF4,ZMYND15,
	GO:0009653~anatomical structure morphogenesis	2.27282	6.86e-07	42	ALCAM,APP,CCK,CDC42EP3,CDON,CISH,CSF1,CXCL12,DCLK1,DHRS9,EGFR,EMP1,EPHA4,ETV5,FOXF2,GAS2,HOXD13,HOXD3,HOXD4,HTRA3,IL18,IVL,JAG1,KRT14,LRRC4C,MYBPC3,MYCN,NOS3,NRG1,PF4,PRKG1,RERG,ROBO2,SEMA3F,SOCS1,SPRY1,TCFCP2L1,VEGFC,WNT10A,WNT11,WNT5A,XDH,
	GO:0006935~chemotaxis	5.89434	9.24e-07	12	C3AR1,CCL11,CCL2,CCL20,CCL7,CCL8,CXCL12,IL16,PF4,ROBO2,SEMA3F,ZMYND15,
	GO:0042330~taxis	5.89434	9.24e-07	12	C3AR1,CCL11,CCL2,CCL20,CCL7,CCL8,CXCL12,IL16,PF4,ROBO2,SEMA3F,ZMYND15,
	GO:0005125~cytokine activity	4.19153	1.596e-06	16	CCL11,CCL2,CCL20,CCL7,CCL8,CSF1,CXCL1,CXCL12,GDF6,IL16,IL18,INHBB,NRG1,PF4,VEGFC,ZMYND15,
	GO:0048731~system development	1.95203	2.408e-06	53	ADAM19,ADAMTS4,ALCAM,APP,CALCRL,CCK,CDON,CSF1,CXADR,CXCL12,DCLK1,EPHA4,ETV5,FAS,FOXF2,HOXD13,HOXD3,HOXD4,IL18,INHBB,IVL,JAG1,KRT14,LHX9,LRRC4C,MAP4K1,MMP13,MYBPC3,MYCN,NANOG,NID1,NOS3,NR3C1,NRG1,NTN4,PCDH18,PF4,PHEX,PKHD1,PRKG1,PTGER4,ROBO2,SEMA3D,SEMA3F,SEMA6D,SPRY1,TCFCP2L1,TTC7,VEGFC,WNT10A,WNT11,WNT5A,ZFHX3,
	GO:0007626~locomotory behavior	4.18724	3.416e-06	15	APP,C3AR1,CCL11,CCL2,CCL20,CCL7,CCL8,CXCL12,EPHA4,IL16,NRG1,PF4,ROBO2,SEMA3F,ZMYND15,
	GO:0006952~defense response	3.03901	7.21e-06	21	AOC3,C1S,C3,C3AR1,CCDC18,CCL11,CCL2,CCL20,CCL7,CCL8,CHST2,CXCL1,DHX58,IFIH1,INHBB,LYZ1,LYZ2,PGLYRP2,SAA3,SP110,TNFRSF9,
	GO:0048513~organ development	2.01227	8.772e-06	44	ADAM19,ADAMTS4,APP,CALCRL,CDON,CSF1,CXADR,CXCL12,DCLK1,ETV5,FAS,FOXF2,HOXD13,HOXD3,HOXD4,IL18,INHBB,IVL,JAG1,KRT14,LHX9,MAP4K1,MMP13,MYBPC3,MYCN,NANOG,NID1,NOS3,NR3C1,NRG1,PCDH18,PF4,PHEX,PKHD1,PRKG1,PTGER4,ROBO2,SPRY1,TCFCP2L1,TTC7,VEGFC,WNT10A,WNT11,WNT5A,
	GO:0005102~receptor binding	2.46876	2.4713e-05	26	CCK,CCL11,CCL2,CCL20,CCL7,CCL8,CSF1,CXCL1,CXCL12,GDF6,IL16,IL18,INHBB,JAG1,LAMA2,MFAP4,NRG1,PF4,RETN,SOCS1,VEGFC,WNT10A,WNT11,WNT2,WNT5A,ZMYND15,
	GO:0007610~behavior	3.12386	3.7753e-05	17	APP,C3AR1,CCK,CCL11,CCL2,CCL20,CCL7,CCL8,CXCL12,EPHA4,IL16,NOS3,NRG1,PF4,ROBO2,SEMA3F,ZMYND15,
	GO:0009605~response to external stimulus	2.63198	4.05e-05	22	ACCN3,AOC3,C1S,C3,C3AR1,CCL11,CCL2,CCL20,CCL7,CCL8,CHST2,CXCL1,CXCL12,F3,IL16,INHBB,PF4,PGLYRP2,ROBO2,SAA3,SEMA3F,ZMYND15,
	GO:0007155~cell adhesion	2.44189	4.225e-05	25	ALCAM,AOC3,APP,ARHGAP6,CDH11,CDON,COL6A1,COL6A2,CSF1,CXADR,EGFR,EMILIN2,IL18,LAMA2,MFAP4,MYBPC3,NID1,NID2,PCDH18,PKHD1,PVRL3,RND3,ROBO2,SIGLEC5,SPON2,
	GO:0022610~biological adhesion	2.44189	4.225e-05	25	ALCAM,AOC3,APP,ARHGAP6,CDH11,CDON,COL6A1,COL6A2,CSF1,CXADR,EGFR,EMILIN2,IL18,LAMA2,MFAP4,MYBPC3,NID1,NID2,PCDH18,PKHD1,PVRL3,RND3,ROBO2,SIGLEC5,SPON2,
	GO:0016477~cell migration	3.19277	4.9007e-05	16	ABI3,ALCAM,APP,CCK,CSF1,CXCL12,DCLK1,EGFR,EPHA4,IL16,LAMA2,NRG1,PF4,PRKG1,ROBO2,SEMA3F,
	GO:0044420~extracellular matrix part	5.28458	5.1661e-05	9	COL6A1,COL6A2,LAMA2,MFAP4,NID1,NID2,NTN4,SCUBE3,TIMP3,
	GO:0006928~cell motility	2.88516	0.000100729	17	ABI3,ALCAM,APP,CCK,CSF1,CXCL12,DCLK1,EGFR,EPHA4,IL16,LAMA2,NRG1,PF4,PKHD1,PRKG1,ROBO2,SEMA3F,
	GO:0051674~localization of cell	2.88516	0.000100729	17	ABI3,ALCAM,APP,CCK,CSF1,CXCL12,DCLK1,EGFR,EPHA4,IL16,LAMA2,NRG1,PF4,PKHD1,PRKG1,ROBO2,SEMA3F,
	GO:0004857~enzyme inhibitor activity	3.45883	0.000111355	13	APP,C3,PLXNC1,PPP1R14D,SERPINA11,SERPINA3G,SERPINB1B,SERPINB2,SERPINB7,SERPINB8,SOCS1,TIMP3,TRIB2,
	GO:0000902~cell morphogenesis	2.48903	0.000132206	21	ALCAM,APP,CCK,CDC42EP3,CISH,CXCL12,DCLK1,EGFR,EMP1,EPHA4,GAS2,HTRA3,KRT14,LRRC4C,NRG1,PRKG1,RERG,ROBO2,SEMA3F,SOCS1,TCFCP2L1,
	GO:0032989~cellular structure morphogenesis	2.48903	0.000132206	21	ALCAM,APP,CCK,CDC42EP3,CISH,CXCL12,DCLK1,EGFR,EMP1,EPHA4,GAS2,HTRA3,KRT14,LRRC4C,NRG1,PRKG1,RERG,ROBO2,SEMA3F,SOCS1,TCFCP2L1,
	GO:0004866~endopeptidase inhibitor activity	3.99096	0.000216395	10	APP,C3,PLXNC1,SERPINA11,SERPINA3G,SERPINB1B,SERPINB2,SERPINB7,SERPINB8,TIMP3,
	GO:0030414~protease inhibitor activity	3.92956	0.000245503	10	APP,C3,PLXNC1,SERPINA11,SERPINA3G,SERPINB1B,SERPINB2,SERPINB7,SERPINB8,TIMP3,
	GO:0004867~serine-type endopeptidase inhibitor activity	4.75203	0.000282591	8	APP,PLXNC1,SERPINA11,SERPINA3G,SERPINB1B,SERPINB2,SERPINB7,SERPINB8,
	GO:0050793~regulation of developmental process	2.94313	0.000331922	14	CDC42EP3,CDON,CSF1,GAS2,JAG1,LAMA2,LRRC4C,MAP4K1,NANOG,NRG1,PF4,ROBO2,SEMA3F,XDH,
	GO:0006954~inflammatory response	3.12761	0.000507835	12	AOC3,C1S,C3,C3AR1,CCL11,CCL2,CCL20,CCL7,CCL8,CHST2,CXCL1,SAA3,
	GO:0016787~hydrolase activity	1.57183	0.000621092	54	5430435G22RIK,ABCB11,ABCB1B,ABCC3,ACPP,ADAM19,ADAMDEC1,ADAMTS4,ATP1B1,BC057170,C1S,CDC6,CES1,CES2,CHI3L1,COL6A1,CPA6,CTSS,DDX60,DHX58,DNAJC6,DUSP10,FAP,GBP3,GBP4,GZMD,HTRA3,IFIH1,IMPA2,LIPK,LPL,LYZ1,LYZ2,MMP10,MMP12,MMP13,MMP16,NEIL3,PGLYRP2,PHEX,PLAT,PPM1H,RAB37,RERG,RHBDL3,RND3,RNF150,SERPINB1B,SERPINB2,SERPINB8,SLFN9,SMPD3,SMPDL3B,TUBB2B,
	GO:0004175~endopeptidase activity	2.44629	0.000686167	17	ADAM19,ADAMDEC1,ADAMTS4,C1S,COL6A1,CTSS,FAP,GZMD,HTRA3,MMP10,MMP12,MMP13,MMP16,PHEX,PLAT,RHBDL3,SERPINB2,
	GO:0004222~metalloendopeptidase activity	4.12803	0.000731675	8	ADAM19,ADAMDEC1,ADAMTS4,MMP10,MMP12,MMP13,MMP16,PHEX,
10.0102
	GO:0005576~extracellular region	2.7153	1.2648e-05	22	9030425E11RIK,APOC1,APOF,AREG,CFD,CTSE,CXCL2,CYP4F14,DMKN,ENTPD2,FUT7,GIF,GLIPR1,IL15,MRC1,NPPB,NTS,PRG4,RARRES2,TMEM25,TRIM36,WNT6,
	GO:0005615~extracellular space	2.77112	2.5498e-05	20	9030425E11RIK,APOC1,APOF,AREG,CFD,CTSE,CXCL2,CYP4F14,DMKN,ENTPD2,FUT7,GIF,IL15,MRC1,NPPB,NTS,PRG4,RARRES2,TMEM25,WNT6,
	GO:0006952~defense response	5.73339	2.811e-05	9	CFD,CLEC7A,CXCL2,IL15,IL8RB,KLRA2,MX2,OLR1,RARRES2,
	GO:0044421~extracellular region part	2.60424	6.1385e-05	20	9030425E11RIK,APOC1,APOF,AREG,CFD,CTSE,CXCL2,CYP4F14,DMKN,ENTPD2,FUT7,GIF,IL15,MRC1,NPPB,NTS,PRG4,RARRES2,TMEM25,WNT6,
	GO:0002376~immune system process	3.72312	0.000356104	10	CD3G,CFD,CLEC7A,CTSE,CXCL2,IL15,MX2,OLR1,RORC,TNFSF18,
12.0011
	GO:0005886~plasma membrane	2.1117	5.793e-06	40	ACTN2,ACY3,ADAM8,ADRB2,ALPL,ANXA13,AP1B1,CADM1,CDH3,CLTB,ENTPD3,ENTPD6,H2-AA,H2-DMB2,H2-Q1,ICOSL,IL12RB1,KCNA5,KCNE3,KCNV2,LY86,MARCKSL1,MBP,PARD6G,PTPN11,RGS3,RGS9,SCARB1,SECTM1B,SLC27A1,SLC6A7,SSX2IP,STAB1,SVOP,SYTL4,TMEM37,TMPRSS6,TNF,TNFRSF13B,UNC13A,
	GO:0044459~plasma membrane part	1.9695	0.000398251	29	ACTN2,ACY3,ADRB2,AP1B1,CADM1,CLTB,H2-AA,H2-DMB2,H2-Q1,ICOSL,IL12RB1,KCNA5,KCNE3,KCNV2,MBP,PARD6G,PTPN11,RGS9,SCARB1,SECTM1B,SLC6A7,SSX2IP,STAB1,SVOP,SYTL4,TMEM37,TNF,TNFRSF13B,UNC13A,
	GO:0032502~developmental process	1.61765	0.00061741	47	1810011O10RIK,ACTN2,ADRB2,ALX4,ANXA13,CADM1,CAPN3,CARD14,CBFA2T2,CHRDL2,CRYBB1,CSRNP2,DMBT1,DPPA3,FGF9,FOXF1A,FOXO1,FRAS1,FSCN2,GHRH,H2-AA,HSPB2,ICOSL,IL10,LECT1,LEFTY2,MBP,MFN1,MYD116,MYH7,NLRC4,NUPR1,PITX3,PMAIP1,PTPN11,RPS6KA2,SEMA3G,SNRK,SRD5A2,STAB1,STXBP1,TNF,TRAF5,TRIM7,TRP63,TRP73,TUBE1,
	GO:0009968~negative regulation of signal transduction	5.72394	0.000644328	6	ADRB2,CHRDL2,FGF9,LECT1,RGS3,RGS9,
	GO:0009607~response to biotic stimulus	4.21243	0.000667736	8	HSPA12A,HSPB2,IL10,IRF7,NLRC4,STAB1,TNF,TRP63,
	GO:0042803~protein homodimerization activity	4.69111	0.000766917	7	ACTN2,ADRB2,CADM1,GLDC,NLRC4,TCFAP2E,TRIM66,
	GO:0042802~identical protein binding	3.30976	0.0009746	10	ACTN2,ACY3,ADRB2,CADM1,FBP1,GLDC,NLRC4,TCFAP2E,TRIM66,TRP63,
	GO:0019842~vitamin binding	5.28843	0.000977979	6	GAD1,GLDC,GNMT,MOSC2,SDS,SEC14L2,
12.0022
	GO:0048513~organ development	4.09462	1.2387e-05	13	ADAMTS1,COL2A1,COL5A2,EDA2R,HGF,HOXB5,HOXC6,HSD11B1,ITGAV,MMP19,RUNX2,UTRN,VCAN,
	GO:0005578~proteinaceous extracellular matrix	8.61606	6.8612e-05	6	ADAMTS1,COL2A1,COL5A2,MMP19,UTRN,VCAN,
	GO:0031012~extracellular matrix	8.37673	8.0145e-05	6	ADAMTS1,COL2A1,COL5A2,MMP19,UTRN,VCAN,
	GO:0007155~cell adhesion	5.38161	0.000112255	8	ADAM23,COL2A1,COL5A2,FLRT3,ITGAV,PCDHB21,PTPRD,VCAN,
	GO:0022610~biological adhesion	5.38161	0.000112255	8	ADAM23,COL2A1,COL5A2,FLRT3,ITGAV,PCDHB21,PTPRD,VCAN,
	GO:0048731~system development	3.29754	0.000116667	13	ADAMTS1,COL2A1,COL5A2,EDA2R,HGF,HOXB5,HOXC6,HSD11B1,ITGAV,MMP19,RUNX2,UTRN,VCAN,
	GO:0007275~multicellular organismal development	2.93512	0.000117732	15	ADAMTS1,C1QTNF5,COL2A1,COL5A2,EDA2R,HGF,HIC1,HOXB5,HOXC6,HSD11B1,ITGAV,MMP19,RUNX2,UTRN,VCAN,
	GO:0009887~organ morphogenesis	6.06591	0.000149693	7	ADAMTS1,HGF,HOXB5,HOXC6,ITGAV,MMP19,RUNX2,
	GO:0032502~developmental process	2.53862	0.000221231	17	ADAMTS1,C1QTNF5,CASP4,COL2A1,COL5A2,EDA2R,HGF,HIC1,HOXB5,HOXC6,HSD11B1,ITGAV,MMP19,RUNX2,SERPINB9,UTRN,VCAN,
	GO:0048856~anatomical structure development	2.79737	0.000581138	13	ADAMTS1,COL2A1,COL5A2,EDA2R,HGF,HOXB5,HOXC6,HSD11B1,ITGAV,MMP19,RUNX2,UTRN,VCAN,
13.2022
	GO:0044421~extracellular region part	4.31288	1.648e-06	14	ADAMTS5,COL12A1,COL1A2,CXCL5,DCN,GREM1,IGF1,LOXL1,NRP2,SEMA3A,SIRPA,SLIT2,TNFSF13B,VCAM1,
	GO:0005576~extracellular region	4.088	3.109e-06	14	ADAMTS5,COL12A1,COL1A2,CXCL5,DCN,GREM1,IGF1,LOXL1,NRP2,SEMA3A,SIRPA,SLIT2,TNFSF13B,VCAM1,
	GO:0005615~extracellular space	3.93364	2.8588e-05	12	COL12A1,COL1A2,CXCL5,DCN,GREM1,IGF1,NRP2,SEMA3A,SIRPA,SLIT2,TNFSF13B,VCAM1,
	GO:0007155~cell adhesion	7.12078	4.8517e-05	7	COL12A1,COL1A2,ITGB2,NRP2,PCDH9,SIRPA,VCAM1,
	GO:0022610~biological adhesion	7.12078	4.8517e-05	7	COL12A1,COL1A2,ITGB2,NRP2,PCDH9,SIRPA,VCAM1,
	GO:0009605~response to external stimulus	7.47575	0.000136737	6	CXCL5,ITGB2,NRP2,SEMA3A,SLIT2,TLR4,
	GO:0005515~protein binding	2.18137	0.000291746	19	ATP6V0A4,COL12A1,COL1A2,CXCL5,DCN,GREM1,IGF1,ITGB2,KRT15,LOXL1,MS4A2,NRP2,PCDH9,S100A4,SIRPA,SLIT2,TLR4,TNFSF13B,VCAM1,
	GO:0002376~immune system process	5.28501	0.000866485	6	CXCL5,GBP1,GBP2,ITGB2,TLR4,TNFSF13B,
14.0112
	GO:0005624~membrane fraction	7.12184	0.000184214	6	FMO4,GNAZ,RAC2,RYR1,SCN1A,TRIM9,
	GO:0000267~cell fraction	6.27171	0.000364243	6	FMO4,GNAZ,RAC2,RYR1,SCN1A,TRIM9,
14.0222
	GO:0005515~protein binding	2.58894	0.000960885	11	ADAM12,CASP1,CASP12,ENG,FGF7,IFI202B,IFI204,KCTD15,RCBTB2,SGCD,STC1,
15.2222
	GO:0005102~receptor binding	6.9505	0.000193351	6	CLEC2D,ERAP1,IL6,PRL2C3,PRL2C4,PRL2C5,

## Sheet: 3B
Table S3B - This sheet lists all enriched motifs with p-value<0.001, as determined by GSEA analysis. Classes are as indicated in Table S2C
Class	TFS Group	SigMolID	NAME	Expression Intensity in TM3-AR cells	Binding Site Class	Enrichment Score	P-value	Overlap gene counts	Genes in the cluster with the motif
-	11.1101	CTTTGA_V$LEF1_Q2	LEF1	651.732	HMG	4.71705	0.00059726	7	AMPD3,COL11A1,GYS2,LRP2,LY6G6E,MANSC1,SOCS2,
I	9.1001	AACTTT_UNKNOWN	UNKNOWN		---	1.88597	2.19e-05	47	ABHD4,ADD3,ALDH6A1,AMD1,AMOTL1,ANXA11,ARRDC3,ARVCF,ATF3,BCL6,CALM1,CAMK2D,CDK6,CHST11,DGKH,DPYSL3,EHD4,ENAH,ENO3,ERO1L,FGFR1,HIPK1,ID2,IGF1R,JARID2,LAMB2,MEF2B,MERTK,MRPS6,MSI2,MYH1,PDE4B,PIAS1,PRKAB2,PTGS2,PTPRG,RHOB,SEMA5A,SLC4A7,SLC5A3,SPHK1,TCF7L2,TCP11,TLE1,TOB2,TRIM2,WASF2,
I	9.2002	AACTTT_UNKNOWN	UNKNOWN		---	1.91707	6.295e-06	51	ABCA12,ALCAM,APP,AQP1,CDH11,CHN2,CISH,CPEB2,CTSS,DUSP10,ELAVL2,ETV5,FARP1,FZD7,GHR,GLS,HOXB9,HOXD3,HOXD4,IL16,IMPA2,JAG1,KLHL3,MGST1,MMP13,MMP16,NR3C1,NRG1,PCDH18,PHEX,PKHD1,PLCL1,PLXNA2,PLXNC1,PPIL5,PPP2R2B,PRRX1,RAMP2,SCUBE3,SDPR,SEMA3F,SEMA6D,SERTAD4,SH3KBP1,SHANK2,SOCS1,SPRY1,SYNPR,TIMP3,TMEFF2,WNT2,
I	9.2002	RAAGNYNNCTTY_UNKNOWN	UNKNOWN		---	5.35169	6.804e-06	11	ABCA12,ALOX12B,ARHGAP6,CTSS,ELAVL2,FOXF2,HOXD3,PHEX,SCUBE3,SH3KBP1,WNT2,
I	9.2002	TTANTCA_UNKNOWN	UNKNOWN		---	2.25254	6.1328e-05	28	ADAMTS4,ARHGAP6,C3AR1,CHN2,CUBN,CXADR,DUSP6,ELAVL2,EMP1,GPM6A,GPR126,HOXD3,HOXD4,IL13RA1,KRT14,LHX9,PLAT,PPP2R2B,PRRX1,RTN1,SCUBE3,SERPINB2,SERPINB7,SERTAD4,SHANK2,SYNPO,TMEFF2,WNT11,
I	9.2002	V$IK3_01	UNKNOWN		---	3.62534	0.000246976	11	C1S,CCL20,HOXB9,JAG1,LHX9,PPP2R2B,PRRX1,RAMP2,RTN1,SYNPR,TIMP3,
I	9.2002	TGGNNNNNNKCCAR_UNKNOWN	UNKNOWN		---	2.62419	0.000687944	15	ACCN3,ATP1B1,FAP,FARP1,GLS,GPR126,MYCN,PLAT,PTGFR,RTN1,SDC1,SDPR,SLC39A4,SPRY1,WNT5A,
I	9.2002	TGANTCA_V$AP1_C	JUN	2450.53	bZIP	1.91088	0.000579526	30	ABI3,ACPP,APP,ATP1B1,C3AR1,CPA6,CTNNAL1,ELAVL2,EMP1,ETV5,F3,FAP,GPM6A,IGSF9,IL16,IVL,KRT14,MMP12,MMP13,NRG1,NTN4,PPP2R2B,RTN1,SERPINB2,SERPINB7,SH3RF2,SLC6A14,SYNPO,TNFRSF9,XDH,
I	9.2002	V$GATA1_04	GATA1	19.6899	CC (g)	3.46334	0.00020041	12	ABCA12,ANK2,C3AR1,CDC42EP3,CNN1,HOXB9,LEPREL1,MYBPC3,NR3C1,PPIL5,SCUBE3,SYNPO,
I	9.2002	V$NCX_01	TLX2	87.1215	CC (rec)	4.08674	0.000178193	10	ANK2,ARHGAP6,ELAVL2,HOXD3,IL13RA1,PKHD1,PLXNC1,SLC6A14,WNT11,WNT5A,
I	9.2002	GGGAGGRR_V$MAZ_Q6	MAZ	111.62	CH	1.63855	0.000345808	51	ABI3,ADAM19,ADAMTS4,ALCAM,ALOX12B,AQP1,CDC42EP3,CDON,CNN1,CRB2,DPT,DUSP4,DUSP6,ELAVL2,ETV5,FXYD3,FZD7,HOXB9,HOXD3,HOXD4,ID1,IL16,IL18,ITGB8,JAG1,KLHL3,KRT14,LHX9,LPHN3,MARCKS,MXD3,MYBPC3,MYCN,NRG1,PHEX,PLA2G7,PLAT,PLXNC1,PPP2R2B,PRPH,RAMP2,SCUBE3,SDC1,SERPINB2,SHANK2,SLC6A14,SMPD3,SOCS1,TRIB2,WNT2,WNT5A,
I	9.2002	TTGTTT_V$FOXO4_01	FOXO		Forkhead	1.93253	3.227e-06	53	APP,ARHGAP6,C1S,CDH11,CHI3L1,CHN2,CNN1,CXCL12,DPT,DUSP4,DUSP6,ELAVL2,EMP1,ETV5,FZD7,GHR,GPM6A,GPR126,HOXB9,HOXD13,HOXD3,HS6ST2,ID1,IL13RA1,IL18,ITGB8,JAG1,KLHL3,KRT14,LHX9,LPHN3,MARCKS,NANOS1,NFKBIE,NOS3,NR3C1,NRG1,NTN4,PAM,PCDH18,PHEX,PLXNA2,PPIL5,PPP2R2B,PRRX1,RTN1,SCUBE3,SEMA6D,SLC6A14,SMPD3,TM4SF1,WNT2,WNT5A,
I	9.2002	RTAAACA_V$FREAC2_01	FOXF2	49352.8	Forkhead	2.02777	0.000564623	26	ANK2,CTH,DUSP10,DUSP4,EMP1,ETV5,GPM6A,HOXB9,IL16,MARCKS,MMP13,MMP16,NID2,NR3C1,NRG1,PCDH18,PHEX,PPP2R2B,RASSF6,SCUBE3,SEMA6D,SERTAD4,SLC16A11,SOCS1,SYNPO,WNT2,
I	9.2002	TGTTTGY_V$HNF3_Q6	FOXA1	6.9756	Forkhead	2.16542	0.000631553	22	CHN2,CPA6,DUSP10,DUSP6,GPM6A,HOXD4,IL16,IL18,JAG1,LHX9,MGST1,NFKBIE,NOS3,NRG1,NTN4,PHEX,PPP2R2B,RTN1,SLC12A1,SLC6A14,SPRY1,WNT5A,
I	9.2002	V$HFH4_01	FOXJ1	9.3109	Forkhead	3.36081	0.000845742	10	CHN2,ELAVL2,HOXD4,ID1,LHX9,NFKBIE,NRG1,PF4,SCUBE3,SLC6A14,
I	9.2002	CTTTGT_V$LEF1_Q2	LEF1	651.732	HMG	1.90864	7.109e-06	51	ADAM19,ADAMTS4,ANK2,APP,AQP1,ARHGAP6,ATP1B1,CDC42EP3,CDH11,CDON,CHN2,DHRS9,DUSP4,ELAVL2,FAP,FARP1,FOXF2,FZD7,GPM6A,HOXB9,HOXD13,HOXD3,HOXD4,HS6ST2,IL13RA1,INHBB,ITGB8,LHX9,LPHN3,MARCKS,MMP16,NID2,NRG1,PANX3,PCDH18,PLXNC1,PPP2R2B,PRRX1,RTN1,SCRG1,SCUBE3,SDC1,SDPR,SEMA3F,SEMA6D,SERTAD4,SH3RF2,SLC6A14,SMPD3,TRIB2,WNT11,
I	9.2002	CTTTGA_V$LEF1_Q2	LEF1	651.732	HMG	2.03106	0.000102039	33	ALCAM,ARHGAP6,C1S,CDC42EP3,CHN2,CISH,CUBN,DUSP10,ELAVL2,EMP1,ETV5,FZD7,GPM6A,HOXB9,HOXD3,JAG1,NEXN,NRG1,PAM,PCDH18,PKHD1L1,PPP2R2B,PRRX1,RTN1,SCRG1,SDPR,SEMA6D,SH3RF2,SLC16A9,SLC6A14,SYNPR,VNN1,WNT2,
I	6.011	CTAWWWATA_V$RSRFC4_Q2	MEF2A	10555.1	MADS	3.12045	0.000527188	12	CKB,CPNE7,CYP26B1,HIST1H1C,HRC,MYBPC2,MYH3,MYOZ2,OPN3,RASGRP2,SLC2A4,TNNI1,
I	9.1001	CTAWWWATA_V$RSRFC4_Q2	MEF2A	10555.1	MADS	3.05219	0.000138915	15	ACTN3,AMD1,ANGPT4,ATF3,DNAJA4,DPYSL3,ENO3,FGB,MYH8,MYOM2,NFIL3,NR4A1,SIPA1L1,TIMP2,TOB2,
I	9.2002	AATGTGA,MIR-23A,MIR-23B	MIR-23B		MicroRNA	2.62366	0.000310323	17	ADAM19,CCK,CCL7,CPEB2,CXCL12,DNAJC6,FAS,GLS,HS6ST2,LHFPL2,MARCKS,NUAK1,PTGER4,ROBO2,SEMA6D,SHANK2,SLC6A14,
I	9.2002	ATACTGT,MIR-144	MIR-144		MicroRNA	3.42639	0.000401133	11	ANK2,CALCRL,CDH11,CPEB2,CXCL12,E2F8,MARCKS,NR3C1,PCDH18,SEMA6D,SMPD3,
I	9.2002	ACTTTAT,MIR-142-5P	MIR-142		MicroRNA	2.77864	0.000915124	13	ALCAM,ATP1B1,CPEB2,ELAVL2,FXYD3,FZD7,LPHN3,MYCN,NRG1,PLXNA2,RERG,RTN1,SHANK2,
I	9.2002	V$PIT1_Q6	POU1F1	3.6744	POU	3.97662	2.6443e-05	13	ATP1B1,CHN2,DUSP6,ELAVL2,ETV5,FAP,HOXB9,HOXD3,MARCKS,NANOS1,PCDH18,PPP2R2B,SERTAD4,
I	9.2002	TGGAAA_V$NFAT_Q4_01	NFAT		REL/NFAT	1.81038	7.4239e-05	46	ABI3,ADAMTS4,ARHGAP6,ATP1B1,C1S,CALCRL,CCL2,CDC42EP3,CISH,CNN1,EMP1,ETV5,FAP,FOXF2,FZD7,GAS2,GLS,HOXD3,HOXD4,HS6ST2,IL16,IMPA2,ITGB8,JAG1,KRT14,LPL,NANOS1,NR3C1,NRG1,PHEX,PLCL1,PRRX1,RASGRF2,RETN,SCUBE3,SEMA6D,SERPINB7,SERTAD4,SH3KBP1,SHANK2,SLC16A11,SMPD3,SPRY1,TRIB2,VEGFC,WNT5A,
I	9.2002	TTCYNRGAA_V$STAT5B_01	STAT5B	11252.4	STAT	3.52306	1.4767e-05	16	ADAMTS4,CCL2,CHN2,CISH,DUSP4,ETV5,FAP,LAMA2,NKG7,PPBP,SCRG1,SDC1,SEMA6D,SMPD3,TNFRSF9,WNT10A,
I	9.2002	V$STAT5A_01	STAT5a	2176.63	STAT	3.42465	0.000222432	12	ADAMTS4,CCL2,CHN2,CISH,ETV5,FAP,LAMA2,SCRG1,SDC1,SEMA6D,SYNPO,TNFRSF9,
I	9.2002	V$STAT5B_01	STAT5B	11252.4	STAT	3.1569	0.000796548	11	ADAMTS4,CCL2,CHN2,CISH,ETV5,FAP,LAMA2,SCRG1,SDC1,SYNPO,WNT10A,
I	9.2002	V$STAT_01	STAT		STAT	3.07064	0.000999527	11	ADAMTS4,CCL2,CHI3L1,CISH,DUSP4,ETV5,NKG7,PRPH,SCRG1,SDC1,SLC6A14,
I	9.2002	V$IRF7_01	IRF-7		trp	3.22638	0.00038398	12	ABI3,ELAVL2,HOXD13,HS6ST2,IFIT2,LHX9,MXD3,PLXNC1,SCUBE3,SOCS1,SP110,ZMYND15,
I	9.2002	TATAAA_V$TATA_01	TAF			1.88145	0.000408302	33	AQP1,CCL7,CDC42EP3,CNN1,CTNNAL1,DPT,ELAVL2,ETV5,FARP1,HOXD3,HS6ST2,ID1,IGFBP4,IVL,KRT14,LPL,MMP10,MMP13,NANOS1,NEXN,NPY5R,PLXNA2,PPBP,PPIL5,PRPH,RERG,SCUBE3,SEMA6D,SERPINB2,SLC6A14,SOCS1,TOP2A,WNT2,
I	9.2002	V$AFP1_Q6	ZHX2	117.339		3.12182	0.000873189	11	C3AR1,CDC42EP3,DUSP6,EGFR,ELAVL2,FBLN2,FOXF2,PRRX1,SDPR,SERPINB2,SERTAD4,
IIb	4.001	CTTTAAR_UNKNOWN	UNKNOWN		---	2.25628	0.000478991	21	AGPAT4,APLP2,ARL3,CDC14A,CTNNBIP1,EFHD1,IGF2R,KIF1B,LDB3,LOH12CR1,MAPKAPK3,MDM1,MKNK1,NRL,PLCD4,PPP1R10,PYGM,SLC9A6,SMAD6,SSBP3,SSBP4,
IIb	4.002	AAAYRNCTG_UNKNOWN	UNKNOWN		---	3.67222	0.000839355	9	CDH2,EMX2,FST,HSD3B7,LTBP1,NR2F1,SNX9,TRIM8,ZFP91,
IIb	4.002	RNGTGGGC_UNKNOWN	UNKNOWN		---	2.95466	0.00031214	14	ADAMTS2,ARL4A,B4GALT2,EFEMP2,EMX2,FST,MGAT2,NAB2,RRM1,SATB2,SERTAD1,SIX4,ST5,STAT6,
IIa	8.0002	WGTTNNNNNAAA_UNKNOWN	UNKNOWN		---	2.81153	0.000337566	15	ATP5G3,BCOR,C1RL,EYA1,EZH2,FLRT2,HOXC13,KLF3,MAML3,MAOA,PCDH7,PPARGC1B,SENP6,SSBP2,UBL5,
IIa	8.0002	YTAAYNGCT_UNKNOWN	UNKNOWN		---	5.03881	0.000197508	8	CCND2,DOCK11,ERO1LB,ITGB3BP,NUDT4,RAB27A,ZCWPW1,ZFPM2,
IIc	12.0022	TGACATY_UNKNOWN	UNKNOWN		---	5.97576	5.4173e-05	8	DLG2,EFEMP1,FBXO32,FLRT3,HOXC6,HSD11B1,KCNAB1,PTPRD,
IIb	4.002	V$GATA3_01	GATA3	446.439	C4 zinc finger	4.59028	0.000881582	7	ARL4A,B4GALT2,CTF1,ELF1,FZD1,SATB2,SIX1,
IIa	8.0002	V$ETS2_B	ETS-2		ETS	3.64133	0.000464793	10	ARHGEF15,BCL3,DOCK11,FLNC,GNG11,IL7R,PCDH7,RHOV,TREML1,WNT9A,
IIb	4.002	V$RFX1_01	RFX1	3820.85	Forkhead	4.73108	0.000738157	7	ANXA1,ARL4A,CTF1,FZD1,GRIA1,NAB2,SIX1,
IIa	8.0002	V$E2F_Q6_01	E2F		Forkhead	4.80655	2.015e-05	11	ADAMTS9,ATAD2,BCOR,CDCA7,E2F7,EZH2,FBXO5,MCM6,PCDH7,PLK4,RBL1,
IIa	8.0002	V$E2F1_Q3	E2F1	801.377	Forkhead	3.79049	0.000665504	9	ATAD2,CDCA7,E2F7,EZH2,FBXO5,MAML3,MCM6,PLK4,RBL1,
IIc	12.0022	TTGTTT_V$FOXO4_01	FOXO		Forkhead	3.01347	0.000506377	12	DLG2,EFEMP1,FBXO32,FLRT3,HMGA2,HOXB5,HOXC6,HOXC8,ID4,PCNA,PTPRD,RUNX2,
IIa	8.0002	CAGGTG_V$E12_Q6	TCF3	11680.2	HMG	1.894	2.0722e-05	46	ALX3,ANK3,ANKRD1,CDKN1C,CLDN15,CPZ,DAAM2,DDR1,DOCK5,EGLN3,EPHB6,EPS8,EPS8L1,EYA1,EYA4,EZH2,FCGBP,FLNC,FZD4,GABRE,GLI2,HECTD2,IL7,KRT19,MASP1,PCDH7,PDE8A,PHF16,PLK4,PODXL,PPARGC1B,PSEN2,RBL1,RHOV,RNF122,S100A16,SDC4,SKP2,SMS,SMTN,SOCS5,SPRY2,SPRY4,SSBP2,TNFRSF21,WNT9A,
IIc	12.0022	CAGGTA_V$AREB6_01	TCF8		HMG	6.00835	1.7021e-05	9	COL2A1,DLG2,EFEMP1,HGF,HIC1,HMGA2,HOXC6,ID4,KCNAB1,
IIb	4.002	V$HOXA4_Q2	HOXA4	235.747	homeo	4.68794	0.000331021	8	EMCN,GRIA1,LTBP1,MMP14,NR2F1,PER1,SNX15,ST5,
IIa	8.0002	GGGTGGRR_V$PAX4_03	PAX4	8.3612	homeo	1.96726	0.00084159	26	ADAMTS9,ARHGEF15,CCND2,DOCK11,EGR3,EPHB6,FBXO5,FCGBP,FLNC,FZD4,IRS1,KLF3,LAG3,PHF16,PPARGC1B,PROCR,RAD51L1,RASA1,RBL1,S100A16,SERPINE1,SPRY2,SPRY4,WNT9A,ZCWPW1,ZFPM2,
IIb	4.001	YTATTTTNR_V$MEF2_02	MEF2A	10555.1	MADS	2.5362	0.000454282	17	AGTPBP1,ARHGAP26,BCL2L11,CHN1,EPN2,GADD45B,KCNN1,LIFR,MARK1,MB,MPP7,NDRG3,PGAP1,PLCD4,PPM1L,PPP1R10,PTPN22,
IIb	4.002	CTGAGCC,MIR-24	MIR-24		MicroRNA	5.41803	4.6569e-05	9	AARS,EXOC5,FST,GRIA3,INSIG1,MAPK8IP1,MMP14,PER1,PTPN9,
IIc	12.0022	CTTTGTA,MIR-524	MIR-524		MicroRNA	5.9463	0.000508342	6	FOSL1,HMGA2,HOXC8,ID4,SLC1A3,VGLL3,
IIb	4.002	V$GCM_Q2	GCM1	15.3449		4.76029	0.00071183	7	EFEMP2,EMX2,GRIA1,HSD3B7,MESDC1,SIX1,TRIM8,
IIc	12.0022	TATAAA_V$TATA_01	TAF			3.53393	0.000918189	9	ADAMTS1,EFEMP1,HOXB5,HOXC6,MMP19,PTPRD,RHOBTB1,RUNX2,UTRN,
IIc	13.2022	TATAAA_V$TATA_01	TAF			4.75022	0.000224618	8	ADAMTS5,COL1A2,ID3,IGF1,NRP2,S100A4,SEMA3A,VCAM1,
IIIa	1.1	AACTTT_UNKNOWN	UNKNOWN		---	1.95009	0.000859025	26	APBB2,EFNB2,EHF,ENPP2,GARNL3,GEM,GPR65,KLF4,LAPTM4B,LRRC1,MAGI1,MBNL1,MLL3,NFKB2,OSBPL6,PHF8,RARB,ROCK2,RPS6KA5,SLC26A3,SLK,SMARCA2,SOAT1,SYNE2,UVRAG,VLDLR,
IIIa	1.1	RRAGTTGT_UNKNOWN	UNKNOWN		---	4.82508	0.000272282	8	BBX,COL4A3BP,EPS15,KLF4,LRRC1,MBNL1,SLC31A2,SMARCA2,
IIIa	1.2	V$OCT_C	UNKNOWN		---	4.26817	0.000616374	8	CDH10,EML1,GNA14,LHX6,NRXN1,SASH1,SFRS14,SP6,
IIIb	2.01	V$MMEF2_Q6	UNKNOWN		---	4.38584	0.000104847	10	AICDA,ARHGAP12,COL11A2,CYB561D1,DUSP14,FILIP1,FLT1,FOXP2,LYN,PRX,
IIIb	2.01	GCANCTGNY_V$MYOD_Q6	MYOD1	32.9655	bHLH	2.55189	0.000281516	18	AICDA,AXIN2,BAI2,CLDN9,COBL,DDIT4,DLL1,EML5,FGF11,FOXP2,HFE2,MEGF10,MMP15,PNMA1,SYNGR1,TDRKH,TEF,TNNC2,
IIIb	2.01	V$OLF1_01	OLF1		bHLH	4.33132	0.000254328	9	COL11A2,FADS3,FGF11,FLT1,HES7,MMP15,MYCL1,PTPN6,RPS6KB1,
IIIa	1.1	V$PR_02	PGR	3.7789	C4 zinc finger	6.17757	0.000436315	6	CDKN1A,ETS1,RANBP9,SMOX,USP54,UVRAG,
IIIa	1.1	RTAAACA_V$FREAC2_01	FOXF2	49352.8	Forkhead	2.48989	0.000779842	16	CDKN1A,ENPP2,ETS1,GATS,HSF2,INSR,LRRC1,MAFF,MBNL1,PHF8,RANBP9,RPS6KA5,SLC12A6,SMARCA2,SMOX,WHSC1L1,
IIIa	1.1	CTTTGA_V$LEF1_Q2	LEF1	651.732	HMG	2.33333	0.000561668	19	APBB2,ENPP2,ETS1,LAPTM4B,LRRC1,MAFF,MAP4K4,MBNL1,MNAT1,NEDD4L,NEK7,OSBPL6,PLAGL2,PLSCR1,RARB,ROCK2,SLC26A3,SMARCA2,SYNE2,
IIIa	1.1	CAGGTG_V$E12_Q6	TCF3	11680.2	HMG	1.86091	0.000587726	31	ABCA2,ATF6,B4GALT6,BBX,CDCP1,CNOT6L,COL4A3,COL4A3BP,EHF,ENPP2,HSD11B2,HSPB8,ITPR2,KLF13,KLF4,LRRC1,MAGI1,MAP3K5,MICAL2,NEDD4L,PCK1,PLAGL2,RANBP9,SCAMP2,SLC12A6,SMARCA2,SPTLC2,SYNE2,UNC13D,USP54,UVRAG,
IIIa	1.1	TGCCTTA,MIR-124A	MIR-124A		MicroRNA	4.62267	1.5e-08	20	ABCA2,AHNAK,APBB2,B4GALT6,CLDN11,EFNB2,ETS1,KLF13,KLF4,LAMC1,LRRC1,NCOA7,OSBPL6,PLAGL2,RAVER2,ROCK2,SCAMP2,SLC31A2,SRGAP3,TCF3,
IIIa	1.1	GCACTTT,MIR-17-5P,MIR-20A,MIR-106A,MIR-106B,MIR-20B,MIR-519D	MIR-17-5P,MIR-20A,MIR-106A,MIR-106B,MIR-20B,MIR-519D		MicroRNA	3.51482	1.5009e-05	16	AKAP13,APBB2,CDKN1A,CLOCK,COL4A3,FNDC3B,LIMK1,MAP3K5,MLL3,MYO1D,NEDD4L,PLAGL2,RPS6KA5,SERTAD2,SRGAP3,VLDLR,
IIIa	1.1	TTGCCAA,MIR-182	MIR-182		MicroRNA	4.36276	4.9795e-05	11	AEBP2,CLOCK,EFNB2,FNDC3B,KLF13,LIMK1,MAGI1,MOBKL1A,SLC43A2,VLDLR,WHSC1L1,
IIIa	1.1	CTACTGT,MIR-199A	MIR-199A		MicroRNA	5.28525	0.000380043	7	AEBP2,LRRC1,MBNL1,RNF141,SLC7A6,SMARCA2,VLDLR,
IIIa	1.1	CAGTATT,MIR-200B,MIR-200C,MIR-429	MIR-200B,MIR-200C,MIR-429		MicroRNA	3.62046	7.1329e-05	13	AEBP2,EFNB2,ETS1,FNDC3B,GEM,IER5,KLF4,LAMC1,LHFP,MAP4K4,NCOA7,RANBP9,VLDLR,
IIIa	1.1	ATACCTC,MIR-202	MIR-202		MicroRNA	5.62372	9.4939e-05	8	AKAP13,EPS15,HK2,LOXL4,NEK7,SERTAD2,SRGAP3,WHSC1L1,
IIIa	1.1	GGCACTT,MIR-519E	MIR-519E		MicroRNA	5.99588	0.000511742	6	CLOCK,LBP,MOBKL1A,NEDD4L,PLAGL2,SERTAD2,
IIIa	1.1	ACCAAAG,MIR-9	MIR-9		MicroRNA	3.03513	0.000665931	12	AEBP2,CLOCK,FNDC3B,LHFP,LRRC1,MBNL1,PHF8,SLC31A2,SNX7,SPTLC2,SRGAP3,VAV3,
IIIb	2.02	ATGTACA,MIR-493	MIR-493		MicroRNA	4.77159	0.000696305	7	AK5,ANKRD28,COBLL1,EFTUD1,NDST1,PMP22,SRPX,
IIIa	1.1	V$STAT5A_01	STAT5a	2176.63	STAT	4.55553	0.000400634	8	COL4A3BP,ENPP2,GRN,KLF4,LAPTM4B,MAFF,MAP4K4,PLSCR1,
IIIa	1.1	V$STAT5B_01	STAT5B	11252.4	STAT	4.58112	0.000385925	8	COL4A3BP,ENPP2,KLF4,LAPTM4B,MAFF,MAP4K4,PLSCR1,POLDIP3,
IIIa	1.1	GTGACGY_V$E4F1_Q6	E4F1	4123.66		3.08879	0.000338699	13	BEX1,CDC26,CDKN1A,GEM,HK2,MAFF,MBNL1,NFKB2,NT5C3,PHF8,POLDIP3,RNF141,SOAT1,
IIIb	2.01	V$NMYC_01	MYCN	11171.4		4.33132	0.000254328	9	ANXA6,BAI2,FGF11,HS3ST3A1,IQGAP2,MYCL1,PANK3,STMN4,TEF,
