# Supplementary material for: Complex modulation of androgen responsive gene expression by methoxyacetic acid
Source: Reprod Biol Endocrinol. 2011 Mar 31;9:42. doi: 10.1186/1477-7827-9-42 (PMC3083340; doi:10.1186/1477-7827-9-42)
Supplement: Additional file 5 — Table S4: Comparison of gene expression ratios determined by qPCR and microarray analysis for 15 genes representing five TFS groups. [file 1477-7827-9-42-S5.XLS]

## Sheet: Table S4
Bagchi et al. 2011
Table S4 - Comparison of Fold Changes for Microarray and qPCR Analyses
TM3-AR cells were treated for 24 hr with T (testosterone, 10 nM), M (MAA, 5 mM) or vehicle control (DMSO) as described in Fig. 1. The qPCR Fold Change was determined from the ratio of the average of the 2 pools of TM3-AR cells for each treatment (e.g., average of the 2 pools testosterone-treated cells divided by the average of the 2 vehicle pools). Microarray fold-change values and TFS numbers ar…
			Microarray Fold Change				qPCR Fold Change
Gene Symbol	TFS Group	TFS Group Descriptor	T vs. vehicle	MAA vs. vehicle	T+MAA vs. T	T+MAA vs. MAA	T vs. vehicle	MAA vs. vehicle	T+MAA vs. T	T+MAA vs. MAA
Mapt	14.0111	MAA induces; induction by T only seen with MAA present	1.1641	5.3983	8.4458	2.0576	1.50748	8.39176	19.4553	3.49492
Acot11	14.0111		1.432	2.0414	3.9065	2.7399	1.85381	3.38439	7.37779	4.04119
Tulp2	14.0111		-1.9823	2.1522	7.5805	3.8453	-2.15859	2.64708	38.5778	6.75149
Scarb1	12.0011	T + MAA induces, relative to T or MAA alone	-1.29	1.1298	3.4834	2.3007	-1.24822	1.29011	5.2715	3.27355
Rwdd2	12.0011		1.3738	1.9005	4.2086	3.0348	1.83615	2.61402	11.6099	8.15509
Cdkl2	3.11	T and MAA are alternative inducers, but no additive induction response	2.0662	3.3467	1.9166	1.1578	2.64846	6.54224	2.05684	-1.20097
Atp1a2	3.11		5.4691	2.2485	-1.4386	1.233	17.4828	4.88048	-1.36776	2.61902
Mfsd2a	13.1011	T induces; MAA enhances induction by T	2.1137	1.1869	4.0362	6.0455	4.39007	5.01935	7.07253	6.18584
Slc25a15	13.1011		2.1926	1.3896	2.1495	3.3943	3.3792	3.10295	2.44217	2.65959
Spink2	13.1011		2.1978	1.0745	7.5501	11.661	2.32852	1.63871	14.6874	20.87
Serpinb1a	15.2112	Suppressed by T, both with and w/o MAA; MAA induces	-7.7765	5.6324	6.2135	-5.7671	-8.44309	6.04824	12.7043	-4.01955
Cxcl10	15.2112		-7.6025	2.4779	2.2416	-8.4317	-9.62316	1.67784	2.38543	-6.76863
Nrgn	15.2112		-5.1503	2.5457	3.8178	-3.7931	-5.96933	1.93537	4.54857	-2.53989
Nfe2l3	15.2112		-4.7398	4.827	4.3899	-4.6668	-9.63303	3.47624	9.13245	-3.66679
Spp1	15.2112		-4.1298	2.8587	3.1169	-3.5706	-6.63643	1.86887	5.66737	-2.18843
